# Supplementary material for: Exoproteome Analysis of Antagonistic Interactions between the Probiotic Bacteria Limosilactobacillus reuteri LR1 and Lacticaseibacillus rhamnosus F and Multidrug Resistant Strain of Klebsiella pneumonia
Source: Int J Mol Sci. 2021 Oct 12;22(20):10999. doi: 10.3390/ijms222010999 (PMC8537075; doi:10.3390/ijms222010999)
Supplement: Supplementary file 1 [file ijms-22-10999-s001.zip]

Archive with 2 entries (2 files):
- TableS1-Reut.xlsx
- TableS2-Rham.xlsx
