# Supplementary material for: Exoproteome Analysis of Antagonistic Interactions between the Probiotic Bacteria Limosilactobacillus reuteri LR1 and Lacticaseibacillus rhamnosus F and Multidrug Resistant Strain of Klebsiella pneumonia
Source: Int J Mol Sci. 2021 Oct 12;22(20):10999. doi: 10.3390/ijms222010999 (PMC8537075; doi:10.3390/ijms222010999)
Supplement: Supplementary file 1 [file ijms-22-10999-s001.zip › TableS1-Reut.xlsx]

## Sheet: JointAnnotation
ProteinID	Length	NCBI	COG_category	Description	Preferred_name	GOs	EC	KEGG_ko	KEGG_Pathway	KEGG_Module	KEGG_Reaction	KEGG_rclass	BRITE	KEGG_TC	CAZy	BiGG_Reaction	PFAMs	TypeOfSignalPeptide	Start_End	SecP_score
MBU5981716	350	nicotinate-nucleotide--dimethylbenzimidazole phosphoribosyltransferase [Limosilactobacillus reuteri].	F	Catalyzes the synthesis of alpha-ribazole-5'-phosphate from nicotinate mononucleotide (NAMN) and 5,6- dimethylbenzimidazole (DMB)	cobT	-	2.4.2.21	ko:K00768	ko00860,ko01100,map00860,map01100	M00122	R04148	RC00033,RC00063	ko00000,ko00001,ko00002,ko01000	-	-	-	DBI_PRT	-	-	-
MBU5981717	236	uroporphyrinogen-III synthase [Limosilactobacillus reuteri].	H	Uroporphyrinogen-III synthase	-	-	-	-	-	-	-	-	-	-	-	-	HEM4	-	-	PossiblySecreted
MBU5981718	196	histidine phosphatase family protein [Limosilactobacillus reuteri].	G	Belongs to the phosphoglycerate mutase family	cobC	-	3.1.3.73	ko:K02226	ko00860,ko01100,map00860,map01100	M00122	R04594,R11173	RC00017	ko00000,ko00001,ko00002,ko01000	-	-	-	His_Phos_1	-	-	-
MBU5981719	253	adenosylcobinamide-GDP ribazoletransferase [Limosilactobacillus reuteri].	H	Joins adenosylcobinamide-GDP and alpha-ribazole to generate adenosylcobalamin (Ado-cobalamin). Also synthesizes adenosylcobalamin 5'-phosphate from adenosylcobinamide-GDP and alpha-ribazole 5'-phosphate	cobS	-	2.7.8.26	ko:K02233	ko00860,ko01100,map00860,map01100	M00122	R05223,R11174	RC00002,RC00078	ko00000,ko00001,ko00002,ko01000	-	-	-	CobS	-	-	PossiblySecreted
MBU5981720	196	bifunctional adenosylcobinamide kinase/adenosylcobinamide-phosphate guanylyltransferase [Limosilactobacillus reuteri].	H	Cobinamide kinase / cobinamide phosphate guanyltransferase	cobU	-	2.7.1.156,2.7.7.62	ko:K02231	ko00860,ko01100,map00860,map01100	M00122	R05221,R05222,R06558	RC00002,RC00428	ko00000,ko00001,ko00002,ko01000	-	-	-	CobU	-	-	-
MBU5981721	431	glutamate-1-semialdehyde 2,1-aminomutase [Limosilactobacillus reuteri].	H	Aminotransferase class-III	hemL	-	5.4.3.8	ko:K01845	ko00860,ko01100,ko01110,ko01120,map00860,map01100,map01110,map01120	M00121	R02272	RC00677	ko00000,ko00001,ko00002,ko01000,ko01007	-	-	-	Aminotran_3	-	-	-
MBU5981722	323	porphobilinogen synthase [Limosilactobacillus reuteri].	H	Delta-aminolevulinic acid dehydratase	hemB	GO:0003674,GO:0003824,GO:0004655,GO:0005488,GO:0005575,GO:0005622,GO:0005623,GO:0005737,GO:0005829,GO:0006725,GO:0006778,GO:0006779,GO:0006783,GO:0006807,GO:0008150,GO:0008152,GO:0008270,GO:0009058,GO:0009987,GO:0016829,GO:0016835,GO:0016836,GO:0018130,GO:0019438,GO:0033013,GO:0033014,GO:0034641,GO:0042168,GO:0042440,GO:0043167,GO:0043169,GO:0044237,GO:0044249,GO:0044271,GO:0044424,GO:0044444,GO:…	4.2.1.24	ko:K01698	ko00860,ko01100,ko01110,ko01120,map00860,map01100,map01110,map01120	M00121	R00036	RC00918,RC01781	ko00000,ko00001,ko00002,ko01000,ko04147	-	-	-	ALAD	-	-	-
MBU5981723	305	hydroxymethylbilane synthase [Limosilactobacillus reuteri].	H	Tetrapolymerization of the monopyrrole PBG into the hydroxymethylbilane pre-uroporphyrinogen in several discrete steps	hemC	GO:0003674,GO:0003824,GO:0004418,GO:0005575,GO:0005622,GO:0005623,GO:0005737,GO:0006725,GO:0006778,GO:0006779,GO:0006783,GO:0006807,GO:0008150,GO:0008152,GO:0009058,GO:0009987,GO:0016740,GO:0016765,GO:0018130,GO:0019438,GO:0033013,GO:0033014,GO:0034641,GO:0042168,GO:0042440,GO:0044237,GO:0044249,GO:0044271,GO:0044424,GO:0044464,GO:0046148,GO:0046483,GO:0051186,GO:0051188,GO:0071704,GO:1901360,GO:…	2.5.1.61	ko:K01749	ko00860,ko01100,ko01110,ko01120,map00860,map01100,map01110,map01120	M00121	R00084	RC02317	ko00000,ko00001,ko00002,ko01000	-	-	-	Porphobil_deam,Porphobil_deamC	-	-	-
MBU5981724	421	glutamyl-tRNA reductase [Limosilactobacillus reuteri].	H	Catalyzes the NADPH-dependent reduction of glutamyl- tRNA(Glu) to glutamate 1-semialdehyde (GSA)	hemA	-	1.2.1.70	ko:K02492	ko00860,ko01100,ko01110,ko01120,map00860,map01100,map01110,map01120	M00121	R04109	RC00055,RC00149	ko00000,ko00001,ko00002,ko01000	-	-	iSB619.SA_RS08420	GlutR_N,GlutR_dimer,Shikimate_DH	-	-	-
MBU5981725	152	bifunctional precorrin-2 dehydrogenase/sirohydrochlorin ferrochelatase [Limosilactobacillus reuteri].	H	Putative NAD(P)-binding	cysG	-	1.3.1.76,4.99.1.4	ko:K02304	ko00860,ko01100,ko01110,ko01120,map00860,map01100,map01110,map01120	M00121	R02864,R03947	RC01012,RC01034	ko00000,ko00001,ko00002,ko01000	-	-	-	NAD_binding_7,Sirohm_synth_M	-	-	-
MBU5981726	503	cobyric acid synthase [Limosilactobacillus reuteri].	H	Catalyzes amidations at positions B, D, E, and G on adenosylcobyrinic A,C-diamide. NH(2) groups are provided by glutamine, and one molecule of ATP is hydrogenolyzed for each amidation	cobQ	-	6.3.5.10	ko:K02232	ko00860,ko01100,map00860,map01100	M00122	R05225	RC00010,RC01302	ko00000,ko00001,ko00002,ko01000	-	-	-	AAA_26,CbiA,GATase_3	-	-	-
MBU5981727	269	ATP-binding cassette domain-containing protein [Limosilactobacillus reuteri].	P	part of an ABC transporter complex. Responsible for energy coupling to the transport system	cbiO	-	-	ko:K02006	ko02010,map02010	M00245,M00246	-	-	ko00000,ko00001,ko00002,ko02000	3.A.1.18,3.A.1.22,3.A.1.23	-	-	ABC_tran	-	-	-
MBU5981728	225	cobalt ECF transporter T component CbiQ [Limosilactobacillus reuteri].	P	Cobalt transport protein	cbiQ	-	-	ko:K02008	ko02010,map02010	M00245,M00246	-	-	ko00000,ko00001,ko00002,ko02000	3.A.1.18,3.A.1.22,3.A.1.23	-	-	CbiQ	-	-	PossiblySecreted
MBU5981729	107	energy-coupling factor ABC transporter substrate-binding protein [Limosilactobacillus reuteri].	P	Part of the energy-coupling factor (ECF) transporter complex CbiMNOQ involved in cobalt import	cbiN	-	-	ko:K02009	ko02010,map02010	M00245,M00246	-	-	ko00000,ko00001,ko00002,ko02000	3.A.1.18	-	-	CbiN	signal_peptide	1_28	PossiblySecreted
MBU5981730	248	energy-coupling factor ABC transporter permease [Limosilactobacillus reuteri].	P	Part of the energy-coupling factor (ECF) transporter complex CbiMNOQ involved in cobalt import	cbiM	-	-	ko:K02007	ko02010,map02010	M00245,M00246	-	-	ko00000,ko00001,ko00002,ko02000	3.A.1.18,3.A.1.22,3.A.1.23	-	-	CbiM	-	-	PossiblySecreted
MBU5981731	232	cobalt-factor II C(20)-methyltransferase [Limosilactobacillus reuteri].	H	Tetrapyrrole (Corrin/Porphyrin) Methylases	cbiL	-	2.1.1.130,2.1.1.151	ko:K03394	ko00860,ko01100,map00860,map01100	-	R03948,R05808	RC00003,RC01035,RC01662	ko00000,ko00001,ko01000	-	-	-	TP_methylase	-	-	-
MBU5981732	258	sirohydrochlorin cobaltochelatase [Limosilactobacillus reuteri].	H	Cobalt chelatase (CbiK)	cbiK	-	4.99.1.3	ko:K02190	ko00860,ko01100,map00860,map01100	-	R05807	RC01012	ko00000,ko00001,ko01000	-	-	-	CbiK	-	-	-
MBU5981733	464	uroporphyrinogen-III C-methyltransferase [Limosilactobacillus reuteri].	H	Tetrapyrrole (Corrin/Porphyrin) Methylases	cobA	-	2.1.1.107,4.2.1.75	ko:K02303,ko:K13542	ko00860,ko01100,ko01110,ko01120,map00860,map01100,map01110,map01120	M00121	R03165,R03194	RC00003,RC00871,RC01861	ko00000,ko00001,ko00002,ko01000	-	-	-	HEM4,TP_methylase	-	-	-
MBU5981734	252	precorrin-6A reductase [Limosilactobacillus reuteri].	H	Precorrin-6x reductase CbiJ/CobK	cobK	-	1.3.1.106,1.3.1.54	ko:K05895	ko00860,ko01100,map00860,map01100	-	R05150,R05812	RC01280	ko00000,ko00001,ko01000	-	-	-	CbiJ	-	-	-
MBU5981735	241	precorrin-3B C(17)-methyltransferase [Limosilactobacillus reuteri].	H	Tetrapyrrole (Corrin/Porphyrin) Methylases	cbiH	-	2.1.1.131	ko:K05934	ko00860,ko01100,map00860,map01100	-	R05180,R05809	RC00003,RC01293,RC03471	ko00000,ko00001,ko01000	-	-	-	TP_methylase	-	-	-
MBU5981736	351	cobalt-precorrin 5A hydrolase [Limosilactobacillus reuteri].	H	Cobalamin synthesis G C-terminus	cbiG	-	3.7.1.12	ko:K02189	ko00860,ko01100,map00860,map01100	-	R07772	RC01545,RC02097	ko00000,ko00001,ko01000	-	-	-	CbiG_C,CbiG_N,CbiG_mid	-	-	-
MBU5981737	253	cobalt-precorrin-4 methyltransferase [Limosilactobacillus reuteri].	H	Tetrapyrrole (Corrin/Porphyrin) Methylases	cbiF	-	2.1.1.133,2.1.1.271	ko:K05936	ko00860,ko01100,map00860,map01100	-	R05181,R05810	RC00003,RC01294,RC02049	ko00000,ko00001,ko01000	-	-	-	TP_methylase	-	-	-
MBU5981738	184	decarboxylating cobalt-precorrin-6B (C(15))-methyltransferase [Limosilactobacillus reuteri].	H	Protein-L-isoaspartate(D-aspartate) O-methyltransferase (PCMT)	cbiT	-	2.1.1.196	ko:K02191	ko00860,map00860	-	R05813,R07774	RC00003,RC02052,RC02054	ko00000,ko00001,ko01000	-	-	-	GidB,MTS,Methyltransf_31	-	-	-
MBU5981739	199	cobalt-precorrin-7 (C(5))-methyltransferase [Limosilactobacillus reuteri].	H	Tetrapyrrole (Corrin/Porphyrin) Methylases	cbiE	-	2.1.1.289	ko:K03399	ko00860,ko01100,map00860,map01100	-	R05813,R07775	RC00003,RC02052,RC02053	ko00000,ko00001,ko01000	-	-	-	TP_methylase	-	-	-
MBU5981740	383	cobalt-precorrin-5B (C(1))-methyltransferase CbiD [Limosilactobacillus reuteri].	H	Catalyzes the methylation of C-1 in cobalt-precorrin-5B to form cobalt-precorrin-6A	cbiD	-	2.1.1.195	ko:K02188	ko00860,ko01100,map00860,map01100	-	R07773	RC00003,RC02051	ko00000,ko00001,ko01000	-	-	-	CbiD	-	-	-
MBU5981741	228	cobalt-precorrin-8 methylmutase [Limosilactobacillus reuteri].	H	Precorrin-8X methylmutase	cbiC	-	5.4.99.60,5.4.99.61	ko:K06042	ko00860,ko01100,map00860,map01100	-	R05177,R05814	RC01292,RC01980	ko00000,ko00001,ko01000	-	-	-	CbiC	-	-	-
MBU5981742	319	adenosylcobinamide-phosphate synthase CbiB [Limosilactobacillus reuteri].	H	Converts cobyric acid to cobinamide by the addition of aminopropanol on the F carboxylic group	cobD	-	6.3.1.10	ko:K02227	ko00860,ko01100,map00860,map01100	M00122	R06529,R07302	RC00090,RC00096	ko00000,ko00001,ko00002,ko01000	-	-	-	CobD_Cbib	-	-	PossiblySecreted
MBU5981743	454	cobyrinate a,c-diamide synthase [Limosilactobacillus reuteri].	F	Catalyzes the ATP-dependent amidation of the two carboxylate groups at positions a and c of cobyrinate, using either L-glutamine or ammonia as the nitrogen source	cbiA	-	6.3.5.11,6.3.5.9	ko:K02224	ko00860,ko01100,ko01120,map00860,map01100,map01120	-	R05224,R05815	RC00010,RC01301	ko00000,ko00001,ko01000	-	-	-	AAA_26,CbiA,GATase_3	-	-	-
MBU5981744	362	aminotransferase class I/II-fold pyridoxal phosphate-dependent enzyme [Limosilactobacillus reuteri].	E	Aminotransferase class I and II	cobD	-	4.1.1.81	ko:K04720	ko00860,map00860	-	R06530	RC00517	ko00000,ko00001,ko01000	-	-	-	Aminotran_1_2	-	-	-
MBU5981745	188	cob(I)yrinic acid a,c-diamide adenosyltransferase [Limosilactobacillus reuteri].	S	Cobalamin adenosyltransferase	yvqK	-	2.5.1.17	ko:K00798	ko00860,ko01100,map00860,map01100	M00122	R01492,R05220,R07268	RC00533	ko00000,ko00001,ko00002,ko01000	-	-	-	Cob_adeno_trans	-	-	-
MBU5981746	279	GNAT family N-acetyltransferase [Limosilactobacillus reuteri].	S	NADPH-dependent FMN reductase	nqo1	-	-	ko:K19784	-	-	-	-	ko00000	-	-	-	FMN_red	-	-	-
MBU5981747	149	flavodoxin [Limosilactobacillus reuteri].	C	Flavodoxin	ykuP	-	-	ko:K03839	-	-	-	-	ko00000	-	-	-	Flavodoxin_1	-	-	PossiblySecreted
MBU5981748	186	cadmium resistance transporter [Limosilactobacillus reuteri].	P	Cadmium resistance transporter	-	-	-	-	-	-	-	-	-	-	-	-	Cad	-	-	PossiblySecreted
MBU5981749	210	histidine phosphatase family protein [Limosilactobacillus reuteri].	G	phosphoglycerate mutase	pgm1	-	-	-	-	-	-	-	-	-	-	-	His_Phos_1	-	-	PossiblySecreted
MBU5981750	264	tyrosine-protein phosphatase [Limosilactobacillus reuteri].	T	Pfam:Y_phosphatase3C	-	-	3.1.3.48	ko:K01104	-	-	-	-	ko00000,ko01000	-	-	-	Y_phosphatase3	-	-	-
MBU5981751	115	BMC domain-containing protein [Limosilactobacillus reuteri].	E	BMC	-	-	-	ko:K04031	-	-	-	-	ko00000	-	-	-	BMC	-	-	-
MBU5981752	395	acetate kinase [Limosilactobacillus reuteri].	F	Catalyzes the formation of acetyl phosphate from acetate and ATP. Can also catalyze the reverse reaction	ackA	-	2.7.2.1	ko:K00925	ko00430,ko00620,ko00640,ko00680,ko00720,ko01100,ko01120,ko01200,map00430,map00620,map00640,map00680,map00720,map01100,map01120,map01200	M00357,M00579	R00315,R01353	RC00002,RC00043	ko00000,ko00001,ko00002,ko01000	-	-	-	Acetate_kinase,PTAC	-	-	-
MBU5981753	373	iron-containing alcohol dehydrogenase [Limosilactobacillus reuteri].	C	Iron-containing alcohol dehydrogenase	pduQ	-	-	ko:K13921	ko00640,map00640	-	R02377	RC00087	ko00000,ko00001	-	-	-	Fe-ADH	-	-	-
MBU5981754	475	CoA-acylating propionaldehyde dehydrogenase PduP [Limosilactobacillus reuteri].	C	Aldehyde dehydrogenase family	pduP	-	1.2.1.87	ko:K13922	ko00640,map00640	-	R09097	RC00004,RC00184	ko00000,ko00001,ko01000	-	-	-	Aldedh	-	-	-
MBU5981755	157	heme-binding protein [Limosilactobacillus reuteri].	S	Haem-degrading	pduO	-	-	-	-	-	-	-	-	-	-	-	Haem_degrading	-	-	-
MBU5981756	195	cob(I)yrinic acid a,c-diamide adenosyltransferase [Limosilactobacillus reuteri].	S	Cobalamin adenosyltransferase	-	-	-	-	-	-	-	-	-	-	-	-	Cob_adeno_trans,Haem_degrading	-	-	-
MBU5981757	90	EutN/CcmL family microcompartment protein [Limosilactobacillus reuteri].	CQ	Ethanolamine utilisation protein EutN/carboxysome	pduN	-	-	ko:K04028	-	-	-	-	ko00000	-	-	-	EutN_CcmL	-	-	-
MBU5981758	167	PduM family microcompartment protein [Limosilactobacillus reuteri].	S	Putative propanediol utilisation	-	-	-	-	-	-	-	-	-	-	-	-	PDU_like	-	-	-
MBU5981759	214	phosphate propanoyltransferase [Limosilactobacillus reuteri].	Q	Involved in 1,2-propanediol (1,2-PD) degradation by catalyzing the conversion of propanoyl-CoA to propanoyl-phosphate	pduL	-	2.3.1.222	ko:K13923	ko00640,map00640	-	R00921	RC00004,RC02816	ko00000,ko00001,ko01000	-	-	-	PTAC	-	-	-
MBU5981760	95	BMC domain-containing protein [Limosilactobacillus reuteri].	CQ	BMC	pduA_2	-	-	ko:K04027	-	-	-	-	ko00000	-	-	-	BMC	-	-	-
MBU5981761	189	BMC domain-containing protein [Limosilactobacillus reuteri].	CQ	BMC	-	-	-	-	-	-	-	-	-	-	-	-	BMC	-	-	PossiblySecreted
MBU5981762	126	glycerol dehydratase reactivase beta/small subunit family protein [Limosilactobacillus reuteri].	S	Dehydratase medium subunit	pduH	-	-	-	-	-	-	-	-	-	-	-	Dehydratase_MU	-	-	-
MBU5981763	615	diol dehydratase reactivase subunit alpha [Limosilactobacillus reuteri].	D	Diol dehydratase reactivase ATPase-like domain	pduG	-	-	-	-	-	-	-	-	-	-	-	DDR	-	-	-
MBU5981764	171	diol dehydratase small subunit [Limosilactobacillus reuteri].	Q	Dehydratase small subunit	pduE	-	4.2.1.28	ko:K13920	ko00640,map00640	-	R02376	RC00707	ko00000,ko00001,ko01000	-	-	-	Dehydratase_SU	-	-	PossiblySecreted
MBU5981765	236	propanediol/glycerol family dehydratase medium subunit [Limosilactobacillus reuteri].	Q	Dehydratase medium subunit	pduD	-	4.2.1.28	ko:K13919	ko00640,map00640	-	R02376	RC00707	ko00000,ko00001,ko01000	-	-	-	Dehydratase_MU	-	-	-
MBU5981766	558	propanediol/glycerol family dehydratase large subunit [Limosilactobacillus reuteri].	Q	Dehydratase large subunit	pduC	-	4.2.1.28	ko:K01699	ko00640,map00640	-	R02376	RC00707	ko00000,ko00001,ko01000	-	-	-	Dehydratase_LU	-	-	-
MBU5981767	238	propanediol utilization microcompartment protein PduB [Limosilactobacillus reuteri].	E	BMC	pduB	-	-	-	-	-	-	-	-	-	-	-	BMC	-	-	-
MBU5981768	92	BMC domain-containing protein [Limosilactobacillus reuteri].	CQ	BMC	-	-	-	-	-	-	-	-	-	-	-	-	BMC	-	-	-
MBU5981769	364	AraC family transcriptional regulator [Limosilactobacillus reuteri].	K	helix_turn_helix, arabinose operon control protein	-	-	-	-	-	-	-	-	-	-	-	-	DUF4430,HTH_18,HTH_AraC	-	-	PossiblySecreted
MBU5981770	277	ethanolamine utilization protein EutJ [Limosilactobacillus reuteri].	E	Hsp70 protein	eutJ	-	-	ko:K04024	-	-	-	-	ko00000	-	-	-	FtsA,HSP70,MreB_Mbl	-	-	-
MBU5981771	235	aquaporin family protein [Limosilactobacillus reuteri].	U	Belongs to the MIP aquaporin (TC 1.A.8) family	glpF	-	-	ko:K02440	-	-	-	-	ko00000,ko02000	1.A.8.1,1.A.8.2	-	-	MIP	lipoprotein_signal_peptide	1_20	PossiblySecreted
MBU5981772	318	hypothetical protein KQ226_00290 [Limosilactobacillus reuteri].	-	-	-	-	-	-	-	-	-	-	-	-	-	-	-	-	-	PossiblySecreted
MBU5981773	279	sugar phosphate isomerase/epimerase [Limosilactobacillus reuteri].	G	Xylose isomerase domain protein TIM barrel	-	-	-	-	-	-	-	-	-	-	-	-	AP_endonuc_2	-	-	-
MBU5981774	370	AI-2E family transporter [Limosilactobacillus reuteri].	S	AI-2E family transporter	XK27_12525	-	-	-	-	-	-	-	-	-	-	-	AI-2E_transport	-	-	PossiblySecreted
MBU5981775	241	hypothetical protein KQ226_00305 [Limosilactobacillus reuteri].	S	B3 4 domain	XK27_07210	-	-	-	-	-	-	-	-	-	-	-	B3_4	-	-	-
MBU5981776	150	MarR family transcriptional regulator [Limosilactobacillus reuteri].	K	Transcriptional regulator	yybA	-	-	-	-	-	-	-	-	-	-	-	MarR	-	-	-
MBU5981777	193	DUF1836 domain-containing protein [Limosilactobacillus reuteri].	K	Domain of unknown function (DUF1836)	-	-	-	-	-	-	-	-	-	-	-	-	DUF1836	-	-	-
MBU5981778	174	NAD(P)H-binding protein [Limosilactobacillus reuteri].	GM	epimerase	-	-	-	-	-	-	-	-	-	-	-	-	NAD_binding_10	-	-	-
MBU5981779	287	multidrug ABC transporter ATPase [Limosilactobacillus reuteri].	V	(ABC) transporter	-	-	-	-	-	-	-	-	-	-	-	-	-	-	-	-
MBU5981780	447	hemolysin family protein [Limosilactobacillus reuteri].	S	Transporter associated domain	yhdP	-	-	-	-	-	-	-	-	-	-	-	CBS,CorC_HlyC,DUF21	-	-	PossiblySecreted
MBU5981781	155	class Ib ribonucleoside-diphosphate reductase assembly flavoprotein NrdI [Limosilactobacillus reuteri].	F	Belongs to the NrdI family	nrdI	-	-	ko:K03647	-	-	-	-	ko00000	-	-	-	Flavodoxin_NdrI	-	-	-
MBU5981782	141	VOC family protein [Limosilactobacillus reuteri].	S	3-demethylubiquinone-9 3-methyltransferase	-	-	-	ko:K04750	-	-	-	-	ko00000	-	-	-	3-dmu-9_3-mt	-	-	-
MBU5981783	392	MFS transporter [Limosilactobacillus reuteri].	P	Transporter, major facilitator family protein	yycB	-	-	ko:K03449	-	-	-	-	ko00000,ko02000	2.A.1.17	-	-	MFS_1	-	-	PossiblySecreted
MBU5981784	493	glucose-6-phosphate dehydrogenase [Limosilactobacillus reuteri].	G	Catalyzes the oxidation of glucose 6-phosphate to 6- phosphogluconolactone	zwf	-	1.1.1.363,1.1.1.49	ko:K00036	ko00030,ko00480,ko01100,ko01110,ko01120,ko01130,ko01200,ko05230,map00030,map00480,map01100,map01110,map01120,map01130,map01200,map05230	M00004,M00006,M00008	R00835,R02736,R10907	RC00001,RC00066	ko00000,ko00001,ko00002,ko01000,ko04147	-	-	-	G6PD_C,G6PD_N	-	-	-
MBU5981785	478	NADP-dependent phosphogluconate dehydrogenase [Limosilactobacillus reuteri].	H	Catalyzes the oxidative decarboxylation of 6- phosphogluconate to ribulose 5-phosphate and CO(2), with concomitant reduction of NADP to NADPH	gnd	-	1.1.1.343,1.1.1.44	ko:K00033	ko00030,ko00480,ko01100,ko01110,ko01120,ko01130,ko01200,map00030,map00480,map01100,map01110,map01120,map01130,map01200	M00004,M00006	R01528,R10221	RC00001,RC00539	ko00000,ko00001,ko00002,ko01000	-	-	-	6PGD,NAD_binding_2	-	-	-
MBU5981786	650	glycoside-pentoside-hexuronide (GPH):cation symporter [Limosilactobacillus reuteri].	G	Transporter	lacS	GO:0005575,GO:0005623,GO:0005886,GO:0016020,GO:0044464,GO:0071944	-	ko:K11104,ko:K16209	-	-	-	-	ko00000,ko02000	2.A.2.1,2.A.2.2	-	-	MFS_2,PTS_EIIA_1	-	-	PossiblySecreted
MBU5981787	37	transposase, partial [Limosilactobacillus reuteri].																-	-
MBU5981788	102	30S ribosomal protein S10 [Limosilactobacillus reuteri].	J	Involved in the binding of tRNA to the ribosomes	rpsJ	GO:0003674,GO:0003735,GO:0005198,GO:0005575,GO:0005622,GO:0005623,GO:0005737,GO:0005840,GO:0006412,GO:0006518,GO:0006807,GO:0008150,GO:0008152,GO:0009058,GO:0009059,GO:0009987,GO:0010467,GO:0015935,GO:0019538,GO:0032991,GO:0034641,GO:0034645,GO:0043043,GO:0043170,GO:0043226,GO:0043228,GO:0043229,GO:0043232,GO:0043603,GO:0043604,GO:0044237,GO:0044238,GO:0044249,GO:0044260,GO:0044267,GO:0044271,GO:…	-	ko:K02946	ko03010,map03010	M00178,M00179	-	-	br01610,ko00000,ko00001,ko00002,ko03011	-	-	-	Ribosomal_S10	-	-	-
MBU5981789	219	50S ribosomal protein L3 [Limosilactobacillus reuteri].	J	One of the primary rRNA binding proteins, it binds directly near the 3'-end of the 23S rRNA, where it nucleates assembly of the 50S subunit	rplC	GO:0008150,GO:0009893,GO:0010468,GO:0010604,GO:0010628,GO:0019219,GO:0019222,GO:0031323,GO:0031325,GO:0044087,GO:0044089,GO:0045935,GO:0048518,GO:0048522,GO:0050789,GO:0050794,GO:0051171,GO:0051173,GO:0051252,GO:0051254,GO:0060255,GO:0065007,GO:0080090,GO:0090069,GO:0090070,GO:2000232,GO:2000234	-	ko:K02906	ko03010,map03010	M00178,M00179	-	-	br01610,ko00000,ko00001,ko00002,ko03011	-	-	-	Ribosomal_L3	-	-	PossiblySecreted
MBU5981790	207	50S ribosomal protein L4 [Limosilactobacillus reuteri].	J	Forms part of the polypeptide exit tunnel	rplD	GO:0003674,GO:0003676,GO:0003723,GO:0003735,GO:0005198,GO:0005488,GO:0005575,GO:0005622,GO:0005623,GO:0005737,GO:0005829,GO:0005840,GO:0006412,GO:0006518,GO:0006807,GO:0008150,GO:0008152,GO:0009058,GO:0009059,GO:0009987,GO:0010467,GO:0015934,GO:0019538,GO:0022625,GO:0022626,GO:0032991,GO:0034641,GO:0034645,GO:0043043,GO:0043170,GO:0043226,GO:0043228,GO:0043229,GO:0043232,GO:0043603,GO:0043604,GO:…	-	ko:K02926	ko03010,map03010	M00178	-	-	br01610,ko00000,ko00001,ko00002,ko03011	-	-	-	Ribosomal_L4	-	-	PossiblySecreted
MBU5981791	98	50S ribosomal protein L23 [Limosilactobacillus reuteri].	J	One of the early assembly proteins it binds 23S rRNA. One of the proteins that surrounds the polypeptide exit tunnel on the outside of the ribosome. Forms the main docking site for trigger factor binding to the ribosome	rplW	GO:0000027,GO:0003674,GO:0003676,GO:0003723,GO:0003735,GO:0005198,GO:0005488,GO:0005575,GO:0005622,GO:0005623,GO:0005737,GO:0005829,GO:0005840,GO:0006412,GO:0006518,GO:0006807,GO:0006996,GO:0008150,GO:0008152,GO:0009058,GO:0009059,GO:0009987,GO:0010467,GO:0015934,GO:0016043,GO:0019538,GO:0022607,GO:0022613,GO:0022618,GO:0022625,GO:0022626,GO:0032991,GO:0034622,GO:0034641,GO:0034645,GO:0042254,GO:…	-	ko:K02892	ko03010,map03010	M00178,M00179	-	-	br01610,ko00000,ko00001,ko00002,ko03011	-	-	-	Ribosomal_L23	-	-	-
MBU5981792	281	50S ribosomal protein L2 [Limosilactobacillus reuteri].	J	One of the primary rRNA binding proteins. Required for association of the 30S and 50S subunits to form the 70S ribosome, for tRNA binding and peptide bond formation. It has been suggested to have peptidyltransferase activity	rplB	GO:0002181,GO:0003674,GO:0003676,GO:0003723,GO:0003735,GO:0005198,GO:0005488,GO:0005575,GO:0005622,GO:0005623,GO:0005737,GO:0005829,GO:0005840,GO:0006412,GO:0006518,GO:0006807,GO:0008150,GO:0008152,GO:0009058,GO:0009059,GO:0009987,GO:0010467,GO:0015934,GO:0019538,GO:0022625,GO:0022626,GO:0032991,GO:0034641,GO:0034645,GO:0043043,GO:0043170,GO:0043226,GO:0043228,GO:0043229,GO:0043232,GO:0043603,GO:…	-	ko:K02886	ko03010,map03010	M00178,M00179	-	-	br01610,ko00000,ko00001,ko00002,ko03011	-	-	-	Ribosomal_L2,Ribosomal_L2_C	-	-	PossiblySecreted
MBU5981793	92	30S ribosomal protein S19 [Limosilactobacillus reuteri].	J	Protein S19 forms a complex with S13 that binds strongly to the 16S ribosomal RNA	rpsS	GO:0000028,GO:0003674,GO:0003735,GO:0005198,GO:0005575,GO:0005622,GO:0005623,GO:0005737,GO:0005829,GO:0005840,GO:0006996,GO:0008150,GO:0009987,GO:0015935,GO:0016043,GO:0022607,GO:0022613,GO:0022618,GO:0022626,GO:0022627,GO:0032991,GO:0034622,GO:0042254,GO:0042255,GO:0042274,GO:0043226,GO:0043228,GO:0043229,GO:0043232,GO:0043933,GO:0044085,GO:0044391,GO:0044422,GO:0044424,GO:0044444,GO:0044445,GO:…	-	ko:K02965	ko03010,map03010	M00178,M00179	-	-	br01610,ko00000,ko00001,ko00002,ko03011	-	-	-	Ribosomal_S19	-	-	PossiblySecreted
MBU5981794	115	50S ribosomal protein L22 [Limosilactobacillus reuteri].	J	The globular domain of the protein is located near the polypeptide exit tunnel on the outside of the subunit, while an extended beta-hairpin is found that lines the wall of the exit tunnel in the center of the 70S ribosome	rplV	GO:0003674,GO:0003735,GO:0005198,GO:0005575,GO:0005622,GO:0005623,GO:0005737,GO:0005829,GO:0005840,GO:0015934,GO:0022625,GO:0022626,GO:0032991,GO:0043226,GO:0043228,GO:0043229,GO:0043232,GO:0044391,GO:0044422,GO:0044424,GO:0044444,GO:0044445,GO:0044446,GO:0044464,GO:1990904	-	ko:K02890	ko03010,map03010	M00178,M00179	-	-	br01610,ko00000,ko00001,ko00002,ko03011	-	-	-	Ribosomal_L22	-	-	-
MBU5981795	221	30S ribosomal protein S3 [Limosilactobacillus reuteri].	J	Binds the lower part of the 30S subunit head. Binds mRNA in the 70S ribosome, positioning it for translation	rpsC	GO:0002181,GO:0003674,GO:0003735,GO:0005198,GO:0005575,GO:0005622,GO:0005623,GO:0005737,GO:0005829,GO:0005840,GO:0006412,GO:0006518,GO:0006807,GO:0008150,GO:0008152,GO:0009058,GO:0009059,GO:0009987,GO:0010467,GO:0015935,GO:0019538,GO:0022626,GO:0022627,GO:0032991,GO:0034641,GO:0034645,GO:0043043,GO:0043170,GO:0043226,GO:0043228,GO:0043229,GO:0043232,GO:0043603,GO:0043604,GO:0044237,GO:0044238,GO:…	-	ko:K02982	ko03010,map03010	M00178,M00179	-	-	br01610,ko00000,ko00001,ko00002,ko03011	-	-	-	KH_2,Ribosomal_S3_C	-	-	-
MBU5981796	144	50S ribosomal protein L16 [Limosilactobacillus reuteri].	J	Binds 23S rRNA and is also seen to make contacts with the A and possibly P site tRNAs	rplP	GO:0003674,GO:0003676,GO:0003723,GO:0003735,GO:0005198,GO:0005488,GO:0005575,GO:0005622,GO:0005623,GO:0005737,GO:0005829,GO:0005840,GO:0015934,GO:0019843,GO:0022625,GO:0022626,GO:0032991,GO:0043226,GO:0043228,GO:0043229,GO:0043232,GO:0044391,GO:0044422,GO:0044424,GO:0044444,GO:0044445,GO:0044446,GO:0044464,GO:0097159,GO:1901363,GO:1990904	-	ko:K02878	ko03010,map03010	M00178	-	-	br01610,ko00000,ko00001,ko00002,ko03011	-	-	-	Ribosomal_L16	-	-	-
MBU5981797	68	50S ribosomal protein L29 [Limosilactobacillus reuteri].	J	Belongs to the universal ribosomal protein uL29 family	rpmC	GO:0005575,GO:0005622,GO:0005623,GO:0005737,GO:0005829,GO:0005840,GO:0015934,GO:0022625,GO:0022626,GO:0032991,GO:0043226,GO:0043228,GO:0043229,GO:0043232,GO:0044391,GO:0044422,GO:0044424,GO:0044444,GO:0044445,GO:0044446,GO:0044464,GO:1990904	-	ko:K02904	ko03010,map03010	M00178,M00179	-	-	br01610,ko00000,ko00001,ko00002,ko03011	-	-	-	Ribosomal_L29	-	-	PossiblySecreted
MBU5981798	88	30S ribosomal protein S17 [Limosilactobacillus reuteri].	J	One of the primary rRNA binding proteins, it binds specifically to the 5'-end of 16S ribosomal RNA	rpsQ	GO:0003674,GO:0003735,GO:0005198,GO:0005575,GO:0005622,GO:0005623,GO:0005737,GO:0005829,GO:0005840,GO:0006412,GO:0006518,GO:0006807,GO:0008150,GO:0008152,GO:0009058,GO:0009059,GO:0009987,GO:0010467,GO:0015935,GO:0019538,GO:0022626,GO:0022627,GO:0032991,GO:0034641,GO:0034645,GO:0043043,GO:0043170,GO:0043226,GO:0043228,GO:0043229,GO:0043232,GO:0043603,GO:0043604,GO:0044237,GO:0044238,GO:0044249,GO:…	-	ko:K02961	ko03010,map03010	M00178,M00179	-	-	br01610,ko00000,ko00001,ko00002,ko03011	-	-	-	Ribosomal_S17	-	-	PossiblySecreted
MBU5981799	122	50S ribosomal protein L14 [Limosilactobacillus reuteri].	J	Binds to 23S rRNA. Forms part of two intersubunit bridges in the 70S ribosome	rplN	GO:0003674,GO:0003676,GO:0003723,GO:0003735,GO:0005198,GO:0005488,GO:0005575,GO:0005622,GO:0005623,GO:0005737,GO:0005829,GO:0005840,GO:0015934,GO:0019843,GO:0022625,GO:0022626,GO:0032991,GO:0043226,GO:0043228,GO:0043229,GO:0043232,GO:0044391,GO:0044422,GO:0044424,GO:0044444,GO:0044445,GO:0044446,GO:0044464,GO:0070180,GO:0097159,GO:1901363,GO:1990904	-	ko:K02874	ko03010,map03010	M00178,M00179	-	-	br01610,ko00000,ko00001,ko00002,ko03011	-	-	-	Ribosomal_L14	-	-	-
MBU5981800	102	50S ribosomal protein L24 [Limosilactobacillus reuteri].	J	One of the proteins that surrounds the polypeptide exit tunnel on the outside of the subunit	rplX	GO:0005575,GO:0005622,GO:0005623,GO:0005737,GO:0005829,GO:0005840,GO:0006412,GO:0006518,GO:0006807,GO:0008150,GO:0008152,GO:0009058,GO:0009059,GO:0009987,GO:0010467,GO:0015934,GO:0019538,GO:0022625,GO:0022626,GO:0032991,GO:0034641,GO:0034645,GO:0043043,GO:0043170,GO:0043226,GO:0043228,GO:0043229,GO:0043232,GO:0043603,GO:0043604,GO:0044237,GO:0044238,GO:0044249,GO:0044260,GO:0044267,GO:0044271,GO:…	-	ko:K02895	ko03010,map03010	M00178,M00179	-	-	br01610,ko00000,ko00001,ko00002,ko03011	-	-	-	KOW,ribosomal_L24	-	-	PossiblySecreted
MBU5981801	180	50S ribosomal protein L5 [Limosilactobacillus reuteri].	J	This is 1 of the proteins that binds and probably mediates the attachment of the 5S RNA into the large ribosomal subunit, where it forms part of the central protuberance. In the 70S ribosome it contacts protein S13 of the 30S subunit (bridge B1b), connecting the 2 subunits	rplE	GO:0000027,GO:0003674,GO:0003676,GO:0003723,GO:0003735,GO:0005198,GO:0005488,GO:0005575,GO:0005622,GO:0005623,GO:0005737,GO:0005829,GO:0005840,GO:0006412,GO:0006518,GO:0006807,GO:0006996,GO:0008150,GO:0008152,GO:0009058,GO:0009059,GO:0009987,GO:0010467,GO:0015934,GO:0016043,GO:0019538,GO:0022607,GO:0022613,GO:0022618,GO:0022625,GO:0022626,GO:0032991,GO:0034622,GO:0034641,GO:0034645,GO:0042254,GO:…	-	ko:K02931	ko03010,map03010	M00178,M00179	-	-	br01610,ko00000,ko00001,ko00002,ko03011	-	-	-	Ribosomal_L5,Ribosomal_L5_C	-	-	-
MBU5981802	61	type Z 30S ribosomal protein S14 [Limosilactobacillus reuteri].	J	Binds 16S rRNA, required for the assembly of 30S particles and may also be responsible for determining the conformation of the 16S rRNA at the A site	rpsN	-	-	ko:K02954	ko03010,map03010	M00178,M00179	-	-	br01610,ko00000,ko00001,ko00002,ko03011	-	-	-	Ribosomal_S14	-	-	PossiblySecreted
MBU5981803	132	30S ribosomal protein S8 [Limosilactobacillus reuteri].	J	One of the primary rRNA binding proteins, it binds directly to 16S rRNA central domain where it helps coordinate assembly of the platform of the 30S subunit	rpsH	GO:0003674,GO:0003735,GO:0005198,GO:0005575,GO:0005622,GO:0005623,GO:0005737,GO:0005829,GO:0005840,GO:0015935,GO:0022626,GO:0022627,GO:0032991,GO:0043226,GO:0043228,GO:0043229,GO:0043232,GO:0044391,GO:0044422,GO:0044424,GO:0044444,GO:0044445,GO:0044446,GO:0044464,GO:1990904	-	ko:K02994	ko03010,map03010	M00178,M00179	-	-	br01610,ko00000,ko00001,ko00002,ko03011	-	-	-	Ribosomal_S8	-	-	-
MBU5981804	178	50S ribosomal protein L6 [Limosilactobacillus reuteri].	J	This protein binds to the 23S rRNA, and is important in its secondary structure. It is located near the subunit interface in the base of the L7 L12 stalk, and near the tRNA binding site of the peptidyltransferase center	rplF	GO:0002181,GO:0003674,GO:0003676,GO:0003723,GO:0003735,GO:0005198,GO:0005488,GO:0005575,GO:0005622,GO:0005623,GO:0005737,GO:0005829,GO:0005840,GO:0006412,GO:0006518,GO:0006807,GO:0008150,GO:0008152,GO:0009058,GO:0009059,GO:0009987,GO:0010467,GO:0015934,GO:0019538,GO:0022625,GO:0022626,GO:0032991,GO:0034641,GO:0034645,GO:0043043,GO:0043170,GO:0043226,GO:0043228,GO:0043229,GO:0043232,GO:0043603,GO:…	-	ko:K02933	ko03010,map03010	M00178,M00179	-	-	br01610,ko00000,ko00001,ko00002,ko03011	-	-	-	Ribosomal_L6	-	-	PossiblySecreted
MBU5981805	118	50S ribosomal protein L18 [Limosilactobacillus reuteri].	J	This is one of the proteins that binds and probably mediates the attachment of the 5S RNA into the large ribosomal subunit, where it forms part of the central protuberance	rplR	GO:0003674,GO:0003676,GO:0003723,GO:0005488,GO:0005575,GO:0005622,GO:0005623,GO:0005737,GO:0005829,GO:0005840,GO:0008097,GO:0015934,GO:0019843,GO:0022625,GO:0022626,GO:0032991,GO:0043226,GO:0043228,GO:0043229,GO:0043232,GO:0044391,GO:0044422,GO:0044424,GO:0044444,GO:0044445,GO:0044446,GO:0044464,GO:0097159,GO:1901363,GO:1990904	-	ko:K02881	ko03010,map03010	M00178,M00179	-	-	br01610,ko00000,ko00001,ko00002,ko03011	-	-	-	Ribosomal_L18p	-	-	-
MBU5981806	169	30S ribosomal protein S5 [Limosilactobacillus reuteri].	J	Located at the back of the 30S subunit body where it stabilizes the conformation of the head with respect to the body	rpsE	GO:0003674,GO:0003735,GO:0005198,GO:0005575,GO:0005622,GO:0005623,GO:0005737,GO:0005829,GO:0005840,GO:0006412,GO:0006518,GO:0006807,GO:0008150,GO:0008152,GO:0009058,GO:0009059,GO:0009987,GO:0010467,GO:0015935,GO:0019538,GO:0022626,GO:0022627,GO:0032991,GO:0034641,GO:0034645,GO:0043043,GO:0043170,GO:0043226,GO:0043228,GO:0043229,GO:0043232,GO:0043603,GO:0043604,GO:0044237,GO:0044238,GO:0044249,GO:…	-	ko:K02988	ko03010,map03010	M00178,M00179	-	-	br01610,ko00000,ko00001,ko00002,ko03011	-	-	-	Ribosomal_S5,Ribosomal_S5_C	-	-	-
MBU5981807	60	50S ribosomal protein L30 [Limosilactobacillus reuteri].	J	Ribosomal protein L30	rpmD	GO:0005575,GO:0005622,GO:0005623,GO:0005737,GO:0005829,GO:0005840,GO:0015934,GO:0022625,GO:0022626,GO:0032991,GO:0043226,GO:0043228,GO:0043229,GO:0043232,GO:0044391,GO:0044422,GO:0044424,GO:0044444,GO:0044445,GO:0044446,GO:0044464,GO:1990904	-	ko:K02907	ko03010,map03010	M00178,M00179	-	-	br01610,ko00000,ko00001,ko00002,ko03011	-	-	-	Ribosomal_L30	-	-	-
MBU5981808	144	50S ribosomal protein L15 [Limosilactobacillus reuteri].	J	Binds to the 23S rRNA	rplO	GO:0003674,GO:0003735,GO:0005198,GO:0005575,GO:0005622,GO:0005623,GO:0005737,GO:0005829,GO:0005840,GO:0015934,GO:0022625,GO:0022626,GO:0032991,GO:0043226,GO:0043228,GO:0043229,GO:0043232,GO:0044391,GO:0044422,GO:0044424,GO:0044444,GO:0044445,GO:0044446,GO:0044464,GO:1990904	-	ko:K02876	ko03010,map03010	M00178,M00179	-	-	br01610,ko00000,ko00001,ko00002,ko03011	-	-	-	Ribosomal_L27A	-	-	PossiblySecreted
MBU5981809	438	preprotein translocase subunit SecY [Limosilactobacillus reuteri].	U	The central subunit of the protein translocation channel SecYEG. Consists of two halves formed by TMs 1-5 and 6-10. These two domains form a lateral gate at the front which open onto the bilayer between TMs 2 and 7, and are clamped together by SecE at the back. The channel is closed by both a pore ring composed of hydrophobic SecY resides and a short helix (helix 2A) on the extracellular side of …	secY	GO:0005575,GO:0005623,GO:0005886,GO:0016020,GO:0044464,GO:0071944	-	ko:K03076	ko02024,ko03060,ko03070,map02024,map03060,map03070	M00335	-	-	ko00000,ko00001,ko00002,ko02044	3.A.5	-	-	SecY	signal_peptide	1_41	PossiblySecreted
MBU5981810	219	adenylate kinase [Limosilactobacillus reuteri].	F	Catalyzes the reversible transfer of the terminal phosphate group between ATP and AMP. Plays an important role in cellular energy homeostasis and in adenine nucleotide metabolism	adk	GO:0003674,GO:0003824,GO:0004017,GO:0005575,GO:0005622,GO:0005623,GO:0005737,GO:0006139,GO:0006725,GO:0006753,GO:0006793,GO:0006796,GO:0006807,GO:0008150,GO:0008152,GO:0009058,GO:0009117,GO:0009123,GO:0009165,GO:0009987,GO:0015949,GO:0016301,GO:0016310,GO:0016740,GO:0016772,GO:0016776,GO:0018130,GO:0019205,GO:0019438,GO:0019637,GO:0034641,GO:0034654,GO:0044237,GO:0044238,GO:0044249,GO:0044271,GO:…	2.7.4.3	ko:K00939	ko00230,ko00730,ko01100,ko01110,ko01130,map00230,map00730,map01100,map01110,map01130	M00049	R00127,R01547,R11319	RC00002	ko00000,ko00001,ko00002,ko01000,ko04147	-	-	-	ADK,ADK_lid	-	-	-
MBU5981811	72	translation initiation factor IF-1 [Limosilactobacillus reuteri].	J	One of the essential components for the initiation of protein synthesis. Stabilizes the binding of IF-2 and IF-3 on the 30S subunit to which N-formylmethionyl-tRNA(fMet) subsequently binds. Helps modulate mRNA selection, yielding the 30S pre- initiation complex (PIC). Upon addition of the 50S ribosomal subunit IF-1, IF-2 and IF-3 are released leaving the mature 70S translation initation complex	infA	GO:0001871,GO:0003674,GO:0005488,GO:0005575,GO:0005622,GO:0005623,GO:0005737,GO:0005829,GO:0009986,GO:0030246,GO:0030247,GO:0043021,GO:0043022,GO:0044424,GO:0044444,GO:0044464,GO:0044877,GO:2001065	-	ko:K02518	-	-	-	-	ko00000,ko03012	-	-	-	eIF-1a	-	-	-
MBU5981812	39	50S ribosomal protein L36 [Limosilactobacillus reuteri].	J	Belongs to the bacterial ribosomal protein bL36 family	rpmJ	-	-	ko:K02919	ko03010,map03010	M00178	-	-	br01610,ko00000,ko00001,ko00002,ko03011	-	-	-	Ribosomal_L36	-	-
MBU5981813	121	30S ribosomal protein S13 [Limosilactobacillus reuteri].	J	Located at the top of the head of the 30S subunit, it contacts several helices of the 16S rRNA. In the 70S ribosome it contacts the 23S rRNA (bridge B1a) and protein L5 of the 50S subunit (bridge B1b), connecting the 2 subunits	rpsM	GO:0003674,GO:0003735,GO:0005198,GO:0005575,GO:0005622,GO:0005623,GO:0005737,GO:0005829,GO:0005840,GO:0006412,GO:0006518,GO:0006807,GO:0008150,GO:0008152,GO:0009058,GO:0009059,GO:0009987,GO:0010467,GO:0015935,GO:0019538,GO:0022613,GO:0032991,GO:0034641,GO:0034645,GO:0042254,GO:0043043,GO:0043170,GO:0043226,GO:0043228,GO:0043229,GO:0043232,GO:0043603,GO:0043604,GO:0044085,GO:0044237,GO:0044238,GO:…	-	ko:K02952	ko03010,map03010	M00178,M00179	-	-	br01610,ko00000,ko00001,ko00002,ko03011	-	-	-	Ribosomal_S13	-	-	-
MBU5981814	129	30S ribosomal protein S11 [Limosilactobacillus reuteri].	J	Located on the platform of the 30S subunit, it bridges several disparate RNA helices of the 16S rRNA. Forms part of the Shine-Dalgarno cleft in the 70S ribosome	rpsK	GO:0000028,GO:0000462,GO:0003674,GO:0003676,GO:0003723,GO:0003729,GO:0003735,GO:0005198,GO:0005488,GO:0005575,GO:0005622,GO:0005623,GO:0005737,GO:0005829,GO:0005840,GO:0006139,GO:0006364,GO:0006396,GO:0006412,GO:0006518,GO:0006725,GO:0006807,GO:0006996,GO:0008150,GO:0008152,GO:0009058,GO:0009059,GO:0009987,GO:0010467,GO:0015935,GO:0016043,GO:0016070,GO:0016072,GO:0019538,GO:0019843,GO:0022607,GO:…	-	ko:K02948	ko03010,map03010	M00178,M00179	-	-	br01610,ko00000,ko00001,ko00002,ko03011	-	-	-	Ribosomal_S11	-	-	-
MBU5981815	314	DNA-directed RNA polymerase subunit alpha [Limosilactobacillus reuteri].	K	DNA-dependent RNA polymerase catalyzes the transcription of DNA into RNA using the four ribonucleoside triphosphates as substrates	rpoA	GO:0003674,GO:0003824,GO:0003899,GO:0005575,GO:0005622,GO:0005623,GO:0005737,GO:0006139,GO:0006351,GO:0006354,GO:0006725,GO:0006807,GO:0008150,GO:0008152,GO:0009058,GO:0009059,GO:0009987,GO:0010467,GO:0016070,GO:0016740,GO:0016772,GO:0016779,GO:0018130,GO:0019438,GO:0032774,GO:0034062,GO:0034641,GO:0034645,GO:0034654,GO:0043170,GO:0044237,GO:0044238,GO:0044249,GO:0044260,GO:0044271,GO:0044424,GO:…	2.7.7.6	ko:K03040	ko00230,ko00240,ko01100,ko03020,map00230,map00240,map01100,map03020	M00183	R00435,R00441,R00442,R00443	RC02795	br01611,ko00000,ko00001,ko00002,ko01000,ko03021,ko03400	-	-	-	RNA_pol_A_CTD,RNA_pol_A_bac,RNA_pol_L	-	-	-
MBU5981816	127	50S ribosomal protein L17 [Limosilactobacillus reuteri].	J	Ribosomal protein L17	rplQ	GO:0003674,GO:0003735,GO:0005198,GO:0005575,GO:0005622,GO:0005623,GO:0005737,GO:0005829,GO:0005840,GO:0015934,GO:0022625,GO:0022626,GO:0032991,GO:0043226,GO:0043228,GO:0043229,GO:0043232,GO:0044391,GO:0044422,GO:0044424,GO:0044444,GO:0044445,GO:0044446,GO:0044464,GO:1990904	-	ko:K02879	ko03010,map03010	M00178	-	-	br01610,ko00000,ko00001,ko00002,ko03011	-	-	-	Ribosomal_L17	-	-	-
MBU5981817	275	energy-coupling factor transporter ATPase [Limosilactobacillus reuteri].	P	ATP-binding (A) component of a common energy-coupling factor (ECF) ABC-transporter complex. Unlike classic ABC transporters this ECF transporter provides the energy necessary to transport a number of different substrates	ecfA1	GO:0003674,GO:0005215,GO:0005575,GO:0005623,GO:0005886,GO:0006810,GO:0006811,GO:0006820,GO:0006855,GO:0008150,GO:0008509,GO:0008514,GO:0015075,GO:0015238,GO:0015711,GO:0015893,GO:0016020,GO:0022857,GO:0032217,GO:0032218,GO:0034220,GO:0035461,GO:0042221,GO:0042493,GO:0044464,GO:0050896,GO:0051179,GO:0051180,GO:0051234,GO:0055085,GO:0071702,GO:0071705,GO:0071944,GO:0090482,GO:0098656	-	ko:K16786	ko02010,map02010	M00582	-	-	ko00000,ko00001,ko00002,ko01000,ko02000	3.A.1.25,3.A.1.28,3.A.1.29,3.A.1.30,3.A.1.31,3.A.1.32,3.A.1.33,3.A.1.35	-	-	ABC_tran	-	-	-
MBU5981818	287	energy-coupling factor transporter ATPase [Limosilactobacillus reuteri].	P	ATP-binding (A) component of a common energy-coupling factor (ECF) ABC-transporter complex. Unlike classic ABC transporters this ECF transporter provides the energy necessary to transport a number of different substrates	ecfA2	GO:0003674,GO:0005215,GO:0005575,GO:0005623,GO:0005886,GO:0006810,GO:0006811,GO:0006820,GO:0006855,GO:0008150,GO:0008509,GO:0008514,GO:0015075,GO:0015238,GO:0015711,GO:0015893,GO:0016020,GO:0022857,GO:0032217,GO:0032218,GO:0034220,GO:0035461,GO:0042221,GO:0042493,GO:0044464,GO:0050896,GO:0051179,GO:0051180,GO:0051234,GO:0055085,GO:0071702,GO:0071705,GO:0071944,GO:0090482,GO:0098656	-	ko:K16787	ko02010,map02010	M00582	-	-	ko00000,ko00001,ko00002,ko01000,ko02000	3.A.1.25,3.A.1.28,3.A.1.29,3.A.1.30,3.A.1.31,3.A.1.32,3.A.1.33,3.A.1.35	-	-	ABC_tran	-	-	PossiblySecreted
MBU5981819	267	energy-coupling factor transporter transmembrane protein EcfT [Limosilactobacillus reuteri].	U	Transmembrane (T) component of an energy-coupling factor (ECF) ABC-transporter complex. Unlike classic ABC transporters this ECF transporter provides the energy necessary to transport a number of different substrates	ecfT	-	-	ko:K16785	ko02010,map02010	M00582	-	-	ko00000,ko00001,ko00002,ko02000	3.A.1.25,3.A.1.28,3.A.1.29,3.A.1.30,3.A.1.31,3.A.1.32,3.A.1.33,3.A.1.35	-	-	CbiQ	-	-	PossiblySecreted
MBU5981820	256	tRNA pseudouridine(38-40) synthase TruA [Limosilactobacillus reuteri].	J	Formation of pseudouridine at positions 38, 39 and 40 in the anticodon stem and loop of transfer RNAs	truA	GO:0001522,GO:0003674,GO:0003824,GO:0006139,GO:0006396,GO:0006399,GO:0006400,GO:0006725,GO:0006807,GO:0008033,GO:0008150,GO:0008152,GO:0009451,GO:0009982,GO:0009987,GO:0010467,GO:0016070,GO:0016853,GO:0016866,GO:0031119,GO:0034470,GO:0034641,GO:0034660,GO:0043170,GO:0043412,GO:0044237,GO:0044238,GO:0046483,GO:0071704,GO:0090304,GO:1901360	5.4.99.12	ko:K06173	-	-	-	-	ko00000,ko01000,ko03016	-	-	-	PseudoU_synth_1	-	-	-
MBU5981821	147	50S ribosomal protein L13 [Limosilactobacillus reuteri].	J	This protein is one of the early assembly proteins of the 50S ribosomal subunit, although it is not seen to bind rRNA by itself. It is important during the early stages of 50S assembly	rplM	GO:0003674,GO:0003676,GO:0003723,GO:0003729,GO:0003735,GO:0005198,GO:0005488,GO:0005575,GO:0005622,GO:0005623,GO:0005737,GO:0005829,GO:0005840,GO:0006412,GO:0006518,GO:0006807,GO:0008150,GO:0008152,GO:0009058,GO:0009059,GO:0009987,GO:0010467,GO:0015934,GO:0019538,GO:0022625,GO:0022626,GO:0032991,GO:0034641,GO:0034645,GO:0043043,GO:0043170,GO:0043226,GO:0043228,GO:0043229,GO:0043232,GO:0043603,GO:…	-	ko:K02871	ko03010,map03010	M00178,M00179	-	-	br01610,ko00000,ko00001,ko00002,ko03011	-	-	-	Ribosomal_L13	-	-	PossiblySecreted
MBU5981822	133	30S ribosomal protein S9 [Limosilactobacillus reuteri].	J	Belongs to the universal ribosomal protein uS9 family	rpsI	GO:0000462,GO:0003674,GO:0003676,GO:0003723,GO:0003735,GO:0005198,GO:0005488,GO:0005575,GO:0005622,GO:0005623,GO:0005737,GO:0005829,GO:0005840,GO:0006139,GO:0006364,GO:0006396,GO:0006412,GO:0006518,GO:0006725,GO:0006807,GO:0008150,GO:0008152,GO:0009058,GO:0009059,GO:0009987,GO:0010467,GO:0015935,GO:0016070,GO:0016072,GO:0019538,GO:0022613,GO:0022626,GO:0022627,GO:0030490,GO:0032991,GO:0034470,GO:…	-	ko:K02996	ko03010,map03010	M00178,M00179	-	-	br01610,ko00000,ko00001,ko00002,ko03011	-	-	-	Ribosomal_S9	-	-	-
MBU5981823	257	(S)-acetoin forming diacetyl reductase [Limosilactobacillus reuteri].	IQ	reductase	budC	-	1.1.1.304,1.1.1.76	ko:K03366	ko00650,map00650	-	R02855,R02946,R03707,R09078,R10505	RC00205,RC00525	ko00000,ko00001,ko01000	-	-	-	adh_short,adh_short_C2	-	-	-
MBU5981824	222	glycoside hydrolase family 73 protein [Limosilactobacillus reuteri].	NU	mannosyl-glycoprotein	acmA	-	3.2.1.17,3.2.1.96	ko:K01185,ko:K01227	ko00511,map00511	-	-	-	ko00000,ko00001,ko01000	-	-	-	Glucosaminidase,SH3_8,YceG	-	-	PossiblySecreted
MBU5981825	191	xanthine phosphoribosyltransferase [Limosilactobacillus reuteri].	F	Converts the preformed base xanthine, a product of nucleic acid breakdown, to xanthosine 5'-monophosphate (XMP), so it can be reused for RNA or DNA synthesis	xpt	-	2.4.2.22	ko:K03816	ko00230,ko01100,ko01110,map00230,map01100,map01110	-	R01229,R02142	RC00063,RC00122	ko00000,ko00001,ko01000	-	-	iYO844.BSU22070	Pribosyltran	-	-	-
MBU5981826	375	ATP-grasp domain-containing protein [Limosilactobacillus reuteri].	F	Involved in the de novo purine biosynthesis. Catalyzes the transfer of formate to 5-phospho-ribosyl-glycinamide (GAR), producing 5-phospho-ribosyl-N-formylglycinamide (FGAR). Formate is provided by PurU via hydrolysis of 10-formyl-tetrahydrofolate	purK2	-	6.3.4.18	ko:K01589	ko00230,ko01100,ko01110,ko01130,map00230,map01100,map01110,map01130	M00048	R07404	RC01927	ko00000,ko00001,ko00002,ko01000	-	-	-	ATP-grasp	-	-	-
MBU5981827	757	DNA helicase PcrA [Limosilactobacillus reuteri].	L	ATP-dependent DNA helicase	pcrA	-	3.6.4.12	ko:K03657	ko03420,ko03430,map03420,map03430	-	-	-	ko00000,ko00001,ko01000,ko03400	-	-	-	UvrD-helicase,UvrD_C	-	-	-
MBU5981828	680	NAD-dependent DNA ligase LigA [Limosilactobacillus reuteri].	L	DNA ligase that catalyzes the formation of phosphodiester linkages between 5'-phosphoryl and 3'-hydroxyl groups in double-stranded DNA using NAD as a coenzyme and as the energy source for the reaction. It is essential for DNA replication and repair of damaged DNA	ligA	GO:0003674,GO:0003824,GO:0003909,GO:0003911,GO:0005575,GO:0005622,GO:0005623,GO:0005737,GO:0005829,GO:0006139,GO:0006259,GO:0006266,GO:0006281,GO:0006284,GO:0006288,GO:0006725,GO:0006807,GO:0006950,GO:0006974,GO:0008150,GO:0008152,GO:0009987,GO:0016874,GO:0016886,GO:0033554,GO:0034641,GO:0043170,GO:0044237,GO:0044238,GO:0044260,GO:0044424,GO:0044444,GO:0044464,GO:0046483,GO:0050896,GO:0051103,GO:…	6.5.1.2	ko:K01972	ko03030,ko03410,ko03420,ko03430,map03030,map03410,map03420,map03430	-	R00382	RC00005	ko00000,ko00001,ko01000,ko03032,ko03400	-	-	-	BRCT,DNA_ligase_OB,DNA_ligase_ZBD,DNA_ligase_aden,HHH_2,HHH_5	-	-	-
MBU5981829	371	CamS family sex pheromone protein [Limosilactobacillus reuteri].	S	sex pheromone	camS	-	-	-	-	-	-	-	-	-	-	-	CamS	lipoprotein_signal_peptide	1_23	PossiblySecreted
MBU5981830	105	Asp-tRNA(Asn)/Glu-tRNA(Gln) amidotransferase subunit GatC [Limosilactobacillus reuteri].	J	Allows the formation of correctly charged Asn-tRNA(Asn) or Gln-tRNA(Gln) through the transamidation of misacylated Asp- tRNA(Asn) or Glu-tRNA(Gln) in organisms which lack either or both of asparaginyl-tRNA or glutaminyl-tRNA synthetases. The reaction takes place in the presence of glutamine and ATP through an activated phospho-Asp-tRNA(Asn) or phospho-Glu-tRNA(Gln)	gatC	-	6.3.5.6,6.3.5.7	ko:K02435	ko00970,ko01100,map00970,map01100	-	R03905,R04212	RC00010	ko00000,ko00001,ko01000,ko03029	-	-	-	Glu-tRNAGln	-	-	-
MBU5981831	490	Asp-tRNA(Asn)/Glu-tRNA(Gln) amidotransferase subunit GatA [Limosilactobacillus reuteri].	J	Allows the formation of correctly charged Gln-tRNA(Gln) through the transamidation of misacylated Glu-tRNA(Gln) in organisms which lack glutaminyl-tRNA synthetase. The reaction takes place in the presence of glutamine and ATP through an activated gamma-phospho-Glu-tRNA(Gln)	gatA	-	6.3.5.6,6.3.5.7	ko:K02433	ko00970,ko01100,map00970,map01100	-	R03905,R04212	RC00010	ko00000,ko00001,ko01000,ko03029	-	-	-	Amidase	-	-	PossiblySecreted
MBU5981832	474	Asp-tRNA(Asn)/Glu-tRNA(Gln) amidotransferase subunit GatB [Limosilactobacillus reuteri].	J	Allows the formation of correctly charged Asn-tRNA(Asn) or Gln-tRNA(Gln) through the transamidation of misacylated Asp- tRNA(Asn) or Glu-tRNA(Gln) in organisms which lack either or both of asparaginyl-tRNA or glutaminyl-tRNA synthetases. The reaction takes place in the presence of glutamine and ATP through an activated phospho-Asp-tRNA(Asn) or phospho-Glu-tRNA(Gln)	gatB	GO:0003674,GO:0003824,GO:0006082,GO:0006139,GO:0006399,GO:0006520,GO:0006725,GO:0006807,GO:0008150,GO:0008152,GO:0009987,GO:0016070,GO:0016874,GO:0016879,GO:0016884,GO:0019752,GO:0034641,GO:0034660,GO:0043038,GO:0043039,GO:0043170,GO:0043436,GO:0044237,GO:0044238,GO:0044281,GO:0046483,GO:0050567,GO:0070681,GO:0071704,GO:0090304,GO:0140098,GO:0140101,GO:1901360,GO:1901564	6.3.5.6,6.3.5.7	ko:K02434	ko00970,ko01100,map00970,map01100	-	R03905,R04212	RC00010	ko00000,ko00001,ko01000,ko03029	-	-	-	GatB_N,GatB_Yqey	-	-	PossiblySecreted
MBU5981833	337	diacylglycerol kinase [Limosilactobacillus reuteri].	G	Lipid kinase	dagK	GO:0003674,GO:0003824,GO:0004143,GO:0006793,GO:0006796,GO:0008150,GO:0008152,GO:0009987,GO:0016301,GO:0016310,GO:0016740,GO:0016772,GO:0016773,GO:0044237	2.7.1.107	ko:K07029	ko00561,ko00564,ko01100,ko01110,map00561,map00564,map01100,map01110	-	R02240	RC00002,RC00017	ko00000,ko00001,ko01000	-	-	-	DAGK_cat	-	-	-
MBU5981834	457	23S rRNA (uracil(1939)-C(5))-methyltransferase RlmD [Limosilactobacillus reuteri].	J	Belongs to the class I-like SAM-binding methyltransferase superfamily. RNA M5U methyltransferase family	rumA_2	-	2.1.1.190	ko:K03215	-	-	-	-	ko00000,ko01000,ko03009	-	-	-	TRAM,tRNA_U5-meth_tr	-	-	-
MBU5981835	74	hypothetical protein KQ226_00610 [Limosilactobacillus reuteri].																-	-	-
MBU5981836	87	thiamine permease [Limosilactobacillus reuteri].																-	-	PossiblySecreted
MBU5981837	528	recombinase family protein [Limosilactobacillus reuteri].	L	Recombinase	-	-	-	ko:K06400	-	-	-	-	ko00000	-	-	-	Recombinase,Resolvase,Zn_ribbon_recom	-	-	-
MBU5981838	134	recombinase [Limosilactobacillus reuteri].																-	-	PossiblySecreted
MBU5981839	517	recombinase family protein [Limosilactobacillus reuteri].	L	Recombinase zinc beta ribbon domain	-	-	-	-	-	-	-	-	-	-	-	-	Recombinase,Resolvase,Zn_ribbon_recom	-	-	PossiblySecreted
MBU5981840	62	hypothetical protein KQ226_00635 [Limosilactobacillus reuteri].																-	-	-
MBU5981841	140	phage holin family protein [Limosilactobacillus reuteri].	S	Bacteriophage holin family	-	-	-	-	-	-	-	-	-	-	-	-	Phage_holin_4_1	-	-	PossiblySecreted
MBU5981842	126	phage head closure protein [Limosilactobacillus reuteri].	S	Phage head-tail joining protein	-	-	-	-	-	-	-	-	-	-	-	-	Phage_H_T_join	-	-	PossiblySecreted
MBU5981843	92	head-tail connector protein [Limosilactobacillus reuteri].	S	Phage gp6-like head-tail connector protein	-	-	-	-	-	-	-	-	-	-	-	-	Phage_connect_1	-	-	-
MBU5981844	392	phage major capsid protein [Limosilactobacillus reuteri].	S	Phage capsid family	-	-	-	-	-	-	-	-	-	-	-	-	Phage_capsid	-	-	PossiblySecreted
MBU5981845	220	Clp protease ClpP [Limosilactobacillus reuteri].	OU	Belongs to the peptidase S14 family	-	-	3.4.21.92	ko:K01358	ko04112,ko04212,map04112,map04212	-	-	-	ko00000,ko00001,ko01000,ko01002	-	-	-	CLP_protease	-	-	PossiblySecreted
MBU5981846	418	phage portal protein [Limosilactobacillus reuteri].	S	Phage portal protein	-	-	-	-	-	-	-	-	-	-	-	-	Phage_portal	-	-	-
MBU5981847	53	AbrB family transcriptional regulator [Limosilactobacillus reuteri].	K	Antidote-toxin recognition MazE, bacterial antitoxin	-	-	-	-	-	-	-	-	-	-	-	-	MazE_antitoxin	-	-	-
MBU5981848	53	hypothetical protein KQ226_00675 [Limosilactobacillus reuteri].																-	-	-
MBU5981849	521	terminase large subunit [Limosilactobacillus reuteri].	S	overlaps another CDS with the same product name	-	-	-	-	-	-	-	-	-	-	-	-	Terminase_1	-	-	-
MBU5981850	68	DUF5049 domain-containing protein [Limosilactobacillus reuteri].	S	Domain of unknown function (DUF5049)	-	-	-	-	-	-	-	-	-	-	-	-	DUF5049	-	-	-
MBU5981851	210	hypothetical protein KQ226_00690 [Limosilactobacillus reuteri].	S	Psort location Cytoplasmic, score	-	-	-	-	-	-	-	-	-	-	-	-	-	-	-	-
MBU5981852	409	DNA modification methylase [Limosilactobacillus reuteri].	KL	DNA methylase	-	-	-	-	-	-	-	-	-	-	-	-	N6_N4_Mtase,ParBc	-	-	PossiblySecreted
MBU5981853	180	P27 family phage terminase small subunit [Limosilactobacillus reuteri].	-	-	-	-	-	-	-	-	-	-	-	-	-	-	Terminase_4	-	-	-
MBU5981854	125	HNH endonuclease [Limosilactobacillus reuteri].	V	HNH nucleases	-	-	-	ko:K07451	-	-	-	-	ko00000,ko01000,ko02048	-	-	-	HNH	-	-	PossiblySecreted
MBU5981855	155	restriction endonuclease [Limosilactobacillus reuteri].	-	-	-	-	-	-	-	-	-	-	-	-	-	-	-	-	-	PossiblySecreted
MBU5981856	130	DEAD/DEAH box helicase, partial [Limosilactobacillus reuteri].	L	SNF2 family N-terminal domain	-	-	-	-	-	-	-	-	-	-	-	-	Helicase_C,SNF2_N	-	-	-
MBU5981857	98	transposase, partial [Limosilactobacillus reuteri].	L	PFAM Integrase catalytic region	-	-	-	ko:K07497	-	-	-	-	ko00000	-	-	-	HTH_21,HTH_28,rve,rve_2	-	-	PossiblySecreted
MBU5981858	342	lactonase family protein [Limosilactobacillus reuteri].	G	Lactonase, 7-bladed beta-propeller	pgl	GO:0003674,GO:0003824,GO:0005575,GO:0005622,GO:0005623,GO:0005737,GO:0005829,GO:0016787,GO:0016788,GO:0017057,GO:0044424,GO:0044444,GO:0044464,GO:0052689	3.1.1.31	ko:K07404	ko00030,ko01100,ko01110,ko01120,ko01130,ko01200,map00030,map01100,map01110,map01120,map01130,map01200	M00004,M00006,M00008	R02035	RC00537	ko00000,ko00001,ko00002,ko01000	-	-	-	Lactonase	-	-	PossiblySecreted
MBU5981859	285	methyltransferase domain-containing protein [Limosilactobacillus reuteri].	H	Methyltransferase	rrmA	-	2.1.1.187	ko:K00563,ko:K10947	-	-	R07233	RC00003	ko00000,ko01000,ko03000,ko03009	-	-	-	Methyltransf_11,Methyltransf_25,Methyltransf_31	-	-	-
MBU5981860	169	tRNA (cytidine(34)-2'-O)-methyltransferase [Limosilactobacillus reuteri].	J	Belongs to the class IV-like SAM-binding methyltransferase superfamily. RNA methyltransferase TrmH family. TrmL subfamily	cspR	-	2.1.1.207	ko:K03216	-	-	-	-	ko00000,ko01000,ko03016	-	-	-	SpoU_methylase	-	-	-
MBU5981861	776	DNA translocase FtsK [Limosilactobacillus reuteri].	D	Belongs to the FtsK SpoIIIE SftA family	ftsK	GO:0000003,GO:0006355,GO:0008150,GO:0009889,GO:0010468,GO:0010556,GO:0019219,GO:0019222,GO:0019954,GO:0030436,GO:0031323,GO:0031326,GO:0032502,GO:0043934,GO:0050789,GO:0050794,GO:0051171,GO:0051252,GO:0060255,GO:0065007,GO:0080090,GO:1903506,GO:2000112,GO:2001141	-	ko:K03466	-	-	-	-	ko00000,ko03036	3.A.12	-	-	FtsK_4TM,FtsK_SpoIIIE,Ftsk_gamma	-	-	PossiblySecreted
MBU5981862	39	DUF4044 domain-containing protein [Limosilactobacillus reuteri].	S	Protein of unknown function (DUF4044)	-	-	-	-	-	-	-	-	-	-	-	-	DUF4044	-	-
MBU5981863	117	hypothetical protein KQ226_00755 [Limosilactobacillus reuteri].	-	-	-	-	-	-	-	-	-	-	-	-	-	-	DUF3397	-	-	PossiblySecreted
MBU5981864	142	division/cell wall cluster transcriptional repressor MraZ [Limosilactobacillus reuteri].	K	Belongs to the MraZ family	mraZ	GO:0000976,GO:0001067,GO:0003674,GO:0003676,GO:0003677,GO:0003690,GO:0003700,GO:0005488,GO:0006355,GO:0008150,GO:0009889,GO:0009890,GO:0009892,GO:0010468,GO:0010556,GO:0010558,GO:0010605,GO:0010629,GO:0019219,GO:0019222,GO:0031323,GO:0031324,GO:0031326,GO:0031327,GO:0031333,GO:0043254,GO:0043565,GO:0044087,GO:0044212,GO:0045892,GO:0045934,GO:0048519,GO:0048523,GO:0050789,GO:0050794,GO:0051128,GO:…	-	ko:K03925	-	-	-	-	ko00000	-	-	-	MraZ	-	-	-
MBU5981865	318	16S rRNA (cytosine(1402)-N(4))-methyltransferase RsmH [Limosilactobacillus reuteri].	J	Specifically methylates the N4 position of cytidine in position 1402 (C1402) of 16S rRNA	rsmH	GO:0000154,GO:0001510,GO:0003674,GO:0003824,GO:0005575,GO:0005622,GO:0005623,GO:0005737,GO:0006139,GO:0006364,GO:0006396,GO:0006725,GO:0006807,GO:0008150,GO:0008152,GO:0008168,GO:0008170,GO:0008173,GO:0008649,GO:0008757,GO:0009451,GO:0009987,GO:0010467,GO:0016070,GO:0016072,GO:0016434,GO:0016740,GO:0016741,GO:0022613,GO:0031167,GO:0032259,GO:0034470,GO:0034641,GO:0034660,GO:0042254,GO:0043170,GO:…	2.1.1.199	ko:K03438	-	-	-	-	ko00000,ko01000,ko03009	-	-	-	Methyltransf_5	-	-	-
MBU5981866	123	cell division protein FtsL [Limosilactobacillus reuteri].	D	Cell division protein FtsL	ftsL	-	-	-	-	-	-	-	-	-	-	-	DivIC	-	-	PossiblySecreted
MBU5981867	719	penicillin-binding protein [Limosilactobacillus reuteri].	M	Penicillin-binding Protein	pbpX	GO:0005575,GO:0005623,GO:0005886,GO:0016020,GO:0044464,GO:0071944	-	ko:K08724,ko:K12552,ko:K12556	ko00550,ko01100,ko01501,map00550,map01100,map01501	-	-	-	ko00000,ko00001,ko01000,ko01011	-	-	-	PASTA,PBP_dimer,Transpeptidase	-	-	PossiblySecreted
MBU5981868	323	phospho-N-acetylmuramoyl-pentapeptide-transferase [Limosilactobacillus reuteri].	M	First step of the lipid cycle reactions in the biosynthesis of the cell wall peptidoglycan	mraY	-	2.7.8.13	ko:K01000	ko00550,ko01100,ko01502,map00550,map01100,map01502	-	R05629,R05630	RC00002,RC02753	ko00000,ko00001,ko01000,ko01011	9.B.146	-	-	Glycos_transf_4,MraY_sig1	-	-	PossiblySecreted
MBU5981869	456	UDP-N-acetylmuramoyl-L-alanine--D-glutamate ligase [Limosilactobacillus reuteri].	M	Cell wall formation. Catalyzes the addition of glutamate to the nucleotide precursor UDP-N-acetylmuramoyl-L-alanine (UMA)	murD	-	6.3.2.9	ko:K01925	ko00471,ko00550,ko01100,map00471,map00550,map01100	-	R02783	RC00064,RC00141	ko00000,ko00001,ko01000,ko01011	-	-	-	Mur_ligase_C,Mur_ligase_M	signal_peptide	1_37	-
MBU5981870	370	undecaprenyldiphospho-muramoylpentapeptide beta-N-acetylglucosaminyltransferase [Limosilactobacillus reuteri].	M	Cell wall formation. Catalyzes the transfer of a GlcNAc subunit on undecaprenyl-pyrophosphoryl-MurNAc-pentapeptide (lipid intermediate I) to form undecaprenyl-pyrophosphoryl-MurNAc- (pentapeptide)GlcNAc (lipid intermediate II)	murG	-	2.4.1.227	ko:K02563	ko00550,ko01100,ko01502,ko04112,map00550,map01100,map01502,map04112	-	R05032,R05662	RC00005,RC00049	ko00000,ko00001,ko01000,ko01011	-	GT28	-	Glyco_tran_28_C,Glyco_transf_28	-	-	-
MBU5981871	282	FtsQ-type POTRA domain-containing protein [Limosilactobacillus reuteri].	D	Cell division protein that may be involved in stabilizing or promoting the assembly of the division complex	divIB	-	-	ko:K03589	ko04112,map04112	-	-	-	ko00000,ko00001,ko03036	-	-	-	FtsQ,POTRA_1	-	-	PossiblySecreted
MBU5981872	457	cell division protein FtsA [Limosilactobacillus reuteri].	D	Cell division protein that is involved in the assembly of the Z ring. May serve as a membrane anchor for the Z ring	ftsA	GO:0003674,GO:0003824,GO:0005575,GO:0005623,GO:0005886,GO:0008150,GO:0009898,GO:0009987,GO:0016020,GO:0016462,GO:0016787,GO:0016817,GO:0016818,GO:0016887,GO:0017111,GO:0032153,GO:0044425,GO:0044459,GO:0044464,GO:0051301,GO:0071944,GO:0098552,GO:0098562	-	ko:K03590	ko04112,map04112	-	-	-	ko00000,ko00001,ko03036,ko04812	-	-	-	DUF3484,FtsA,SHS2_FTSA	-	-	-
MBU5981873	411	cell division protein FtsZ [Limosilactobacillus reuteri].	D	Essential cell division protein that forms a contractile ring structure (Z ring) at the future cell division site. The regulation of the ring assembly controls the timing and the location of cell division. One of the functions of the FtsZ ring is to recruit other cell division proteins to the septum to produce a new cell wall between the dividing cells. Binds GTP and shows GTPase activity	ftsZ	GO:0000166,GO:0001882,GO:0001883,GO:0003674,GO:0003824,GO:0003924,GO:0005488,GO:0005515,GO:0005525,GO:0005575,GO:0005622,GO:0005623,GO:0005737,GO:0008150,GO:0009987,GO:0016462,GO:0016787,GO:0016817,GO:0016818,GO:0017076,GO:0017111,GO:0019001,GO:0030428,GO:0032153,GO:0032549,GO:0032550,GO:0032553,GO:0032555,GO:0032561,GO:0035639,GO:0036094,GO:0042802,GO:0043167,GO:0043168,GO:0044424,GO:0044464,GO:…	-	ko:K03531	ko04112,map04112	-	-	-	ko00000,ko00001,ko02048,ko03036,ko04812	-	-	-	FtsZ_C,Tubulin	-	-	-
MBU5981874	138	cell division protein SepF [Limosilactobacillus reuteri].	D	Cell division protein that is part of the divisome complex and is recruited early to the Z-ring. Probably stimulates Z-ring formation, perhaps through the cross-linking of FtsZ protofilaments. Its function overlaps with FtsA	sepF	GO:0000910,GO:0003674,GO:0005488,GO:0005515,GO:0007049,GO:0008150,GO:0009987,GO:0016043,GO:0022402,GO:0022607,GO:0032506,GO:0042802,GO:0044085,GO:0051301,GO:0071840,GO:0090529	-	ko:K09772	-	-	-	-	ko00000,ko03036	-	-	-	SepF	-	-	-
MBU5981875	86	YggT family protein [Limosilactobacillus reuteri].	S	YGGT family	ylmG	-	-	ko:K02221	-	-	-	-	ko00000,ko02044	-	-	-	YGGT	-	-	PossiblySecreted
MBU5981876	258	RNA-binding protein [Limosilactobacillus reuteri].	S	S4 domain protein	ylmH	-	-	-	-	-	-	-	-	-	-	-	S4	-	-	-
MBU5981877	931	isoleucine--tRNA ligase [Limosilactobacillus reuteri].	J	amino acids such as valine, to avoid such errors it has two additional distinct tRNA(Ile)-dependent editing activities. One activity is designated as 'pretransfer' editing and involves the hydrolysis of activated Val-AMP. The other activity is designated 'posttransfer' editing and involves deacylation of mischarged Val-tRNA(Ile)	ileS	-	6.1.1.5	ko:K01870	ko00970,map00970	M00359,M00360	R03656	RC00055,RC00523	ko00000,ko00001,ko00002,ko01000,ko01007,ko03016	-	-	-	Anticodon_1,tRNA-synt_1,zf-FPG_IleRS	-	-	-
MBU5981878	67	cold shock domain-containing protein [Limosilactobacillus reuteri].	K	Cold shock protein	cspB	-	-	ko:K03704	-	-	-	-	ko00000,ko03000	-	-	-	CSD	-	-	-
MBU5981879	183	NUDIX hydrolase [Limosilactobacillus reuteri].	L	ADP-ribose pyrophosphatase	nudF	-	3.6.1.13	ko:K01515	ko00230,map00230	-	R01054	RC00002	ko00000,ko00001,ko01000	-	-	iSB619.SA_RS07540,iYO844.BSU23610	NUDIX	-	-	-
MBU5981880	87	hypothetical protein KQ226_00845 [Limosilactobacillus reuteri].	-	-	-	-	-	-	-	-	-	-	-	-	-	-	-	-	-	PossiblySecreted
MBU5981881	231	5'-methylthioadenosine/adenosylhomocysteine nucleosidase [Limosilactobacillus reuteri].	E	Catalyzes the irreversible cleavage of the glycosidic bond in both 5'-methylthioadenosine (MTA) and S- adenosylhomocysteine (SAH AdoHcy) to adenine and the corresponding thioribose, 5'-methylthioribose and S-ribosylhomocysteine, respectively	mtnN	-	3.2.2.9	ko:K01243	ko00270,ko01100,ko01230,map00270,map01100,map01230	M00034,M00609	R00194,R01401	RC00063,RC00318	ko00000,ko00001,ko00002,ko01000	-	-	-	PNP_UDP_1	-	-	-
MBU5981882	384	cysteine desulfurase [Limosilactobacillus reuteri].	E	Aminotransferase class V	iscS	-	2.8.1.7	ko:K04487	ko00730,ko01100,ko04122,map00730,map01100,map04122	-	R07460,R11528,R11529	RC01789,RC02313	ko00000,ko00001,ko01000,ko02048,ko03016,ko03029	-	-	-	Aminotran_5	-	-	-
MBU5981883	112	DUF1831 domain-containing protein [Limosilactobacillus reuteri].	S	Putative amino acid metabolism	XK27_04120	-	-	-	-	-	-	-	-	-	-	-	DUF1831	-	-	-
MBU5981884	377	tRNA 2-thiouridine(34) synthase MnmA [Limosilactobacillus reuteri].	J	Catalyzes the 2-thiolation of uridine at the wobble position (U34) of tRNA, leading to the formation of s(2)U34	mnmA	GO:0002097,GO:0002098,GO:0002143,GO:0006139,GO:0006396,GO:0006399,GO:0006400,GO:0006725,GO:0006807,GO:0008033,GO:0008150,GO:0008152,GO:0009451,GO:0009987,GO:0010467,GO:0016070,GO:0034227,GO:0034470,GO:0034641,GO:0034660,GO:0043170,GO:0043412,GO:0044237,GO:0044238,GO:0046483,GO:0071704,GO:0090304,GO:1901360	2.8.1.13	ko:K00566	ko04122,map04122	-	R08700	RC02313,RC02315	ko00000,ko00001,ko01000,ko03016	-	-	-	tRNA_Me_trans	-	-	PossiblySecreted
MBU5981885	218	histidine phosphatase family protein [Limosilactobacillus reuteri].	G	phosphoglycerate mutase	pgm6	-	-	-	-	-	-	-	-	-	-	-	His_Phos_1	-	-	-
MBU5981886	227	tetratricopeptide repeat protein [Limosilactobacillus reuteri].	S	repeat protein	-	-	-	-	-	-	-	-	-	-	-	-	TPR_12,TPR_16,TPR_19,TPR_2,TPR_8	-	-	PossiblySecreted
MBU5981887	825	ATP-dependent RecD-like DNA helicase [Limosilactobacillus reuteri].	L	DNA-dependent ATPase and ATP-dependent 5'-3' DNA helicase. Has no activity on blunt DNA or DNA with 3'-overhangs, requires at least 10 bases of 5'-ssDNA for helicase activity	recD2	-	3.1.11.5	ko:K03581	ko03440,map03440	-	-	-	ko00000,ko00001,ko01000,ko03400	-	-	-	AAA_30,HHH_4,HHH_5,UvrD_C_2	-	-	-
MBU5981888	324	ribose-phosphate diphosphokinase [Limosilactobacillus reuteri].	F	Involved in the biosynthesis of the central metabolite phospho-alpha-D-ribosyl-1-pyrophosphate (PRPP) via the transfer of pyrophosphoryl group from ATP to 1-hydroxyl of ribose-5-phosphate (Rib-5-P)	prs2	-	2.7.6.1	ko:K00948	ko00030,ko00230,ko01100,ko01110,ko01120,ko01130,ko01200,ko01230,map00030,map00230,map01100,map01110,map01120,map01130,map01200,map01230	M00005	R01049	RC00002,RC00078	ko00000,ko00001,ko00002,ko01000	-	-	-	Pribosyl_synth,Pribosyltran_N	-	-	-
MBU5981889	333	diaminopimelate epimerase [Limosilactobacillus reuteri].	E	Catalyzes the stereoinversion of LL-2,6- diaminoheptanedioate (L,L-DAP) to meso-diaminoheptanedioate (meso- DAP), a precursor of L-lysine and an essential component of the bacterial peptidoglycan	dapF	GO:0003674,GO:0003824,GO:0005575,GO:0005622,GO:0005623,GO:0005737,GO:0005829,GO:0006082,GO:0006520,GO:0006553,GO:0006807,GO:0008150,GO:0008152,GO:0008652,GO:0008837,GO:0009058,GO:0009066,GO:0009067,GO:0009085,GO:0009089,GO:0009987,GO:0016053,GO:0016853,GO:0016854,GO:0016855,GO:0019752,GO:0036361,GO:0043436,GO:0043648,GO:0044237,GO:0044238,GO:0044249,GO:0044281,GO:0044283,GO:0044424,GO:0044444,GO:…	5.1.1.7	ko:K01778	ko00300,ko01100,ko01110,ko01120,ko01130,ko01230,map00300,map01100,map01110,map01120,map01130,map01230	M00016,M00525,M00527	R02735	RC00302	ko00000,ko00001,ko00002,ko01000	-	-	-	DAP_epimerase	-	-	-
MBU5981890	452	aspartate kinase [Limosilactobacillus reuteri].	E	Belongs to the aspartokinase family	lysC	GO:0000166,GO:0003674,GO:0003824,GO:0004072,GO:0005488,GO:0005524,GO:0005575,GO:0005622,GO:0005623,GO:0005737,GO:0006082,GO:0006520,GO:0006553,GO:0006793,GO:0006796,GO:0006807,GO:0008144,GO:0008150,GO:0008152,GO:0008652,GO:0009058,GO:0009066,GO:0009067,GO:0009085,GO:0009089,GO:0009987,GO:0016053,GO:0016301,GO:0016310,GO:0016740,GO:0016772,GO:0016774,GO:0017076,GO:0019202,GO:0019752,GO:0030554,GO:…	2.7.2.4	ko:K00928	ko00260,ko00261,ko00270,ko00300,ko01100,ko01110,ko01120,ko01130,ko01210,ko01230,map00260,map00261,map00270,map00300,map01100,map01110,map01120,map01130,map01210,map01230	M00016,M00017,M00018,M00033,M00525,M00526,M00527	R00480	RC00002,RC00043	ko00000,ko00001,ko00002,ko01000	-	-	iYO844.BSU03790	AA_kinase,ACT,ACT_7	-	-	-
MBU5981891	436	diaminopimelate decarboxylase [Limosilactobacillus reuteri].	E	Specifically catalyzes the decarboxylation of meso- diaminopimelate (meso-DAP) to L-lysine	lysA	-	4.1.1.20	ko:K01586	ko00300,ko01100,ko01110,ko01120,ko01130,ko01230,map00300,map01100,map01110,map01120,map01130,map01230	M00016,M00525,M00526,M00527	R00451	RC00299	ko00000,ko00001,ko00002,ko01000	-	-	-	Orn_Arg_deC_N,Orn_DAP_Arg_deC	-	-	-
MBU5981892	236	2,3,4,5-tetrahydropyridine-2,6-dicarboxylate N-acetyltransferase [Limosilactobacillus reuteri].	E	Catalyzes the transfer of an acetyl group from acetyl- CoA to tetrahydrodipicolinate	dapH	-	2.3.1.117,2.3.1.89	ko:K00674,ko:K05822	ko00300,ko01100,ko01110,ko01120,ko01230,map00300,map01100,map01110,map01120,map01230	M00016,M00525	R04364,R04365	RC00004,RC01136	ko00000,ko00001,ko00002,ko01000	-	-	iYO844.BSU14180	DapH_N,Hexapep	-	-	-
MBU5981893	383	N-acetyldiaminopimelate deacetylase [Limosilactobacillus reuteri].	E	Catalyzes the conversion of N-acetyl-diaminopimelate to diaminopimelate and acetate	hipO	GO:0003674,GO:0003824,GO:0006082,GO:0006520,GO:0006553,GO:0006807,GO:0008150,GO:0008152,GO:0008652,GO:0009058,GO:0009066,GO:0009067,GO:0009085,GO:0009089,GO:0009987,GO:0016053,GO:0016787,GO:0016810,GO:0016811,GO:0019213,GO:0019752,GO:0019877,GO:0043436,GO:0043648,GO:0043650,GO:0044237,GO:0044238,GO:0044249,GO:0044281,GO:0044283,GO:0046394,GO:0046451,GO:0050118,GO:0071704,GO:1901564,GO:1901566,GO:…	3.5.1.47	ko:K05823	ko00300,ko01100,ko01110,ko01230,map00300,map01100,map01110,map01230	M00525	R02733	RC00064,RC00300	ko00000,ko00001,ko00002,ko01000,ko01002	-	-	-	M20_dimer,Peptidase_M20	-	-	-
MBU5981894	307	4-hydroxy-tetrahydrodipicolinate synthase [Limosilactobacillus reuteri].	E	Catalyzes the condensation of (S)-aspartate-beta- semialdehyde (S)-ASA and pyruvate to 4-hydroxy- tetrahydrodipicolinate (HTPA)	dapA	-	4.3.3.7	ko:K01714	ko00261,ko00300,ko01100,ko01110,ko01120,ko01130,ko01230,map00261,map00300,map01100,map01110,map01120,map01130,map01230	M00016,M00525,M00526,M00527	R10147	RC03062,RC03063	ko00000,ko00001,ko00002,ko01000	-	-	-	DHDPS	-	-	-
MBU5981895	259	4-hydroxy-tetrahydrodipicolinate reductase [Limosilactobacillus reuteri].	E	Catalyzes the conversion of 4-hydroxy- tetrahydrodipicolinate (HTPA) to tetrahydrodipicolinate	dapB	GO:0003674,GO:0003824,GO:0005575,GO:0005622,GO:0005623,GO:0005737,GO:0005829,GO:0006082,GO:0006520,GO:0006807,GO:0008150,GO:0008152,GO:0008652,GO:0008839,GO:0009058,GO:0009987,GO:0016053,GO:0016491,GO:0016627,GO:0016628,GO:0019752,GO:0019877,GO:0043436,GO:0043648,GO:0043650,GO:0044237,GO:0044238,GO:0044249,GO:0044281,GO:0044283,GO:0044424,GO:0044444,GO:0044464,GO:0046394,GO:0046451,GO:0055114,GO:…	1.17.1.8	ko:K00215	ko00261,ko00300,ko01100,ko01110,ko01120,ko01130,ko01230,map00261,map00300,map01100,map01110,map01120,map01130,map01230	M00016,M00525,M00526,M00527	R04198,R04199	RC00478	ko00000,ko00001,ko00002,ko01000	-	-	iYO844.BSU22490	DapB_C,DapB_N	-	-	-
MBU5981896	394	aminotransferase class I/II-fold pyridoxal phosphate-dependent enzyme [Limosilactobacillus reuteri].	E	Aminotransferase	aspC	-	-	ko:K00841	ko00300,ko01100,ko01110,ko01230,map00300,map01100,map01110,map01230	M00525	R04467	RC00006	ko00000,ko00001,ko00002,ko01000,ko01007	-	-	-	Aminotran_1_2	-	-	-
MBU5981897	352	aspartate-semialdehyde dehydrogenase [Limosilactobacillus reuteri].	E	Catalyzes the NADPH-dependent formation of L-aspartate- semialdehyde (L-ASA) by the reductive dephosphorylation of L- aspartyl-4-phosphate	asd	-	1.2.1.11	ko:K00133	ko00260,ko00261,ko00270,ko00300,ko01100,ko01110,ko01120,ko01130,ko01210,ko01230,map00260,map00261,map00270,map00300,map01100,map01110,map01120,map01130,map01210,map01230	M00016,M00017,M00018,M00033,M00525,M00526,M00527	R02291	RC00684	ko00000,ko00001,ko00002,ko01000	-	-	-	Semialdhyde_dh,Semialdhyde_dhC	-	-	-
MBU5981898	352	helix-turn-helix domain-containing protein [Limosilactobacillus reuteri].	KT	Putative sugar diacid recognition	-	-	-	ko:K02647	-	-	-	-	ko00000,ko03000	-	-	-	Diacid_rec,HTH_30	-	-	-
MBU5981899	431	GntP family permease [Limosilactobacillus reuteri].	EG	GntP family permease	yojA	-	-	ko:K03299	-	-	-	-	ko00000,ko02000	2.A.8	-	-	GntP_permease	-	-	PossiblySecreted
MBU5981900	383	glycerate kinase [Limosilactobacillus reuteri].	G	Belongs to the glycerate kinase type-1 family	glxK	-	2.7.1.165	ko:K00865	ko00260,ko00561,ko00630,ko01100,ko01120,ko01130,map00260,map00561,map00630,map01100,map01120,map01130	-	R08572	RC00002,RC00428	ko00000,ko00001,ko01000	-	-	-	Gly_kinase	-	-	-
MBU5981901	142	OsmC family protein [Limosilactobacillus reuteri].	O	OsmC-like protein	-	-	-	-	-	-	-	-	-	-	-	-	OsmC	-	-	PossiblySecreted
MBU5981902	331	D-2-hydroxyacid dehydrogenase [Limosilactobacillus reuteri].	CH	Belongs to the D-isomer specific 2-hydroxyacid dehydrogenase family	ldhD	-	1.1.1.28	ko:K03778	ko00620,ko01120,map00620,map01120	-	R00704	RC00044	ko00000,ko00001,ko01000	-	-	-	2-Hacid_dh,2-Hacid_dh_C	-	-	-
MBU5981903	395	aminotransferase class I/II-fold pyridoxal phosphate-dependent enzyme [Limosilactobacillus reuteri].	E	Aminotransferase	-	-	-	ko:K00841	ko00300,ko01100,ko01110,ko01230,map00300,map01100,map01110,map01230	M00525	R04467	RC00006	ko00000,ko00001,ko00002,ko01000,ko01007	-	-	-	Aminotran_1_2	-	-	-
MBU5981904	73	transcriptional regulator [Limosilactobacillus reuteri].	-	-	-	-	-	-	-	-	-	-	-	-	-	-	-	-	-	PossiblySecreted
MBU5981905	745	ATP-dependent Clp protease ATP-binding subunit [Limosilactobacillus reuteri].	O	associated with various cellular activities	clpE	-	-	ko:K03697,ko:K04086	-	-	-	-	ko00000,ko03110	-	-	-	AAA,AAA_2,ClpB_D2-small,UVR	-	-	-
MBU5981906	972	hypothetical protein KQ226_00975 [Limosilactobacillus reuteri].																signal_peptide	1_35	PossiblySecreted
MBU5981907	208	GNAT family N-acetyltransferase [Limosilactobacillus reuteri].	K	PFAM GCN5-related N-acetyltransferase	-	-	-	-	-	-	-	-	-	-	-	-	Acetyltransf_1	-	-	-
MBU5981908	487	cardiolipin synthase [Limosilactobacillus reuteri].	I	Catalyzes the reversible phosphatidyl group transfer from one phosphatidylglycerol molecule to another to form cardiolipin (CL) (diphosphatidylglycerol) and glycerol	cls	GO:0003674,GO:0003824,GO:0005575,GO:0006629,GO:0006644,GO:0006650,GO:0006655,GO:0006793,GO:0006796,GO:0008150,GO:0008152,GO:0008610,GO:0008654,GO:0008808,GO:0009058,GO:0009987,GO:0016020,GO:0016740,GO:0016772,GO:0016780,GO:0019637,GO:0030572,GO:0032048,GO:0032049,GO:0044237,GO:0044238,GO:0044249,GO:0044255,GO:0045017,GO:0046471,GO:0046474,GO:0046486,GO:0071704,GO:0090407,GO:1901576	-	ko:K06131	ko00564,ko01100,map00564,map01100	-	R07390	RC00017	ko00000,ko00001,ko01000	-	-	-	PLDc_2,PLDc_N	-	-	-
MBU5981909	1260	PD-(D/E)XK nuclease family protein [Limosilactobacillus reuteri].	L	The heterodimer acts as both an ATP-dependent DNA helicase and an ATP-dependent, dual-direction single-stranded exonuclease. Recognizes the chi site generating a DNA molecule suitable for the initiation of homologous recombination. This subunit has 5' - 3' nuclease activity	rexB	GO:0003674,GO:0003678,GO:0003824,GO:0004003,GO:0004386,GO:0004518,GO:0004519,GO:0004527,GO:0006139,GO:0006259,GO:0006281,GO:0006302,GO:0006310,GO:0006725,GO:0006807,GO:0006950,GO:0006974,GO:0006996,GO:0008026,GO:0008094,GO:0008150,GO:0008152,GO:0009987,GO:0016043,GO:0016462,GO:0016787,GO:0016788,GO:0016817,GO:0016818,GO:0016887,GO:0017111,GO:0032392,GO:0032508,GO:0033554,GO:0034641,GO:0042623,GO:…	3.6.4.12	ko:K16899	-	-	-	-	ko00000,ko01000,ko03400	-	-	-	Exonuc_V_gamma,PDDEXK_1,UvrD_C	-	-	-
MBU5981910	1392	helicase-exonuclease AddAB subunit AddA [Limosilactobacillus reuteri].	L	ATP-dependent helicase nuclease subunit A	addA	GO:0003674,GO:0003824,GO:0004518,GO:0004527,GO:0006139,GO:0006259,GO:0006725,GO:0006807,GO:0008150,GO:0008152,GO:0009987,GO:0016787,GO:0016788,GO:0034641,GO:0043170,GO:0044237,GO:0044238,GO:0044260,GO:0046483,GO:0071704,GO:0090304,GO:0090305,GO:1901360	3.6.4.12	ko:K16898	-	-	-	-	ko00000,ko01000,ko03400	-	-	-	PDDEXK_1,UvrD-helicase,UvrD_C	-	-	-
MBU5981911	311	LacI family DNA-binding transcriptional regulator [Limosilactobacillus reuteri].	K	Transcriptional regulator, LacI family	malR1	-	-	ko:K02529	-	-	-	-	ko00000,ko03000	-	-	-	LacI,Peripla_BP_1,Peripla_BP_3	-	-	-
MBU5981912	392	acetyl-CoA C-acetyltransferase [Limosilactobacillus reuteri].	I	Belongs to the thiolase family	atoB	-	1.1.1.88,2.3.1.9	ko:K00054,ko:K00626	ko00071,ko00072,ko00280,ko00310,ko00362,ko00380,ko00620,ko00630,ko00640,ko00650,ko00720,ko00900,ko01100,ko01110,ko01120,ko01130,ko01200,ko01212,ko02020,map00071,map00072,map00280,map00310,map00362,map00380,map00620,map00630,map00640,map00650,map00720,map00900,map01100,map01110,map01120,map01130,map01200,map01212,map02020	M00088,M00095,M00373,M00374,M00375	R00238,R01177,R02081	RC00004,RC00326,RC00644	ko00000,ko00001,ko00002,ko01000,ko04147	-	-	-	HMG-CoA_red,Thiolase_C,Thiolase_N	-	-	-
MBU5981913	449	SLC45 family MFS transporter [Limosilactobacillus reuteri].	G	Major Facilitator	malT	-	-	ko:K16211	-	-	-	-	ko00000,ko02000	2.A.2.6	-	-	MFS_1	-	-	PossiblySecreted
MBU5981914	750	glycoside hydrolase family 65 protein [Limosilactobacillus reuteri].	G	hydrolase, family 65, central catalytic	mapA	-	2.4.1.8	ko:K00691	ko00500,ko01100,map00500,map01100	-	R01555	RC00049	ko00000,ko00001,ko01000	-	GH65	-	Glyco_hydro_65C,Glyco_hydro_65N,Glyco_hydro_65m	-	-	PossiblySecreted
MBU5981915	220	beta-phosphoglucomutase [Limosilactobacillus reuteri].	S	beta-phosphoglucomutase	pgmB	-	5.4.2.6	ko:K01838	ko00500,map00500	-	R02728,R11310	RC00408	ko00000,ko00001,ko01000	-	-	-	HAD_2	-	-	-
MBU5981916	161	hypothetical protein KQ226_01025 [Limosilactobacillus reuteri].	-	-	-	-	-	-	-	-	-	-	-	-	-	-	-	lipoprotein_signal_peptide	1_15	PossiblySecreted
MBU5981917	206	GTP pyrophosphokinase family protein [Limosilactobacillus reuteri].	T	Region found in RelA / SpoT proteins	-	-	-	-	-	-	-	-	-	-	-	-	RelA_SpoT	-	-	-
MBU5981918	221	response regulator transcription factor [Limosilactobacillus reuteri].	K	response regulator	dltr	-	-	-	-	-	-	-	-	-	-	-	Response_reg,Trans_reg_C	-	-	-
MBU5981919	421	HAMP domain-containing histidine kinase [Limosilactobacillus reuteri].	T	Histidine kinase	sptS	-	-	-	-	-	-	-	-	-	-	-	HATPase_c,HisKA	-	-	PossiblySecreted
MBU5981920	393	chloride channel protein [Limosilactobacillus reuteri].	P	Voltage gated chloride channel	-	-	-	-	-	-	-	-	-	-	-	-	Voltage_CLC	-	-	PossiblySecreted
MBU5981921	446	glutamate--cysteine ligase [Limosilactobacillus reuteri].	H	Belongs to the glutamate--cysteine ligase type 1 family	gshAB	-	6.3.2.2	ko:K01919	ko00270,ko00480,ko01100,map00270,map00480,map01100	M00118	R00894,R10993	RC00064,RC00090	ko00000,ko00001,ko00002,ko01000	-	-	-	Glu_cys_ligase	-	-	-
MBU5981922	242	gamma-glutamyl-gamma-aminobutyrate hydrolase family protein [Limosilactobacillus reuteri].	S	peptidase C26	puuD	-	-	ko:K07010	-	-	-	-	ko00000,ko01002	-	-	-	Peptidase_C26	-	-	-
MBU5981923	288	aldo/keto reductase [Limosilactobacillus reuteri].	C	Aldo keto reductase	-	-	-	-	-	-	-	-	-	-	-	-	Aldo_ket_red	-	-	-
MBU5981924	595	glycerophosphodiester phosphodiesterase [Limosilactobacillus reuteri].	C	Membrane domain of glycerophosphoryl diester phosphodiesterase	glpQ	-	3.1.4.46	ko:K01126	ko00564,map00564	-	R01030,R01470	RC00017,RC00425	ko00000,ko00001,ko01000	-	-	-	GDPD,GPDPase_memb	-	-	PossiblySecreted
MBU5981925	165	ECF transporter S component [Limosilactobacillus reuteri].	S	ECF-type riboflavin transporter, S component	-	-	-	-	-	-	-	-	-	-	-	-	ECF-ribofla_trS	-	-	PossiblySecreted
MBU5981926	449	FAD-dependent oxidoreductase [Limosilactobacillus reuteri].	C	NADH oxidase	nox	-	1.6.3.4	ko:K17869	-	-	-	-	ko00000,ko01000	-	-	-	Pyr_redox_2,Pyr_redox_dim	-	-	PossiblySecreted
MBU5981927	324	GMP reductase [Limosilactobacillus reuteri].	F	Catalyzes the irreversible NADPH-dependent deamination of GMP to IMP. It functions in the conversion of nucleobase, nucleoside and nucleotide derivatives of G to A nucleotides, and in maintaining the intracellular balance of A and G nucleotides	guaC	-	1.7.1.7	ko:K00364	ko00230,map00230	-	R01134	RC00457	ko00000,ko00001,ko01000	-	-	iSB619.SA_RS06660	IMPDH	-	-	-
MBU5981928	432	adenylosuccinate synthase [Limosilactobacillus reuteri].	F	Plays an important role in the de novo pathway of purine nucleotide biosynthesis. Catalyzes the first committed step in the biosynthesis of AMP from IMP	purA	GO:0003674,GO:0003824,GO:0004019,GO:0005575,GO:0005622,GO:0005623,GO:0005737,GO:0006139,GO:0006163,GO:0006164,GO:0006167,GO:0006725,GO:0006753,GO:0006793,GO:0006796,GO:0006807,GO:0008150,GO:0008152,GO:0009058,GO:0009117,GO:0009123,GO:0009124,GO:0009126,GO:0009127,GO:0009150,GO:0009152,GO:0009156,GO:0009161,GO:0009165,GO:0009167,GO:0009168,GO:0009259,GO:0009260,GO:0009987,GO:0016874,GO:0016879,GO:…	6.3.4.4	ko:K01939	ko00230,ko00250,ko01100,map00230,map00250,map01100	M00049	R01135	RC00458,RC00459	ko00000,ko00001,ko00002,ko01000	-	-	-	Adenylsucc_synt	-	-	-
MBU5981929	261	DUF5011 domain-containing protein [Limosilactobacillus reuteri].	-	-	-	-	-	-	-	-	-	-	-	-	-	-	DUF5011	-	-	PossiblySecreted
MBU5981930	178	bifunctional pyr operon transcriptional regulator/uracil phosphoribosyltransferase PyrR [Limosilactobacillus reuteri].	F	Also displays a weak uracil phosphoribosyltransferase activity which is not physiologically significant	pyrR	GO:0003674,GO:0003700,GO:0006139,GO:0006220,GO:0006221,GO:0006355,GO:0006725,GO:0006753,GO:0006793,GO:0006796,GO:0006807,GO:0008150,GO:0008152,GO:0009058,GO:0009117,GO:0009165,GO:0009218,GO:0009220,GO:0009259,GO:0009260,GO:0009889,GO:0009987,GO:0010468,GO:0010556,GO:0018130,GO:0019219,GO:0019222,GO:0019438,GO:0019637,GO:0019693,GO:0031323,GO:0031326,GO:0034641,GO:0034654,GO:0044237,GO:0044238,GO:…	2.4.2.9	ko:K02825	ko00240,ko01100,map00240,map01100	-	R00966	RC00063	ko00000,ko00001,ko01000,ko03000	-	-	-	Pribosyltran	-	-	-
MBU5981931	128	hypothetical protein KQ226_01100 [Limosilactobacillus reuteri].																-	-	-
MBU5981932	65	hypothetical protein KQ226_01110 [Limosilactobacillus reuteri].																-	-	-
MBU5981933	151	TetR family transcriptional regulator C-terminal domain-containing protein [Limosilactobacillus reuteri].	K	Transcriptional regulator, TetR family	-	-	-	-	-	-	-	-	-	-	-	-	TetR_N	-	-	-
MBU5981934	77	DUF5388 domain-containing protein [Limosilactobacillus reuteri].																-	-	PossiblySecreted
MBU5981935	166	hypothetical protein KQ226_01125 [Limosilactobacillus reuteri].																-	-	PossiblySecreted
MBU5981936	213	recombinase family protein [Limosilactobacillus reuteri].																-	-	PossiblySecreted
MBU5981937	189	recombinase family protein [Limosilactobacillus reuteri].	L	Resolvase, N terminal domain	tnpR1	GO:0000150,GO:0003674,GO:0003824,GO:0006139,GO:0006259,GO:0006310,GO:0006725,GO:0006807,GO:0008150,GO:0008152,GO:0009987,GO:0034641,GO:0043170,GO:0044237,GO:0044238,GO:0044260,GO:0046483,GO:0071704,GO:0090304,GO:0140097,GO:1901360	-	-	-	-	-	-	-	-	-	-	Resolvase	-	-	PossiblySecreted
MBU5981938	238	hypothetical protein KQ226_01140 [Limosilactobacillus reuteri].																-	-	PossiblySecreted
MBU5981939	978	hypothetical protein KQ226_01145 [Limosilactobacillus reuteri].	-	-	-	-	-	-	-	-	-	-	-	-	-	-	-	-	-	PossiblySecreted
MBU5981940	77	hypothetical protein KQ226_01150 [Limosilactobacillus reuteri].																-	-	PossiblySecreted
MBU5981941	188	hypothetical protein KQ226_01155 [Limosilactobacillus reuteri].																-	-	PossiblySecreted
MBU5981942	66	helix-turn-helix domain-containing protein [Limosilactobacillus reuteri].	-	-	-	-	-	-	-	-	-	-	-	-	-	-	-	-	-	-
MBU5981943	400	site-specific integrase [Limosilactobacillus reuteri].	L	Belongs to the 'phage' integrase family	-	-	-	-	-	-	-	-	-	-	-	-	Phage_int_SAM_5,Phage_integrase	-	-	PossiblySecreted
MBU5981944	353	Fic family protein [Limosilactobacillus reuteri].	S	Fic/DOC family	-	-	-	-	-	-	-	-	-	-	-	-	Fic	-	-	-
MBU5981945	62	hypothetical protein KQ226_01175 [Limosilactobacillus reuteri].																-	-	-
MBU5981946	307	IS30 family transposase [Limosilactobacillus reuteri].	L	Transposase and inactivated derivatives IS30 family	-	-	-	-	-	-	-	-	-	-	-	-	-	-	-	-
MBU5981947	68	helix-turn-helix transcriptional regulator [Limosilactobacillus reuteri].																-	-	-
MBU5981948	153	transposase [Limosilactobacillus reuteri].	-	-	-	-	-	-	-	-	-	-	-	-	-	-	-	-	-	PossiblySecreted
MBU5981949	65	hypothetical protein KQ226_01195 [Limosilactobacillus reuteri].																-	-	-
MBU5981950	177	VanZ family protein [Limosilactobacillus reuteri].	V	VanZ like family	-	-	-	-	-	-	-	-	-	-	-	-	VanZ	-	-	PossiblySecreted
MBU5981951	291	LysR family transcriptional regulator [Limosilactobacillus reuteri].	K	LysR substrate binding domain	-	-	-	-	-	-	-	-	-	-	-	-	HTH_1,LysR_substrate	-	-	-
MBU5981952	343	putative sulfate exporter family transporter [Limosilactobacillus reuteri].	S	Conserved hypothetical protein 698	-	-	-	-	-	-	-	-	-	-	-	-	Cons_hypoth698	-	-	PossiblySecreted
MBU5981953	196	hypothetical protein KQ226_01215 [Limosilactobacillus reuteri].																-	-	-
MBU5981954	205	NAD(P)H-binding protein [Limosilactobacillus reuteri].	S	NAD(P)H-binding	-	-	-	ko:K07118	-	-	-	-	ko00000	-	-	-	NAD_binding_10	-	-	-
MBU5981955	77	cytochrome B5 [Limosilactobacillus reuteri].	S	Cytochrome b5-like Heme/Steroid binding domain	-	-	-	-	-	-	-	-	-	-	-	-	Cyt-b5	-	-	PossiblySecreted
MBU5981956	472	sodium:proton antiporter [Limosilactobacillus reuteri].	C	Na H antiporter NhaC	nhaC	-	-	ko:K03315	-	-	-	-	ko00000,ko02000	2.A.35	-	-	Na_H_antiporter	-	-	PossiblySecreted
MBU5981957	341	cation diffusion facilitator family transporter [Limosilactobacillus reuteri].	P	Belongs to the cation diffusion facilitator (CDF) transporter (TC 2.A.4) family	yeaB	-	-	-	-	-	-	-	-	-	-	-	Cation_efflux,ZT_dimer	-	-	PossiblySecreted
MBU5981958	180	alpha/beta hydrolase [Limosilactobacillus reuteri].	S	Serine hydrolase	-	-	-	ko:K07002	-	-	-	-	ko00000	-	-	-	Ser_hydrolase	-	-	-
MBU5981959	256	triose-phosphate isomerase [Limosilactobacillus reuteri].	G	Involved in the gluconeogenesis. Catalyzes stereospecifically the conversion of dihydroxyacetone phosphate (DHAP) to D-glyceraldehyde-3-phosphate (G3P)	tpiA	GO:0003674,GO:0003824,GO:0004807,GO:0005575,GO:0005622,GO:0005623,GO:0005737,GO:0005829,GO:0005975,GO:0005996,GO:0006006,GO:0006066,GO:0006071,GO:0006081,GO:0006082,GO:0006090,GO:0006091,GO:0006094,GO:0006096,GO:0006139,GO:0006163,GO:0006164,GO:0006165,GO:0006725,GO:0006732,GO:0006733,GO:0006753,GO:0006754,GO:0006757,GO:0006793,GO:0006796,GO:0006807,GO:0008150,GO:0008152,GO:0009056,GO:0009058,GO:…	5.3.1.1	ko:K01803	ko00010,ko00051,ko00562,ko00710,ko01100,ko01110,ko01120,ko01130,ko01200,ko01230,map00010,map00051,map00562,map00710,map01100,map01110,map01120,map01130,map01200,map01230	M00001,M00002,M00003	R01015	RC00423	ko00000,ko00001,ko00002,ko01000,ko04147	-	-	-	TIM	-	-	-
MBU5981960	317	aldo/keto reductase [Limosilactobacillus reuteri].	S	Aldo keto reductase	ydhF	-	-	-	-	-	-	-	-	-	-	-	Aldo_ket_red	-	-	-
MBU5981961	166	phosphatase PAP2 family protein [Limosilactobacillus reuteri].	I	PAP2 superfamily	-	-	3.6.1.27	ko:K19302	ko00550,map00550	-	R05627	RC00002	ko00000,ko00001,ko01000,ko01011	-	-	-	PAP2	-	-	PossiblySecreted
MBU5981962	949	DEAD/DEAH box helicase [Limosilactobacillus reuteri].	L	Helicase C-terminal domain protein	-	-	-	-	-	-	-	-	-	-	-	-	DUF3427,Helicase_C,PLDc_2,ResIII	-	-	-
MBU5981963	451	FAD-dependent oxidoreductase [Limosilactobacillus reuteri].	C	Pyridine nucleotide-disulfide oxidoreductase	-	-	1.8.1.7	ko:K00383,ko:K21739	ko00480,ko04918,map00480,map04918	-	R00094,R00115	RC00011	ko00000,ko00001,ko01000	-	-	-	Pyr_redox_2,Pyr_redox_dim	-	-	-
MBU5981964	106	hypothetical protein KQ226_01285 [Limosilactobacillus reuteri].	S	Sugar efflux transporter for intercellular exchange	-	-	-	-	-	-	-	-	-	-	-	-	MtN3_slv	-	-	PossiblySecreted
MBU5981965	234	hypothetical protein KQ226_01290 [Limosilactobacillus reuteri].	-	-	-	-	-	-	-	-	-	-	-	-	-	-	-	-	-	-
MBU5981966	244	matrixin family metalloprotease [Limosilactobacillus reuteri].	O	PFAM peptidase M10A and M12B, matrixin and adamalysin	XK27_08875	-	-	-	-	-	-	-	-	-	-	-	Peptidase_M10	signal_peptide	1_35	PossiblySecreted
MBU5981967	602	cadmium-translocating P-type ATPase [Limosilactobacillus reuteri].	P	P-type ATPase	cadA	-	-	-	-	-	-	-	-	-	-	-	E1-E2_ATPase,Hydrolase	-	-	PossiblySecreted
MBU5981968	396	phosphopentomutase [Limosilactobacillus reuteri].	G	Metalloenzyme superfamily	-	-	5.4.2.7	ko:K01839	ko00030,ko00230,map00030,map00230	-	R01057,R02749	RC00408	ko00000,ko00001,ko01000	-	-	-	Metalloenzyme	-	-	-
MBU5981969	151	Rrf2 family transcriptional regulator [Limosilactobacillus reuteri].	K	Transcriptional regulator	ywnA	-	-	-	-	-	-	-	-	-	-	-	Rrf2	-	-	-
MBU5981970	299	glycine/betaine ABC transporter substrate-binding protein [Limosilactobacillus reuteri].	M	ABC transporter, substrate-binding protein, QAT family	proWY	-	-	ko:K05845	ko02010,map02010	M00209	-	-	ko00000,ko00001,ko00002,ko02000	3.A.1.12	-	-	OpuAC	signal_peptide	1_29	PossiblySecreted
MBU5981971	221	ABC transporter permease [Limosilactobacillus reuteri].	P	ABC transporter permease	proWZ	-	-	ko:K05846	ko02010,map02010	M00209	-	-	ko00000,ko00001,ko00002,ko02000	3.A.1.12	-	-	BPD_transp_1	-	-	PossiblySecreted
MBU5981972	256	ABC transporter ATP-binding protein [Limosilactobacillus reuteri].	E	ABC transporter, ATP-binding protein	proV	-	-	ko:K05847	ko02010,map02010	M00209	-	-	ko00000,ko00001,ko00002,ko02000	3.A.1.12	-	-	ABC_tran,CBS	-	-	-
MBU5981973	212	ABC transporter permease [Limosilactobacillus reuteri].	P	ABC transporter, permease protein	-	-	-	ko:K05846	ko02010,map02010	M00209	-	-	ko00000,ko00001,ko00002,ko02000	3.A.1.12	-	-	BPD_transp_1	-	-	PossiblySecreted
MBU5981974	142	peptide-methionine (R)-S-oxide reductase MsrB [Limosilactobacillus reuteri].	O	peptide methionine sulfoxide reductase	msrB	-	1.8.4.12	ko:K07305	-	-	-	-	ko00000,ko01000	-	-	-	SelR	-	-	PossiblySecreted
MBU5981975	424	trypsin-like peptidase domain-containing protein [Limosilactobacillus reuteri].	O	serine protease	htrA	GO:0008150,GO:0009266,GO:0009628,GO:0050896	3.4.21.107	ko:K04771	ko01503,ko02020,map01503,map02020	M00728	-	-	ko00000,ko00001,ko00002,ko01000,ko01002,ko03110	-	-	-	PDZ_2,Trypsin_2	-	-	PossiblySecreted
MBU5981976	268	MBL fold metallo-hydrolase [Limosilactobacillus reuteri].	S	domain protein	vicX	-	3.1.26.11	ko:K00784	ko03013,map03013	-	-	-	ko00000,ko00001,ko01000,ko03016	-	-	-	Lactamase_B,Lactamase_B_2	-	-	-
MBU5981977	280	two-component system regulatory protein YycI [Limosilactobacillus reuteri].	S	YycH protein	yycI	-	-	-	-	-	-	-	-	-	-	-	YycI	signal_peptide	1_36	PossiblySecreted
MBU5981978	431	hypothetical protein KQ226_01370 [Limosilactobacillus reuteri].	S	YycH protein	yycH	-	-	-	-	-	-	-	-	-	-	-	YycH	signal_peptide	1_30	PossiblySecreted
MBU5981979	621	cell wall metabolism sensor histidine kinase WalK [Limosilactobacillus reuteri].	T	Histidine kinase	vicK	-	2.7.13.3	ko:K07652	ko02020,map02020	M00459	-	-	ko00000,ko00001,ko00002,ko01000,ko01001,ko02022	-	-	-	HAMP,HATPase_c,HisKA,PAS,PAS_9	signal_peptide	1_32	-
MBU5981980	235	response regulator transcription factor [Limosilactobacillus reuteri].	K	response regulator	yycF	GO:0006355,GO:0008150,GO:0009889,GO:0010468,GO:0010556,GO:0019219,GO:0019222,GO:0031323,GO:0031326,GO:0050789,GO:0050794,GO:0051171,GO:0051252,GO:0060255,GO:0065007,GO:0080090,GO:1903506,GO:2000112,GO:2001141	-	ko:K07668	ko02020,map02020	M00459	-	-	ko00000,ko00001,ko00002,ko02022	-	-	-	Response_reg,Trans_reg_C	-	-	-
MBU5981981	573	ABC transporter ATP-binding protein/permease [Limosilactobacillus reuteri].	V	ABC transporter	lmrA	GO:0003674,GO:0003824,GO:0005215,GO:0005319,GO:0006810,GO:0006869,GO:0008150,GO:0010876,GO:0015399,GO:0015405,GO:0016462,GO:0016787,GO:0016817,GO:0016818,GO:0016887,GO:0017111,GO:0022804,GO:0022857,GO:0033036,GO:0034040,GO:0042623,GO:0042626,GO:0043492,GO:0051179,GO:0051234,GO:0055085,GO:0071702	3.6.3.44	ko:K02021,ko:K18104	ko01501,ko02010,map01501,map02010	M00700	-	-	ko00000,ko00001,ko00002,ko01000,ko01504,ko02000	3.A.1.106,3.A.1.110,3.A.1.112,3.A.1.113,3.A.1.117,3.A.1.123,3.A.1.21	-	-	ABC_membrane,ABC_tran	-	-	PossiblySecreted
MBU5981982	144	MarR family transcriptional regulator [Limosilactobacillus reuteri].	K	helix_turn_helix multiple antibiotic resistance protein	-	-	-	ko:K18909	-	M00705	-	-	ko00000,ko00002,ko01504,ko03000	-	-	-	MarR,MarR_2	-	-	-
MBU5981983	355	Fic family protein [Limosilactobacillus reuteri].	S	Fic/DOC family	-	-	-	-	-	-	-	-	-	-	-	-	Fic	-	-	-
MBU5981984	294	polyphosphate kinase 2 family protein [Limosilactobacillus reuteri].	S	Polyphosphate nucleotide phosphotransferase, PPK2 family	-	-	-	-	-	-	-	-	-	-	-	-	PPK2	-	-	PossiblySecreted
MBU5981985	108	hypothetical protein KQ226_01415 [Limosilactobacillus reuteri].	-	-	-	-	-	-	-	-	-	-	-	-	-	-	-	-	-	-
MBU5981986	400	MFS transporter [Limosilactobacillus reuteri].	EGP	Major Facilitator	yttB	-	-	-	-	-	-	-	-	-	-	-	MFS_1	-	-	PossiblySecreted
MBU5981987	463	replicative DNA helicase [Limosilactobacillus reuteri].	L	Participates in initiation and elongation during chromosome replication	dnaB	GO:0003674,GO:0003678,GO:0003824,GO:0004386,GO:0005575,GO:0005622,GO:0005623,GO:0005737,GO:0005829,GO:0006139,GO:0006259,GO:0006260,GO:0006261,GO:0006268,GO:0006725,GO:0006807,GO:0006996,GO:0008150,GO:0008152,GO:0009058,GO:0009059,GO:0009987,GO:0016043,GO:0016462,GO:0016787,GO:0016817,GO:0016818,GO:0017111,GO:0032392,GO:0032508,GO:0034641,GO:0034645,GO:0043170,GO:0044237,GO:0044238,GO:0044249,GO:…	3.6.4.12	ko:K02314	ko03030,ko04112,map03030,map04112	-	-	-	ko00000,ko00001,ko01000,ko03032	-	-	-	DnaB,DnaB_C	-	-	-
MBU5981988	150	50S ribosomal protein L9 [Limosilactobacillus reuteri].	J	Binds to the 23S rRNA	rplI	GO:0003674,GO:0003676,GO:0003723,GO:0005488,GO:0005575,GO:0005622,GO:0005623,GO:0005737,GO:0005829,GO:0005840,GO:0006412,GO:0006518,GO:0006807,GO:0008150,GO:0008152,GO:0009058,GO:0009059,GO:0009987,GO:0010467,GO:0015934,GO:0019538,GO:0022625,GO:0022626,GO:0032991,GO:0034641,GO:0034645,GO:0043043,GO:0043170,GO:0043226,GO:0043228,GO:0043229,GO:0043232,GO:0043603,GO:0043604,GO:0044237,GO:0044238,GO:…	-	ko:K02939	ko03010,map03010	M00178	-	-	br01610,ko00000,ko00001,ko00002,ko03011	-	-	-	Ribosomal_L9_C,Ribosomal_L9_N	-	-	-
MBU5981989	672	DHH family phosphoesterase [Limosilactobacillus reuteri].	T	signaling protein consisting of a modified GGDEF domain and a DHH domain	yybT	-	-	-	-	-	-	-	-	-	-	-	DHH,DHHA1	-	-	-
MBU5981990	311	sugar-binding transcriptional regulator [Limosilactobacillus reuteri].	K	sugar-binding domain protein	deoR	GO:0003674,GO:0005488,GO:0005515,GO:0042802	-	ko:K05346	-	-	-	-	ko00000,ko03000	-	-	-	HTH_23,HTH_24,HTH_Crp_2,MarR_2,Sigma70_r4,Sugar-bind	-	-	-
MBU5981991	187	single-stranded DNA-binding protein [Limosilactobacillus reuteri].	L	Plays an important role in DNA replication, recombination and repair. Binds to ssDNA and to an array of partner proteins to recruit them to their sites of action during DNA metabolism	ssb	-	-	ko:K03111	ko03030,ko03430,ko03440,map03030,map03430,map03440	-	-	-	ko00000,ko00001,ko03029,ko03032,ko03400	-	-	-	SSB	-	-	PossiblySecreted
MBU5981992	98	30S ribosomal protein S6 [Limosilactobacillus reuteri].	J	Binds together with S18 to 16S ribosomal RNA	rpsF	GO:0003674,GO:0003676,GO:0003723,GO:0003735,GO:0005198,GO:0005488,GO:0005575,GO:0005622,GO:0005623,GO:0005737,GO:0005829,GO:0005840,GO:0015935,GO:0019843,GO:0022626,GO:0022627,GO:0032991,GO:0043226,GO:0043228,GO:0043229,GO:0043232,GO:0044391,GO:0044422,GO:0044424,GO:0044444,GO:0044445,GO:0044446,GO:0044464,GO:0070181,GO:0097159,GO:1901363,GO:1990904	-	ko:K02990	ko03010,map03010	M00178	-	-	br01610,ko00000,ko00001,ko00002,ko03011,ko03029	-	-	-	Ribosomal_S6	-	-	PossiblySecreted
MBU5981993	829	DNA gyrase subunit A [Limosilactobacillus reuteri].	L	A type II topoisomerase that negatively supercoils closed circular double-stranded (ds) DNA in an ATP-dependent manner to modulate DNA topology and maintain chromosomes in an underwound state. Negative supercoiling favors strand separation, and DNA replication, transcription, recombination and repair, all of which involve strand separation. Also able to catalyze the interconversion of other topol…	gyrA	-	5.99.1.3	ko:K02469	-	-	-	-	ko00000,ko01000,ko03032,ko03400	-	-	-	DNA_gyraseA_C,DNA_topoisoIV	-	-	-
MBU5981994	639	DNA topoisomerase (ATP-hydrolyzing) subunit B [Limosilactobacillus reuteri].	L	A type II topoisomerase that negatively supercoils closed circular double-stranded (ds) DNA in an ATP-dependent manner to modulate DNA topology and maintain chromosomes in an underwound state. Negative supercoiling favors strand separation, and DNA replication, transcription, recombination and repair, all of which involve strand separation. Also able to catalyze the interconversion of other topol…	gyrB	GO:0003674,GO:0003824,GO:0003916,GO:0003918,GO:0005575,GO:0006139,GO:0006259,GO:0006265,GO:0006725,GO:0006807,GO:0006996,GO:0007059,GO:0008094,GO:0008150,GO:0008152,GO:0009295,GO:0009987,GO:0016043,GO:0016462,GO:0016787,GO:0016817,GO:0016818,GO:0016853,GO:0016887,GO:0017111,GO:0034641,GO:0042623,GO:0043170,GO:0044237,GO:0044238,GO:0044260,GO:0046483,GO:0051276,GO:0061505,GO:0071103,GO:0071704,GO:…	5.99.1.3	ko:K02470	-	-	-	-	ko00000,ko01000,ko03032,ko03400	-	-	-	DNA_gyraseB,DNA_gyraseB_C,HATPase_c,Toprim	-	-	-
MBU5981995	374	DNA replication/repair protein RecF [Limosilactobacillus reuteri].	L	it is required for DNA replication and normal SOS inducibility. RecF binds preferentially to single-stranded, linear DNA. It also seems to bind ATP	recF	GO:0000731,GO:0005575,GO:0005622,GO:0005623,GO:0006139,GO:0006259,GO:0006281,GO:0006302,GO:0006725,GO:0006807,GO:0006950,GO:0006974,GO:0008150,GO:0008152,GO:0009058,GO:0009059,GO:0009295,GO:0009987,GO:0018130,GO:0019438,GO:0033554,GO:0034641,GO:0034645,GO:0034654,GO:0043170,GO:0043226,GO:0043228,GO:0043229,GO:0043232,GO:0043590,GO:0044237,GO:0044238,GO:0044249,GO:0044260,GO:0044271,GO:0044424,GO:…	-	ko:K03629	ko03440,map03440	-	-	-	ko00000,ko00001,ko03400	-	-	-	SMC_N	-	-	-
MBU5981996	73	S4 domain-containing protein YaaA [Limosilactobacillus reuteri].	S	S4 domain protein YaaA	yaaA	-	-	ko:K14761	-	-	-	-	ko00000,ko03009	-	-	-	S4_2	-	-	-
MBU5981997	380	DNA polymerase III subunit beta [Limosilactobacillus reuteri].	L	Confers DNA tethering and processivity to DNA polymerases and other proteins. Acts as a clamp, forming a ring around DNA (a reaction catalyzed by the clamp-loading complex) which diffuses in an ATP-independent manner freely and bidirectionally along dsDNA. Initially characterized for its ability to contact the catalytic subunit of DNA polymerase III (Pol III), a complex, multichain enzyme respons…	dnaN	-	2.7.7.7	ko:K02338	ko00230,ko00240,ko01100,ko03030,ko03430,ko03440,map00230,map00240,map01100,map03030,map03430,map03440	M00260	R00375,R00376,R00377,R00378	RC02795	ko00000,ko00001,ko00002,ko01000,ko03032,ko03400	-	-	-	DNA_pol3_beta,DNA_pol3_beta_2,DNA_pol3_beta_3	-	-	-
MBU5981998	440	chromosomal replication initiator protein DnaA [Limosilactobacillus reuteri].	L	it binds specifically double-stranded DNA at a 9 bp consensus (dnaA box) 5'-TTATC CA A CA A-3'. DnaA binds to ATP and to acidic phospholipids	dnaA	GO:0003674,GO:0003676,GO:0003677,GO:0003688,GO:0003690,GO:0005488,GO:0005515,GO:0005575,GO:0005622,GO:0005623,GO:0005737,GO:0005886,GO:0006139,GO:0006259,GO:0006260,GO:0006261,GO:0006270,GO:0006725,GO:0006807,GO:0008150,GO:0008152,GO:0009058,GO:0009059,GO:0009987,GO:0016020,GO:0034641,GO:0034645,GO:0042802,GO:0043170,GO:0043565,GO:0044237,GO:0044238,GO:0044249,GO:0044260,GO:0044424,GO:0044464,GO:…	-	ko:K02313	ko02020,ko04112,map02020,map04112	-	-	-	ko00000,ko00001,ko03032,ko03036	-	-	-	Bac_DnaA,Bac_DnaA_C,DnaA_N	-	-	-
MBU5981999	44	50S ribosomal protein L34 [Limosilactobacillus reuteri].	J	Belongs to the bacterial ribosomal protein bL34 family	rpmH	-	-	ko:K02914	ko03010,map03010	M00178	-	-	br01610,ko00000,ko00001,ko00002,ko03011	-	-	-	Ribosomal_L34	-	-	-
MBU5982000	117	ribonuclease P protein component [Limosilactobacillus reuteri].	J	RNaseP catalyzes the removal of the 5'-leader sequence from pre-tRNA to produce the mature 5'-terminus. It can also cleave other RNA substrates such as 4.5S RNA. The protein component plays an auxiliary but essential role in vivo by binding to the 5'-leader sequence and broadening the substrate specificity of the ribozyme	rnpA	GO:0003674,GO:0003676,GO:0003723,GO:0003824,GO:0004518,GO:0004519,GO:0004521,GO:0004526,GO:0004540,GO:0004549,GO:0005488,GO:0005575,GO:0006139,GO:0006396,GO:0006399,GO:0006725,GO:0006807,GO:0008033,GO:0008150,GO:0008152,GO:0009987,GO:0010467,GO:0016070,GO:0016787,GO:0016788,GO:0016891,GO:0016893,GO:0030677,GO:0031123,GO:0031404,GO:0032991,GO:0033204,GO:0034414,GO:0034470,GO:0034641,GO:0034660,GO:…	3.1.26.5	ko:K03536	-	-	-	-	ko00000,ko01000,ko03016	-	-	-	Ribonuclease_P	-	-	PossiblySecreted
MBU5982001	277	membrane protein insertase YidC [Limosilactobacillus reuteri].	U	Required for the insertion and or proper folding and or complex formation of integral membrane proteins into the membrane. Involved in integration of membrane proteins that insert both dependently and independently of the Sec translocase complex, as well as at least some lipoproteins	yidC	GO:0005575,GO:0008150,GO:0009653,GO:0009987,GO:0016020,GO:0030154,GO:0030435,GO:0032502,GO:0043934,GO:0048646,GO:0048856,GO:0048869	-	ko:K03217	ko02024,ko03060,ko03070,map02024,map03060,map03070	M00335	-	-	ko00000,ko00001,ko00002,ko02044,ko03029	2.A.9	-	-	60KD_IMP	lipoprotein_signal_peptide	1_23	PossiblySecreted
MBU5982002	255	Jag N-terminal domain-containing protein [Limosilactobacillus reuteri].	S	R3H domain protein	jag	-	-	ko:K06346	-	-	-	-	ko00000	-	-	-	Jag_N,KH_4,R3H	-	-	-
MBU5982003	462	tRNA uridine-5-carboxymethylaminomethyl(34) synthesis GTPase MnmE [Limosilactobacillus reuteri].	S	Exhibits a very high intrinsic GTPase hydrolysis rate. Involved in the addition of a carboxymethylaminomethyl (cmnm) group at the wobble position (U34) of certain tRNAs, forming tRNA- cmnm(5)s(2)U34	mnmE	-	-	ko:K03650	-	-	R08701	RC00053,RC00209,RC00870	ko00000,ko01000,ko03016	-	-	-	MMR_HSR1,MnmE_helical,TrmE_N	-	-	-
MBU5982004	647	tRNA uridine-5-carboxymethylaminomethyl(34) synthesis enzyme MnmG [Limosilactobacillus reuteri].	D	NAD-binding protein involved in the addition of a carboxymethylaminomethyl (cmnm) group at the wobble position (U34) of certain tRNAs, forming tRNA-cmnm(5)s(2)U34	gidA	GO:0000166,GO:0001510,GO:0002097,GO:0002098,GO:0003674,GO:0005488,GO:0005575,GO:0005622,GO:0005623,GO:0005737,GO:0005829,GO:0006139,GO:0006396,GO:0006399,GO:0006400,GO:0006725,GO:0006807,GO:0008033,GO:0008150,GO:0008152,GO:0009451,GO:0009987,GO:0010467,GO:0016070,GO:0030488,GO:0032259,GO:0034470,GO:0034641,GO:0034660,GO:0036094,GO:0043167,GO:0043168,GO:0043170,GO:0043412,GO:0043414,GO:0044237,GO:…	-	ko:K03495	-	-	R08701	RC00053,RC00209,RC00870	ko00000,ko03016,ko03036	-	-	-	GIDA,GIDA_assoc	-	-	-
MBU5982005	639	asparagine synthase (glutamine-hydrolyzing) [Limosilactobacillus reuteri].	E	Asparagine synthase	asnB	-	6.3.5.4	ko:K01953	ko00250,ko01100,ko01110,map00250,map01100,map01110	-	R00578	RC00010	ko00000,ko00001,ko01000,ko01002	-	-	-	Asn_synthase,GATase_7	-	-	-
MBU5982006	516	UDP-N-acetylmuramoyl-L-alanyl-D-glutamate--2,6-diaminopimelate ligase [Limosilactobacillus reuteri].	M	Catalyzes the addition of an amino acid to the nucleotide precursor UDP-N-acetylmuramoyl-L-alanyl-D-glutamate (UMAG) in the biosynthesis of bacterial cell-wall peptidoglycan	murE	-	6.3.2.13,6.3.2.7	ko:K01928,ko:K05362	ko00300,ko00550,ko01100,map00300,map00550,map01100	-	R02786,R02788	RC00064,RC00090	ko00000,ko00001,ko01000,ko01011	-	-	-	Mur_ligase_C,Mur_ligase_M	-	-	-
MBU5982007	201	signal peptidase I [Limosilactobacillus reuteri].	U	Belongs to the peptidase S26 family	lepB	-	3.4.21.89	ko:K03100	ko02024,ko03060,map02024,map03060	-	-	-	ko00000,ko00001,ko01000,ko01002	-	-	-	Peptidase_S24,Peptidase_S26	-	-	PossiblySecreted
MBU5982008	165	GNAT family N-acetyltransferase [Limosilactobacillus reuteri].	M	Acetyltransferase, GNAT family	-	-	2.3.1.183	ko:K03823	ko00440,ko01130,map00440,map01130	-	R08871,R08938	RC00004,RC00064	ko00000,ko00001,ko01000	-	-	-	Acetyltransf_4	-	-	-
MBU5982009	225	transposase, partial [Limosilactobacillus reuteri].	L	transposase IS116 IS110 IS902 family protein	-	-	-	-	-	-	-	-	-	-	-	-	DEDD_Tnp_IS110,Nop,Transposase_20	-	-	-
MBU5982010	102	50S ribosomal protein L21 [Limosilactobacillus reuteri].	J	This protein binds to 23S rRNA in the presence of protein L20	rplU	GO:0003674,GO:0003735,GO:0005198	-	ko:K02888	ko03010,map03010	M00178	-	-	br01610,ko00000,ko00001,ko00002,ko03011	-	-	-	Ribosomal_L21p	-	-	PossiblySecreted
MBU5982011	107	ribosomal-processing cysteine protease Prp [Limosilactobacillus reuteri].	J	Cysteine protease Prp	ysxB	-	-	ko:K07584	-	-	-	-	ko00000	-	-	-	Peptidase_Prp	-	-	-
MBU5982012	93	50S ribosomal protein L27 [Limosilactobacillus reuteri].	J	Belongs to the bacterial ribosomal protein bL27 family	rpmA	GO:0003674,GO:0003735,GO:0005198,GO:0005575,GO:0005622,GO:0005623,GO:0005737,GO:0005829,GO:0005840,GO:0015934,GO:0022625,GO:0022626,GO:0032991,GO:0043226,GO:0043228,GO:0043229,GO:0043232,GO:0044391,GO:0044422,GO:0044424,GO:0044444,GO:0044445,GO:0044446,GO:0044464,GO:1990904	-	ko:K02899	ko03010,map03010	M00178	-	-	br01610,ko00000,ko00001,ko00002,ko03011	-	-	-	Ribosomal_L27	-	-	-
MBU5982013	235	YggS family pyridoxal phosphate-dependent enzyme [Limosilactobacillus reuteri].	S	Pyridoxal 5'-phosphate (PLP)-binding protein, which is involved in PLP homeostasis	-	-	-	ko:K06997	-	-	-	-	ko00000	-	-	-	Ala_racemase_N	-	-	-
MBU5982014	358	Xaa-Pro peptidase family protein [Limosilactobacillus reuteri].	E	Creatinase/Prolidase N-terminal domain	pepP	-	3.4.11.9,3.4.13.9	ko:K01262,ko:K01271	-	-	-	-	ko00000,ko01000,ko01002	-	-	-	Creatinase_N,Peptidase_M24	-	-	-
MBU5982015	224	hypothetical protein KQ226_01580 [Limosilactobacillus reuteri].	J	2'-5' RNA ligase superfamily	-	-	-	-	-	-	-	-	-	-	-	-	2_5_RNA_ligase2	-	-	-
MBU5982016	145	Asp23/Gls24 family envelope stress response protein [Limosilactobacillus reuteri].	S	Asp23 family, cell envelope-related function	WQ51_04310	-	-	ko:K10947	-	-	-	-	ko00000,ko03000	-	-	-	Asp23	-	-	-
MBU5982017	138	transcription antitermination factor NusB [Limosilactobacillus reuteri].	K	Involved in transcription antitermination. Required for transcription of ribosomal RNA (rRNA) genes. Binds specifically to the boxA antiterminator sequence of the ribosomal RNA (rrn) operons	nusB	-	-	ko:K03625	-	-	-	-	ko00000,ko03009,ko03021	-	-	-	NusB	-	-	-
MBU5982018	286	bifunctional methylenetetrahydrofolate dehydrogenase/methenyltetrahydrofolate cyclohydrolase [Limosilactobacillus reuteri].	F	Catalyzes the oxidation of 5,10- methylenetetrahydrofolate to 5,10-methenyltetrahydrofolate and then the hydrolysis of 5,10-methenyltetrahydrofolate to 10- formyltetrahydrofolate	folD	-	1.5.1.5,3.5.4.9	ko:K01491	ko00670,ko00720,ko01100,ko01120,ko01200,map00670,map00720,map01100,map01120,map01200	M00140,M00377	R01220,R01655	RC00202,RC00578	ko00000,ko00001,ko00002,ko01000	-	-	-	THF_DHG_CYH,THF_DHG_CYH_C	-	-	-
MBU5982019	445	exodeoxyribonuclease VII large subunit [Limosilactobacillus reuteri].	L	Bidirectionally degrades single-stranded DNA into large acid-insoluble oligonucleotides, which are then degraded further into small acid-soluble oligonucleotides	xseA	-	3.1.11.6	ko:K03601	ko03430,map03430	-	-	-	ko00000,ko00001,ko01000,ko03400	-	-	-	Exonuc_VII_L,tRNA_anti_2	-	-	-
MBU5982020	93	exodeoxyribonuclease VII small subunit [Limosilactobacillus reuteri].	L	Bidirectionally degrades single-stranded DNA into large acid-insoluble oligonucleotides, which are then degraded further into small acid-soluble oligonucleotides	xseB	-	3.1.11.6	ko:K03602	ko03430,map03430	-	-	-	ko00000,ko00001,ko01000,ko03400	-	-	-	Exonuc_VII_S	-	-	PossiblySecreted
MBU5982021	290	polyprenyl synthetase family protein [Limosilactobacillus reuteri].	H	Belongs to the FPP GGPP synthase family	ispA	GO:0003674,GO:0003824,GO:0004659,GO:0005575,GO:0005622,GO:0005623,GO:0006629,GO:0006720,GO:0008150,GO:0008152,GO:0008299,GO:0008610,GO:0009058,GO:0009987,GO:0016740,GO:0016765,GO:0044237,GO:0044238,GO:0044249,GO:0044255,GO:0044464,GO:0071704,GO:1901576	2.5.1.1,2.5.1.10,2.5.1.29	ko:K13789	ko00900,ko01100,ko01110,ko01130,map00900,map01100,map01110,map01130	M00364,M00366	R01658,R02003,R02061	RC00279	ko00000,ko00001,ko00002,ko01000,ko01006	-	-	-	polyprenyl_synt	-	-	-
MBU5982022	273	TlyA family RNA methyltransferase [Limosilactobacillus reuteri].	J	Ribosomal RNA large subunit methyltransferase J	rrmJ	-	2.1.1.226,2.1.1.227	ko:K06442	-	-	-	-	ko00000,ko01000,ko03009	-	-	-	FtsJ,S4	-	-	-
MBU5982023	150	ArgR family transcriptional regulator [Limosilactobacillus reuteri].	K	Regulates arginine biosynthesis genes	argR2	-	-	ko:K03402	-	-	-	-	ko00000,ko03000	-	-	-	Arg_repressor,Arg_repressor_C	-	-	-
MBU5982024	559	DNA repair protein RecN [Limosilactobacillus reuteri].	L	May be involved in recombinational repair of damaged DNA	recN	GO:0005575,GO:0005622,GO:0005623,GO:0006139,GO:0006259,GO:0006281,GO:0006302,GO:0006725,GO:0006807,GO:0006950,GO:0006974,GO:0008150,GO:0008152,GO:0009295,GO:0009987,GO:0033554,GO:0034641,GO:0043170,GO:0043226,GO:0043228,GO:0043229,GO:0043232,GO:0043590,GO:0044237,GO:0044238,GO:0044260,GO:0044424,GO:0044464,GO:0046483,GO:0050896,GO:0051716,GO:0071704,GO:0090304,GO:1901360	-	ko:K03631	-	-	-	-	ko00000,ko03400	-	-	-	AAA_23,SMC_N	-	-	-
MBU5982025	116	hypothetical protein KQ226_01630 [Limosilactobacillus reuteri].	-	-	-	-	-	-	-	-	-	-	-	-	-	-	-	-	-	-
MBU5982026	206	guanylate kinase [Limosilactobacillus reuteri].	F	Essential for recycling GMP and indirectly, cGMP	gmk	GO:0003674,GO:0003824,GO:0004385,GO:0005575,GO:0005622,GO:0005623,GO:0005737,GO:0005829,GO:0006139,GO:0006163,GO:0006725,GO:0006753,GO:0006793,GO:0006796,GO:0006807,GO:0008150,GO:0008152,GO:0009058,GO:0009116,GO:0009117,GO:0009119,GO:0009123,GO:0009126,GO:0009132,GO:0009135,GO:0009150,GO:0009161,GO:0009165,GO:0009167,GO:0009179,GO:0009185,GO:0009259,GO:0009987,GO:0016301,GO:0016310,GO:0016740,GO:…	2.7.4.8	ko:K00942	ko00230,ko01100,map00230,map01100	M00050	R00332,R02090	RC00002	ko00000,ko00001,ko00002,ko01000	-	-	iYO844.BSU15680	Guanylate_kin	-	-	-
MBU5982027	72	DNA-directed RNA polymerase subunit omega [Limosilactobacillus reuteri].	K	Promotes RNA polymerase assembly. Latches the N- and C- terminal regions of the beta' subunit thereby facilitating its interaction with the beta and alpha subunits	rpoZ	-	2.7.7.6	ko:K03060	ko00230,ko00240,ko01100,ko03020,map00230,map00240,map01100,map03020	M00183	R00435,R00441,R00442,R00443	RC02795	br01611,ko00000,ko00001,ko00002,ko01000,ko03021,ko03400	-	-	-	RNA_pol_Rpb6	-	-	-
MBU5982028	401	bifunctional phosphopantothenoylcysteine decarboxylase/phosphopantothenate--cysteine ligase CoaBC [Limosilactobacillus reuteri].	H	Catalyzes two steps in the biosynthesis of coenzyme A. In the first step cysteine is conjugated to 4'-phosphopantothenate to form 4-phosphopantothenoylcysteine, in the latter compound is decarboxylated to form 4'-phosphopantotheine	coaBC	-	4.1.1.36,6.3.2.5	ko:K01598,ko:K13038	ko00770,ko01100,map00770,map01100	M00120	R03269,R04231	RC00064,RC00090,RC00822	ko00000,ko00001,ko00002,ko01000	-	-	-	DFP,Flavoprotein	-	-	-
MBU5982029	809	primosomal protein N' [Limosilactobacillus reuteri].	L	Involved in the restart of stalled replication forks. Recognizes and binds the arrested nascent DNA chain at stalled replication forks. It can open the DNA duplex, via its helicase activity, and promote assembly of the primosome and loading of the major replicative helicase DnaB onto DNA	priA	GO:0003674,GO:0003678,GO:0003824,GO:0004003,GO:0004386,GO:0006139,GO:0006259,GO:0006260,GO:0006261,GO:0006268,GO:0006270,GO:0006281,GO:0006302,GO:0006310,GO:0006725,GO:0006807,GO:0006950,GO:0006974,GO:0006996,GO:0008026,GO:0008094,GO:0008150,GO:0008152,GO:0009058,GO:0009059,GO:0009987,GO:0016043,GO:0016462,GO:0016787,GO:0016817,GO:0016818,GO:0016887,GO:0017111,GO:0032392,GO:0032508,GO:0033554,GO:…	-	ko:K04066	ko03440,map03440	-	-	-	ko00000,ko00001,ko01000,ko03400	-	-	-	DEAD,Helicase_C,ResIII	-	-	-
MBU5982030	317	methionyl-tRNA formyltransferase [Limosilactobacillus reuteri].	J	Attaches a formyl group to the free amino group of methionyl-tRNA(fMet). The formyl group appears to play a dual role in the initiator identity of N-formylmethionyl-tRNA by promoting its recognition by IF2 and preventing the misappropriation of this tRNA by the elongation apparatus	fmt	GO:0003674,GO:0003824,GO:0004479,GO:0006139,GO:0006396,GO:0006399,GO:0006400,GO:0006412,GO:0006413,GO:0006464,GO:0006518,GO:0006725,GO:0006807,GO:0008033,GO:0008150,GO:0008152,GO:0009058,GO:0009059,GO:0009451,GO:0009987,GO:0010467,GO:0016070,GO:0016740,GO:0016741,GO:0016742,GO:0019538,GO:0019988,GO:0034470,GO:0034641,GO:0034645,GO:0034660,GO:0036211,GO:0043043,GO:0043170,GO:0043412,GO:0043603,GO:…	2.1.2.9	ko:K00604	ko00670,ko00970,map00670,map00970	-	R03940	RC00026,RC00165	ko00000,ko00001,ko01000	-	-	iSB619.SA_RS06010	Formyl_trans_C,Formyl_trans_N	-	-	-
MBU5982031	449	16S rRNA (cytosine(967)-C(5))-methyltransferase RsmB [Limosilactobacillus reuteri].	J	Specifically methylates the cytosine at position 967 (m5C967) of 16S rRNA	sun	GO:0000154,GO:0001510,GO:0003674,GO:0003824,GO:0005575,GO:0005622,GO:0005623,GO:0005737,GO:0005829,GO:0006139,GO:0006364,GO:0006396,GO:0006725,GO:0006807,GO:0008150,GO:0008152,GO:0008168,GO:0008169,GO:0008173,GO:0008649,GO:0008757,GO:0009383,GO:0009451,GO:0009987,GO:0010467,GO:0016070,GO:0016072,GO:0016434,GO:0016740,GO:0016741,GO:0022613,GO:0031167,GO:0032259,GO:0034470,GO:0034641,GO:0034660,GO:…	2.1.1.176	ko:K03500	-	-	-	-	ko00000,ko01000,ko03009	-	-	-	Methyltr_RsmB-F,Methyltr_RsmF_N,NusB	-	-	-
MBU5982032	246	Stp1/IreP family PP2C-type Ser/Thr phosphatase [Limosilactobacillus reuteri].	T	phosphatase	stp	-	3.1.3.16	ko:K20074	-	-	-	-	ko00000,ko01000,ko01009	-	-	-	PP2C,PP2C_2	-	-	-
MBU5982033	634	Stk1 family PASTA domain-containing Ser/Thr kinase [Limosilactobacillus reuteri].	KLT	serine threonine protein kinase	prkC	GO:0002237,GO:0003674,GO:0003824,GO:0004672,GO:0004674,GO:0005488,GO:0005539,GO:0005575,GO:0005623,GO:0005886,GO:0006464,GO:0006468,GO:0006793,GO:0006796,GO:0006807,GO:0007154,GO:0007165,GO:0008150,GO:0008152,GO:0009605,GO:0009607,GO:0009617,GO:0009719,GO:0009847,GO:0009987,GO:0010033,GO:0010243,GO:0016020,GO:0016301,GO:0016310,GO:0016740,GO:0016772,GO:0016773,GO:0019538,GO:0023052,GO:0032494,GO:…	2.7.11.1	ko:K08884,ko:K12132	-	-	-	-	ko00000,ko01000,ko01001	-	-	-	PASTA,Pkinase	-	-	PossiblySecreted
MBU5982034	296	ribosome small subunit-dependent GTPase A [Limosilactobacillus reuteri].	S	One of several proteins that assist in the late maturation steps of the functional core of the 30S ribosomal subunit. Helps release RbfA from mature subunits. May play a role in the assembly of ribosomal proteins into the subunit. Circularly permuted GTPase that catalyzes slow GTP hydrolysis, GTPase activity is stimulated by the 30S ribosomal subunit	rsgA	-	3.1.3.100	ko:K06949	ko00730,ko01100,map00730,map01100	-	R00615,R02135	RC00002,RC00017	ko00000,ko00001,ko01000,ko03009	-	-	-	RsgA_GTPase,RsgA_N	-	-	-
MBU5982035	217	ribulose-phosphate 3-epimerase [Limosilactobacillus reuteri].	G	Belongs to the ribulose-phosphate 3-epimerase family	rpe	GO:0003674,GO:0003824,GO:0004750,GO:0005488,GO:0005575,GO:0005622,GO:0005623,GO:0005737,GO:0005829,GO:0005975,GO:0005996,GO:0006081,GO:0006098,GO:0006139,GO:0006725,GO:0006732,GO:0006733,GO:0006739,GO:0006753,GO:0006793,GO:0006796,GO:0006807,GO:0008150,GO:0008152,GO:0009052,GO:0009056,GO:0009117,GO:0009987,GO:0016052,GO:0016853,GO:0016854,GO:0016857,GO:0019321,GO:0019323,GO:0019362,GO:0019637,GO:…	5.1.3.1	ko:K01783	ko00030,ko00040,ko00710,ko01100,ko01110,ko01120,ko01130,ko01200,ko01230,map00030,map00040,map00710,map01100,map01110,map01120,map01130,map01200,map01230	M00004,M00007	R01529	RC00540	ko00000,ko00001,ko00002,ko01000	-	-	-	Ribul_P_3_epim	-	-	-
MBU5982036	216	thiamine diphosphokinase [Limosilactobacillus reuteri].	H	thiamine pyrophosphokinase	thiN	-	2.7.6.2	ko:K00949	ko00730,ko01100,map00730,map01100	-	R00619	RC00002,RC00017	ko00000,ko00001,ko01000	-	-	-	TPK_B1_binding,TPK_catalytic	-	-	-
MBU5982037	61	50S ribosomal protein L28 [Limosilactobacillus reuteri].	J	Belongs to the bacterial ribosomal protein bL28 family	rpmB	-	-	ko:K02902	ko03010,map03010	M00178	-	-	br01610,ko00000,ko00001,ko00002,ko03011	-	-	-	Ribosomal_L28	-	-	PossiblySecreted
MBU5982038	120	Asp23/Gls24 family envelope stress response protein [Limosilactobacillus reuteri].	S	Asp23 family, cell envelope-related function	yloU	-	-	-	-	-	-	-	-	-	-	-	Asp23	-	-	-
MBU5982039	569	DAK2 domain-containing protein [Limosilactobacillus reuteri].	S	DAK2 domain fusion protein YloV	yloV	-	-	ko:K07030	-	-	-	-	ko00000	-	-	-	Dak1_2,Dak2	-	-	-
MBU5982040	678	ATP-dependent DNA helicase RecG [Limosilactobacillus reuteri].	L	Critical role in recombination and DNA repair. Helps process Holliday junction intermediates to mature products by catalyzing branch migration. Has a DNA unwinding activity characteristic of a DNA helicase with a 3'- to 5'- polarity. Unwinds branched duplex DNA (Y-DNA)	recG	-	3.6.4.12	ko:K03655	ko03440,map03440	-	-	-	ko00000,ko00001,ko01000,ko03400	-	-	-	DEAD,Helicase_C,RecG_wedge	-	-	-
MBU5982041	343	phosphate acyltransferase PlsX [Limosilactobacillus reuteri].	I	Catalyzes the reversible formation of acyl-phosphate (acyl-PO(4)) from acyl- acyl-carrier-protein (acyl-ACP). This enzyme utilizes acyl-ACP as fatty acyl donor, but not acyl-CoA	plsX	-	2.3.1.15	ko:K03621	ko00561,ko00564,ko01100,ko01110,map00561,map00564,map01100,map01110	M00089	R00851,R09380	RC00004,RC00039,RC00041	ko00000,ko00001,ko00002,ko01000,ko01004	-	-	-	FA_synthesis	-	-	-
MBU5982042	84	acyl carrier protein [Limosilactobacillus reuteri].	IQ	Carrier of the growing fatty acid chain in fatty acid biosynthesis	acpP	GO:0000035,GO:0000036,GO:0003674,GO:0005488,GO:0005575,GO:0005622,GO:0005623,GO:0005737,GO:0005829,GO:0005975,GO:0006082,GO:0006629,GO:0006631,GO:0006633,GO:0006643,GO:0006644,GO:0006664,GO:0006793,GO:0006796,GO:0008150,GO:0008152,GO:0008610,GO:0008654,GO:0009058,GO:0009245,GO:0009247,GO:0009311,GO:0009312,GO:0009987,GO:0016051,GO:0016053,GO:0019637,GO:0019752,GO:0019842,GO:0031177,GO:0032787,GO:…	-	ko:K02078	-	-	-	-	ko00000,ko00001	-	-	-	PP-binding	-	-	-
MBU5982043	233	ribonuclease III [Limosilactobacillus reuteri].	J	Digests double-stranded RNA. Involved in the processing of primary rRNA transcript to yield the immediate precursors to the large and small rRNAs (23S and 16S). Processes some mRNAs, and tRNAs when they are encoded in the rRNA operon. Processes pre- crRNA and tracrRNA of type II CRISPR loci if present in the organism	rnc	GO:0003674,GO:0003676,GO:0003723,GO:0003725,GO:0003824,GO:0004518,GO:0004519,GO:0004521,GO:0004525,GO:0004540,GO:0005488,GO:0006139,GO:0006396,GO:0006725,GO:0006807,GO:0008150,GO:0008152,GO:0009987,GO:0010467,GO:0016070,GO:0016787,GO:0016788,GO:0016891,GO:0016893,GO:0032296,GO:0034641,GO:0043170,GO:0044237,GO:0044238,GO:0046483,GO:0071704,GO:0090304,GO:0090305,GO:0090501,GO:0090502,GO:0097159,GO:…	3.1.26.3	ko:K03685	ko03008,ko05205,map03008,map05205	-	-	-	ko00000,ko00001,ko01000,ko03009,ko03019,ko03036	-	-	-	Ribonucleas_3_3,dsrm	-	-	-
MBU5982044	1187	chromosome segregation protein SMC [Limosilactobacillus reuteri].	D	Required for chromosome condensation and partitioning	smc	-	-	ko:K03529	-	-	-	-	ko00000,ko03036	-	-	-	SMC_N,SMC_hinge	-	-	-
MBU5982045	507	signal recognition particle-docking protein FtsY [Limosilactobacillus reuteri].	U	Involved in targeting and insertion of nascent membrane proteins into the cytoplasmic membrane. Acts as a receptor for the complex formed by the signal recognition particle (SRP) and the ribosome-nascent chain (RNC)	ftsY	-	-	ko:K03110	ko02024,ko03060,ko03070,map02024,map03060,map03070	M00335	-	-	ko00000,ko00001,ko00002,ko02044	3.A.5.1,3.A.5.2,3.A.5.7	-	-	SRP54,SRP54_N	-	-	PossiblySecreted
MBU5982046	113	putative DNA-binding protein [Limosilactobacillus reuteri].	S	Might take part in the signal recognition particle (SRP) pathway. This is inferred from the conservation of its genetic proximity to ftsY ffh. May be a regulatory protein	ylxM	GO:0003674,GO:0008150,GO:0030234,GO:0030695,GO:0050790,GO:0060589,GO:0065007,GO:0065009,GO:0098772	-	ko:K09787	-	-	-	-	ko00000	-	-	-	UPF0122	-	-	PossiblySecreted
MBU5982047	481	signal recognition particle protein [Limosilactobacillus reuteri].	U	Involved in targeting and insertion of nascent membrane proteins into the cytoplasmic membrane. Binds to the hydrophobic signal sequence of the ribosome-nascent chain (RNC) as it emerges from the ribosomes. The SRP-RNC complex is then targeted to the cytoplasmic membrane where it interacts with the SRP receptor FtsY	ffh	-	3.6.5.4	ko:K03106	ko02024,ko03060,ko03070,map02024,map03060,map03070	M00335	-	-	ko00000,ko00001,ko00002,ko01000,ko02044	3.A.5.1,3.A.5.2,3.A.5.7,3.A.5.8,3.A.5.9	-	-	SRP54,SRP54_N,SRP_SPB	-	-	-
MBU5982048	91	30S ribosomal protein S16 [Limosilactobacillus reuteri].	J	Belongs to the bacterial ribosomal protein bS16 family	rpsP	GO:0003674,GO:0003735,GO:0005198,GO:0005575,GO:0005622,GO:0005623,GO:0005737,GO:0005840,GO:0006412,GO:0006518,GO:0006807,GO:0008150,GO:0008152,GO:0009058,GO:0009059,GO:0009987,GO:0010467,GO:0015935,GO:0019538,GO:0032991,GO:0034641,GO:0034645,GO:0043043,GO:0043170,GO:0043226,GO:0043228,GO:0043229,GO:0043232,GO:0043603,GO:0043604,GO:0044237,GO:0044238,GO:0044249,GO:0044260,GO:0044267,GO:0044271,GO:…	-	ko:K02959	ko03010,map03010	M00178	-	-	br01610,ko00000,ko00001,ko00002,ko03011,ko03029	-	-	-	Ribosomal_S16	-	-	PossiblySecreted
MBU5982049	86	KH domain-containing protein [Limosilactobacillus reuteri].	S	Belongs to the UPF0109 family	ylqC	-	-	ko:K06960	-	-	-	-	ko00000	-	-	-	KH_4	-	-	-
MBU5982050	168	ribosome maturation factor RimM [Limosilactobacillus reuteri].	J	An accessory protein needed during the final step in the assembly of 30S ribosomal subunit, possibly for assembly of the head region. Probably interacts with S19. Essential for efficient processing of 16S rRNA. May be needed both before and after RbfA during the maturation of 16S rRNA. It has affinity for free ribosomal 30S subunits but not for 70S ribosomes	rimM	-	-	ko:K02860	-	-	-	-	ko00000,ko03009	-	-	-	PRC,RimM	-	-	-
MBU5982051	252	tRNA (guanosine(37)-N1)-methyltransferase TrmD [Limosilactobacillus reuteri].	J	Belongs to the RNA methyltransferase TrmD family	trmD	GO:0001510,GO:0003674,GO:0003824,GO:0006139,GO:0006396,GO:0006399,GO:0006400,GO:0006725,GO:0006807,GO:0008033,GO:0008150,GO:0008152,GO:0008168,GO:0008173,GO:0008175,GO:0008757,GO:0009019,GO:0009451,GO:0009987,GO:0010467,GO:0016070,GO:0016423,GO:0016740,GO:0016741,GO:0016772,GO:0016779,GO:0030488,GO:0032259,GO:0034470,GO:0034641,GO:0034660,GO:0043170,GO:0043412,GO:0043414,GO:0044237,GO:0044238,GO:…	2.1.1.228	ko:K00554	-	-	R00597	RC00003,RC00334	ko00000,ko01000,ko03016	-	-	-	tRNA_m1G_MT	-	-	-
MBU5982052	115	IS30 family transposase, partial [Limosilactobacillus reuteri].	L	transposase and inactivated derivatives, IS30 family	-	-	-	ko:K07482	-	-	-	-	ko00000	-	-	-	HTH_38,rve	-	-	PossiblySecreted
MBU5982053	487	ABC transporter substrate-binding protein/permease [Limosilactobacillus reuteri].	P	ABC transporter	glnP	-	-	ko:K02029,ko:K02030,ko:K10036	ko02010,map02010	M00227,M00236	-	-	ko00000,ko00001,ko00002,ko02000	3.A.1.3,3.A.1.3.2	-	-	BPD_transp_1,SBP_bac_3	signal_peptide	1_33	PossiblySecreted
MBU5982054	247	amino acid ABC transporter ATP-binding protein [Limosilactobacillus reuteri].	E	ABC transporter, ATP-binding protein	glnQ	-	3.6.3.21	ko:K02028	-	M00236	-	-	ko00000,ko00002,ko01000,ko02000	3.A.1.3	-	-	ABC_tran	-	-	-
MBU5982055	449	amino acid permease [Limosilactobacillus reuteri].	E	Amino acid permease	aapA	-	-	ko:K03293,ko:K11737	-	-	-	-	ko00000,ko02000	2.A.3.1,2.A.3.1.7	-	-	AA_permease	-	-	PossiblySecreted
MBU5982056	401	NupC/NupG family nucleoside CNT transporter [Limosilactobacillus reuteri].	F	Nucleoside transporter	nupG	-	-	ko:K03317,ko:K11535,ko:K16323	-	-	-	-	ko00000,ko02000	2.A.41,2.A.41.1	-	-	Nucleos_tra2_C,Nucleos_tra2_N	-	-	PossiblySecreted
MBU5982057	302	ribonucleoside hydrolase RihC [Limosilactobacillus reuteri].	F	Nucleoside	rihA	-	3.2.2.1	ko:K01239,ko:K01250,ko:K12700	ko00230,ko00760,ko01100,map00230,map00760,map01100	-	R01245,R01273,R01677,R01770,R02143	RC00033,RC00063,RC00122,RC00318,RC00485	ko00000,ko00001,ko01000	-	-	-	IU_nuc_hydro	-	-	-
MBU5982058	294	3-hydroxyacyl-CoA dehydrogenase [Limosilactobacillus reuteri].	I	3-hydroxyacyl-CoA dehydrogenase	-	-	1.1.1.157	ko:K00074	ko00360,ko00362,ko00650,ko01100,ko01120,map00360,map00362,map00650,map01100,map01120	-	R01976,R05576,R06941	RC00029,RC00117	ko00000,ko00001,ko01000	-	-	-	3HCDH,3HCDH_N	-	-	-
MBU5982059	241	16S rRNA (guanine(527)-N(7))-methyltransferase RsmG [Limosilactobacillus reuteri].	J	Specifically methylates the N7 position of a guanine in 16S rRNA	rsmG	GO:0000154,GO:0001510,GO:0003674,GO:0003824,GO:0005575,GO:0005622,GO:0005623,GO:0005737,GO:0005829,GO:0006139,GO:0006364,GO:0006396,GO:0006725,GO:0006807,GO:0008150,GO:0008152,GO:0008168,GO:0008170,GO:0008173,GO:0008649,GO:0008757,GO:0009451,GO:0009987,GO:0010467,GO:0016070,GO:0016072,GO:0016435,GO:0016740,GO:0016741,GO:0022613,GO:0031167,GO:0032259,GO:0034470,GO:0034641,GO:0034660,GO:0036265,GO:…	2.1.1.170	ko:K03501	-	-	-	-	ko00000,ko01000,ko03009,ko03036	-	-	-	GidB	-	-	-
MBU5982060	322	nucleoid occlusion protein [Limosilactobacillus reuteri].	K	Belongs to the ParB family	noc	-	-	ko:K03497	-	-	-	-	ko00000,ko03000,ko03036,ko04812	-	-	-	ParBc	-	-	-
MBU5982061	256	AAA family ATPase [Limosilactobacillus reuteri].	D	Sporulation initiation inhibitor	soj	GO:0008150,GO:0022603,GO:0042173,GO:0042174,GO:0043937,GO:0043939,GO:0045595,GO:0045596,GO:0048519,GO:0048523,GO:0050789,GO:0050793,GO:0050794,GO:0051093,GO:0065007	-	ko:K03496	-	-	-	-	ko00000,ko03036,ko04812	-	-	-	AAA_31	-	-	-
MBU5982062	294	ParB/RepB/Spo0J family partition protein [Limosilactobacillus reuteri].	K	Belongs to the ParB family	spo0J	GO:0005575,GO:0005622,GO:0005623,GO:0007059,GO:0008150,GO:0009295,GO:0009987,GO:0022603,GO:0042173,GO:0043226,GO:0043228,GO:0043229,GO:0043232,GO:0043590,GO:0043937,GO:0043938,GO:0044424,GO:0044464,GO:0045595,GO:0045597,GO:0045881,GO:0048518,GO:0048522,GO:0050789,GO:0050793,GO:0050794,GO:0051094,GO:0065007	-	ko:K03497	-	-	-	-	ko00000,ko03000,ko03036,ko04812	-	-	-	HTH_3,KorB,ParBc	-	-	-
MBU5982063	65	DUF951 domain-containing protein [Limosilactobacillus reuteri].	S	Bacterial protein of unknown function (DUF951)	yyzM	-	-	-	-	-	-	-	-	-	-	-	DUF951	-	-	PossiblySecreted
MBU5982064	365	redox-regulated ATPase YchF [Limosilactobacillus reuteri].	J	ATPase that binds to both the 70S ribosome and the 50S ribosomal subunit in a nucleotide-independent manner	ychF	GO:0003674,GO:0003824,GO:0005575,GO:0005622,GO:0005623,GO:0005737,GO:0016462,GO:0016787,GO:0016817,GO:0016818,GO:0016887,GO:0017111,GO:0044424,GO:0044464	-	ko:K06942	-	-	-	-	ko00000,ko03009	-	-	-	MMR_HSR1,YchF-GTPase_C	-	-	-
MBU5982065	256	DUF1129 domain-containing protein [Limosilactobacillus reuteri].	S	Protein of unknown function (DUF1129)	-	-	-	-	-	-	-	-	-	-	-	-	DUF1129	-	-	PossiblySecreted
MBU5982066	224	deoxyribose-phosphate aldolase [Limosilactobacillus reuteri].	F	Catalyzes a reversible aldol reaction between acetaldehyde and D-glyceraldehyde 3-phosphate to generate 2-deoxy- D-ribose 5-phosphate	deoC	-	4.1.2.4	ko:K01619	ko00030,map00030	-	R01066	RC00436,RC00437	ko00000,ko00001,ko01000	-	-	-	DeoC,NUDIX	-	-	-
MBU5982067	397	phosphopentomutase [Limosilactobacillus reuteri].	G	Phosphotransfer between the C1 and C5 carbon atoms of pentose	deoB	GO:0003674,GO:0003824,GO:0005575,GO:0005622,GO:0005623,GO:0005737,GO:0005829,GO:0006139,GO:0006725,GO:0006807,GO:0008150,GO:0008152,GO:0008973,GO:0009987,GO:0016853,GO:0016866,GO:0016868,GO:0034641,GO:0044237,GO:0044238,GO:0044424,GO:0044444,GO:0044464,GO:0046483,GO:0071704,GO:1901360	5.4.2.7	ko:K01839	ko00030,ko00230,map00030,map00230	-	R01057,R02749	RC00408	ko00000,ko00001,ko01000	-	-	-	Metalloenzyme	-	-	-
MBU5982068	432	pyrimidine-nucleoside phosphorylase [Limosilactobacillus reuteri].	F	pyrimidine-nucleoside phosphorylase	pdp	GO:0003674,GO:0003824,GO:0004645,GO:0005575,GO:0005622,GO:0005623,GO:0005737,GO:0005829,GO:0009032,GO:0016740,GO:0016757,GO:0016758,GO:0016763,GO:0044424,GO:0044444,GO:0044464	2.4.2.2	ko:K00756	ko00240,ko01100,map00240,map01100	-	R01570,R01876,R02296,R02484	RC00063	ko00000,ko00001,ko01000	-	-	-	Glycos_trans_3N,Glycos_transf_3,PYNP_C	-	-	-
MBU5982069	236	purine-nucleoside phosphorylase [Limosilactobacillus reuteri].	F	Purine nucleoside phosphorylase	deoD	-	2.4.2.1	ko:K03784	ko00230,ko00240,ko00760,ko01100,ko01110,map00230,map00240,map00760,map01100,map01110	-	R01561,R01863,R01969,R02147,R02294,R02295,R02297,R02484,R02557,R02748,R08368,R10244	RC00033,RC00063,RC00122	ko00000,ko00001,ko01000	-	-	-	PNP_UDP_1	-	-	-
MBU5982070	312	sugar-binding transcriptional regulator [Limosilactobacillus reuteri].	K	sugar-binding domain protein	deoR	GO:0003674,GO:0005488,GO:0005515,GO:0042802	-	ko:K05346	-	-	-	-	ko00000,ko03000	-	-	-	HTH_23,HTH_24,HTH_Crp_2,MarR_2,Sigma70_r4,Sugar-bind	-	-	-
MBU5982071	380	IMP dehydrogenase [Limosilactobacillus reuteri].	F	Catalyzes the irreversible NADPH-dependent deamination of GMP to IMP. It functions in the conversion of nucleobase, nucleoside and nucleotide derivatives of G to A nucleotides, and in maintaining the intracellular balance of A and G nucleotides	guaB	GO:0003674,GO:0003824,GO:0003938,GO:0005575,GO:0005622,GO:0005623,GO:0005737,GO:0006139,GO:0006163,GO:0006164,GO:0006183,GO:0006725,GO:0006753,GO:0006793,GO:0006796,GO:0006807,GO:0008150,GO:0008152,GO:0009058,GO:0009116,GO:0009117,GO:0009119,GO:0009141,GO:0009142,GO:0009144,GO:0009145,GO:0009150,GO:0009152,GO:0009163,GO:0009165,GO:0009199,GO:0009201,GO:0009205,GO:0009206,GO:0009259,GO:0009260,GO:…	1.1.1.205	ko:K00088	ko00230,ko00983,ko01100,ko01110,map00230,map00983,map01100,map01110	M00050	R01130,R08240	RC00143,RC02207	ko00000,ko00001,ko00002,ko01000,ko04147	-	-	-	CBS,IMPDH	-	-	-
MBU5982072	229	response regulator transcription factor [Limosilactobacillus reuteri].	K	response regulator	vanR	-	-	-	-	-	-	-	-	-	-	-	Response_reg,Trans_reg_C	-	-	-
MBU5982073	381	HAMP domain-containing histidine kinase [Limosilactobacillus reuteri].	T	Histidine kinase	hpk31	-	-	-	-	-	-	-	-	-	-	-	HATPase_c,HisKA	-	-	PossiblySecreted
MBU5982074	302	AzlC family ABC transporter permease [Limosilactobacillus reuteri].	E	AzlC protein	-	-	-	-	-	-	-	-	-	-	-	-	AzlC	-	-	PossiblySecreted
MBU5982075	114	AzlD domain-containing protein [Limosilactobacillus reuteri].	S	branched-chain amino acid	-	-	-	-	-	-	-	-	-	-	-	-	AzlD	-	-	PossiblySecreted
MBU5982076	297	LysR family transcriptional regulator [Limosilactobacillus reuteri].	K	LysR substrate binding domain	-	-	-	-	-	-	-	-	-	-	-	-	HTH_1,LysR_substrate	-	-	-
MBU5982077	309	aspartate carbamoyltransferase catalytic subunit [Limosilactobacillus reuteri].	F	Belongs to the ATCase OTCase family	pyrB	GO:0003674,GO:0003824,GO:0004070,GO:0005575,GO:0005622,GO:0005623,GO:0005737,GO:0006139,GO:0006220,GO:0006221,GO:0006725,GO:0006753,GO:0006793,GO:0006796,GO:0006807,GO:0008150,GO:0008152,GO:0009058,GO:0009117,GO:0009165,GO:0009218,GO:0009220,GO:0009259,GO:0009260,GO:0009987,GO:0016740,GO:0016741,GO:0016743,GO:0018130,GO:0019438,GO:0019637,GO:0019693,GO:0034641,GO:0034654,GO:0044237,GO:0044238,GO:…	2.1.3.2	ko:K00609	ko00240,ko00250,ko01100,map00240,map00250,map01100	M00051	R01397	RC00064,RC02850	ko00000,ko00001,ko00002,ko01000	-	-	iYO844.BSU15490	OTCace,OTCace_N	-	-	-
MBU5982078	430	dihydroorotase [Limosilactobacillus reuteri].	F	Belongs to the metallo-dependent hydrolases superfamily. DHOase family. Class I DHOase subfamily	pyrC	GO:0003674,GO:0003824,GO:0004038,GO:0004151,GO:0005575,GO:0005622,GO:0005623,GO:0005737,GO:0006139,GO:0006144,GO:0006145,GO:0006220,GO:0006221,GO:0006725,GO:0006753,GO:0006793,GO:0006796,GO:0006807,GO:0008150,GO:0008152,GO:0009056,GO:0009058,GO:0009112,GO:0009117,GO:0009165,GO:0009218,GO:0009220,GO:0009259,GO:0009260,GO:0009987,GO:0016787,GO:0016810,GO:0016812,GO:0018130,GO:0019438,GO:0019439,GO:…	3.5.2.3	ko:K01465	ko00240,ko01100,map00240,map01100	M00051	R01993	RC00632	ko00000,ko00001,ko00002,ko01000	-	-	-	Amidohydro_1	-	-	-
MBU5982079	308	dihydroorotate dehydrogenase [Limosilactobacillus reuteri].	F	Belongs to the dihydroorotate dehydrogenase family. Type 1 subfamily	pyrD	GO:0003674,GO:0003824,GO:0004152,GO:0005575,GO:0005622,GO:0005623,GO:0005737,GO:0006139,GO:0006206,GO:0006207,GO:0006725,GO:0006807,GO:0008150,GO:0008152,GO:0009058,GO:0009112,GO:0009987,GO:0016491,GO:0016627,GO:0016635,GO:0018130,GO:0019856,GO:0034641,GO:0044237,GO:0044238,GO:0044249,GO:0044271,GO:0044281,GO:0044424,GO:0044464,GO:0046112,GO:0046483,GO:0055086,GO:0055114,GO:0071704,GO:0072527,GO:…	1.3.1.14,1.3.98.1	ko:K00226,ko:K17828	ko00240,ko01100,map00240,map01100	M00051	R01867,R01869	RC00051	ko00000,ko00001,ko00002,ko01000	-	-	-	DHO_dh	-	-	-
MBU5982080	248	orotidine-5'-phosphate decarboxylase [Limosilactobacillus reuteri].	F	Catalyzes the decarboxylation of orotidine 5'- monophosphate (OMP) to uridine 5'-monophosphate (UMP)	pyrF	GO:0003674,GO:0003824,GO:0004590,GO:0005488,GO:0005515,GO:0005575,GO:0005622,GO:0005623,GO:0005737,GO:0005829,GO:0006139,GO:0006206,GO:0006207,GO:0006220,GO:0006221,GO:0006725,GO:0006753,GO:0006793,GO:0006796,GO:0006807,GO:0008150,GO:0008152,GO:0009058,GO:0009112,GO:0009117,GO:0009165,GO:0009218,GO:0009220,GO:0009259,GO:0009260,GO:0009987,GO:0016829,GO:0016830,GO:0016831,GO:0018130,GO:0019438,GO:…	4.1.1.23	ko:K01591	ko00240,ko01100,map00240,map01100	M00051	R00965	RC00409	ko00000,ko00001,ko00002,ko01000	-	-	-	OMPdecase	-	-	-
MBU5982081	213	orotate phosphoribosyltransferase [Limosilactobacillus reuteri].	F	Catalyzes the transfer of a ribosyl phosphate group from 5-phosphoribose 1-diphosphate to orotate, leading to the formation of orotidine monophosphate (OMP)	pyrE	-	2.4.2.10	ko:K00762	ko00240,ko01100,map00240,map01100	M00051	R01870	RC00611	ko00000,ko00001,ko00002,ko01000	-	-	iYO844.BSU15560	Pribosyltran	-	-	PossiblySecreted
MBU5982082	219	HAD hydrolase-like protein [Limosilactobacillus reuteri].	S	Haloacid dehalogenase-like hydrolase	-	-	-	-	-	-	-	-	-	-	-	-	HAD_2	-	-	-
MBU5982083	220	3,4-dihydroxy-2-butanone-4-phosphate synthase [Limosilactobacillus reuteri].	H	Catalyzes the conversion of D-ribulose 5-phosphate to formate and 3,4-dihydroxy-2-butanone 4-phosphate	ribB	-	3.5.4.25,4.1.99.12	ko:K14652	ko00740,ko00790,ko01100,ko01110,map00740,map00790,map01100,map01110	M00125,M00840	R00425,R07281	RC00293,RC01792,RC01815,RC02504	ko00000,ko00001,ko00002,ko01000	-	-	-	DHBP_synthase	-	-	-
MBU5982084	391	cyclopropane-fatty-acyl-phospholipid synthase family protein [Limosilactobacillus reuteri].	M	cyclopropane-fatty-acyl-phospholipid synthase	cfa	-	2.1.1.79	ko:K00574	-	-	-	-	ko00000,ko01000	-	-	-	CMAS	-	-	-
MBU5982085	344	AI-2E family transporter [Limosilactobacillus reuteri].	K	AI-2E family transporter	ydbI	GO:0003674,GO:0005215,GO:0005575,GO:0005623,GO:0005886,GO:0005887,GO:0006810,GO:0008150,GO:0016020,GO:0016021,GO:0031224,GO:0031226,GO:0044425,GO:0044459,GO:0044464,GO:0051179,GO:0051234,GO:0055085,GO:0071944	-	-	-	-	-	-	-	-	-	-	AI-2E_transport	-	-	PossiblySecreted
MBU5982086	553	formate--tetrahydrofolate ligase [Limosilactobacillus reuteri].	F	Belongs to the formate--tetrahydrofolate ligase family	fhs	-	6.3.4.3	ko:K01938	ko00670,ko00720,ko01100,ko01120,ko01200,map00670,map00720,map01100,map01120,map01200	M00140,M00377	R00943	RC00026,RC00111	ko00000,ko00001,ko00002,ko01000	-	-	-	FTHFS	-	-	-
MBU5982087	50	transposase, partial [Limosilactobacillus reuteri].	L	PFAM transposase, IS204 IS1001 IS1096 IS1165 family protein	tnpA1	-	-	-	-	-	-	-	-	-	-	-	DDE_Tnp_ISL3,HTH_Tnp_ISL3,zf-ISL3	-	-	PossiblySecreted
MBU5982088	611	DNA polymerase III subunit gamma/tau [Limosilactobacillus reuteri].	L	DNA polymerase III is a complex, multichain enzyme responsible for most of the replicative synthesis in bacteria. This DNA polymerase also exhibits 3' to 5' exonuclease activity	dnaX	-	2.7.7.7	ko:K02343	ko00230,ko00240,ko01100,ko03030,ko03430,ko03440,map00230,map00240,map01100,map03030,map03430,map03440	M00260	R00375,R00376,R00377,R00378	RC02795	ko00000,ko00001,ko00002,ko01000,ko03032,ko03400	-	-	-	DNA_pol3_delta2,DNA_pol3_gamma3	-	-	-
MBU5982089	106	YbaB/EbfC family nucleoid-associated protein [Limosilactobacillus reuteri].	S	Binds to DNA and alters its conformation. May be involved in regulation of gene expression, nucleoid organization and DNA protection	yaaK	-	-	ko:K09747	-	-	-	-	ko00000	-	-	-	YbaB_DNA_bd	-	-	-
MBU5982090	199	recombination mediator RecR [Limosilactobacillus reuteri].	L	May play a role in DNA repair. It seems to be involved in an RecBC-independent recombinational process of DNA repair. It may act with RecF and RecO	recR	-	-	ko:K06187	ko03440,map03440	-	-	-	ko00000,ko00001,ko03400	-	-	-	RecR,Toprim_4	-	-	-
MBU5982091	82	YaaL family protein [Limosilactobacillus reuteri].	S	Protein of unknown function (DUF2508)	-	-	-	-	-	-	-	-	-	-	-	-	DUF2508	-	-	-
MBU5982092	213	dTMP kinase [Limosilactobacillus reuteri].	F	Phosphorylation of dTMP to form dTDP in both de novo and salvage pathways of dTTP synthesis	tmk	GO:0003674,GO:0003824,GO:0004798,GO:0005575,GO:0005622,GO:0005623,GO:0005737,GO:0006139,GO:0006220,GO:0006221,GO:0006227,GO:0006233,GO:0006235,GO:0006725,GO:0006753,GO:0006793,GO:0006796,GO:0006807,GO:0008150,GO:0008152,GO:0009041,GO:0009058,GO:0009117,GO:0009123,GO:0009132,GO:0009133,GO:0009138,GO:0009139,GO:0009141,GO:0009142,GO:0009147,GO:0009148,GO:0009165,GO:0009186,GO:0009189,GO:0009196,GO:…	2.7.4.9	ko:K00943	ko00240,ko01100,map00240,map01100	M00053	R02094,R02098	RC00002	ko00000,ko00001,ko00002,ko01000	-	-	iSB619.SA_RS02535	Thymidylate_kin	-	-	-
MBU5982093	107	cyclic-di-AMP receptor [Limosilactobacillus reuteri].	S	Cyclic-di-AMP receptor	yaaQ	-	-	-	-	-	-	-	-	-	-	-	CdAMP_rec	-	-	-
MBU5982094	337	DNA polymerase III subunit delta' [Limosilactobacillus reuteri].	L	DNA polymerase III	holB	-	2.7.7.7	ko:K02341	ko00230,ko00240,ko01100,ko03030,ko03430,ko03440,map00230,map00240,map01100,map03030,map03430,map03440	M00260	R00375,R00376,R00377,R00378	RC02795	ko00000,ko00001,ko00002,ko01000,ko03032,ko03400	-	-	-	DNA_pol3_delta2,DNApol3-delta_C	-	-	-
MBU5982095	116	DNA replication initiation control protein YabA [Limosilactobacillus reuteri].	L	Involved in initiation control of chromosome replication	yabA	GO:0003674,GO:0005488,GO:0005515,GO:0042802	-	-	-	-	-	-	-	-	-	-	YabB	-	-	-
MBU5982096	288	16S rRNA (cytidine(1402)-2'-O)-methyltransferase [Limosilactobacillus reuteri].	H	Catalyzes the 2'-O-methylation of the ribose of cytidine 1402 (C1402) in 16S rRNA	rsmI	GO:0000154,GO:0000451,GO:0000453,GO:0001510,GO:0006139,GO:0006364,GO:0006396,GO:0006725,GO:0006807,GO:0008150,GO:0008152,GO:0009451,GO:0009987,GO:0010467,GO:0016070,GO:0016072,GO:0022613,GO:0031167,GO:0032259,GO:0034470,GO:0034641,GO:0034660,GO:0042254,GO:0043170,GO:0043412,GO:0043414,GO:0044085,GO:0044237,GO:0044238,GO:0044260,GO:0046483,GO:0071704,GO:0071840,GO:0090304,GO:1901360	2.1.1.198	ko:K07056	-	-	-	-	ko00000,ko01000,ko03009	-	-	-	TP_methylase	-	-	-
MBU5982097	253	acyl-ACP thioesterase [Limosilactobacillus reuteri].	I	Acyl-ACP thioesterase	fat	-	3.1.2.21	ko:K01071	ko00061,ko01100,map00061,map01100	-	R04014,R08157,R08158	RC00014,RC00039	ko00000,ko00001,ko01000,ko01004	-	-	-	Acyl-ACP_TE	-	-	-
MBU5982098	504	exopolyphosphatase [Limosilactobacillus reuteri].	FP	exopolyphosphatase	ppx3	-	3.6.1.11,3.6.1.40	ko:K01524	ko00230,map00230	-	R03409	RC00002	ko00000,ko00001,ko01000	-	-	-	HD,Ppx-GppA	-	-	-
MBU5982099	747	RNA degradosome polyphosphate kinase [Limosilactobacillus reuteri].	P	Catalyzes the reversible transfer of the terminal phosphate of ATP to form a long-chain polyphosphate (polyP)	ppk	-	2.7.4.1	ko:K00937	ko00190,ko03018,map00190,map03018	-	-	-	ko00000,ko00001,ko01000,ko03019	-	-	-	PP_kinase,PP_kinase_C,PP_kinase_N	-	-	-
MBU5982100	323	Ppx/GppA family phosphatase [Limosilactobacillus reuteri].	FP	exopolyphosphatase	ppx	-	3.6.1.11,3.6.1.40	ko:K01524	ko00230,map00230	-	R03409	RC00002	ko00000,ko00001,ko01000	-	-	-	Ppx-GppA	-	-	-
MBU5982101	331	UDP-glucose 4-epimerase GalE [Limosilactobacillus reuteri].	M	Belongs to the NAD(P)-dependent epimerase dehydratase family	galE	-	5.1.3.2	ko:K01784	ko00052,ko00520,ko01100,map00052,map00520,map01100	M00361,M00362,M00632	R00291,R02984	RC00289	ko00000,ko00001,ko00002,ko01000	-	-	-	Epimerase,GDP_Man_Dehyd	-	-	-
MBU5982102	241	tRNA (adenosine(37)-N6)-threonylcarbamoyltransferase complex dimerization subunit type 1 TsaB [Limosilactobacillus reuteri].	O	Universal bacterial protein YeaZ	yeaZ	GO:0002949,GO:0006139,GO:0006396,GO:0006399,GO:0006400,GO:0006725,GO:0006807,GO:0008033,GO:0008150,GO:0008152,GO:0009451,GO:0009987,GO:0010467,GO:0016070,GO:0034470,GO:0034641,GO:0034660,GO:0043170,GO:0043412,GO:0044237,GO:0044238,GO:0046483,GO:0070525,GO:0071704,GO:0090304,GO:1901360	2.3.1.234	ko:K01409,ko:K14742	-	-	R10648	RC00070,RC00416	ko00000,ko01000,ko03016	-	-	-	Peptidase_M22	-	-	-
MBU5982103	184	ribosomal protein S18-alanine N-acetyltransferase [Limosilactobacillus reuteri].	K	Ribosomal-protein-alanine acetyltransferase	rimI	-	2.3.1.128	ko:K03789	-	-	-	-	ko00000,ko01000,ko03009	-	-	-	Acetyltransf_1	-	-	-
MBU5982104	343	tRNA (adenosine(37)-N6)-threonylcarbamoyltransferase complex transferase subunit TsaD [Limosilactobacillus reuteri].	J	Required for the formation of a threonylcarbamoyl group on adenosine at position 37 (t(6)A37) in tRNAs that read codons beginning with adenine. Is involved in the transfer of the threonylcarbamoyl moiety of threonylcarbamoyl-AMP (TC-AMP) to the N6 group of A37, together with TsaE and TsaB. TsaD likely plays a direct catalytic role in this reaction	tsaD	GO:0000408,GO:0002949,GO:0005575,GO:0005622,GO:0005623,GO:0006139,GO:0006396,GO:0006399,GO:0006400,GO:0006725,GO:0006807,GO:0008033,GO:0008150,GO:0008152,GO:0009451,GO:0009987,GO:0010467,GO:0016070,GO:0032991,GO:0034470,GO:0034641,GO:0034660,GO:0043170,GO:0043412,GO:0044237,GO:0044238,GO:0044424,GO:0044464,GO:0046483,GO:0070525,GO:0071704,GO:0090304,GO:1901360	2.3.1.234	ko:K01409	-	-	R10648	RC00070,RC00416	ko00000,ko01000,ko03016	-	-	-	Peptidase_M22	-	-	-
MBU5982105	257	pyrroline-5-carboxylate reductase [Limosilactobacillus reuteri].	E	Catalyzes the reduction of 1-pyrroline-5-carboxylate (PCA) to L-proline	proC	-	1.5.1.2	ko:K00286	ko00330,ko01100,ko01110,ko01130,ko01230,map00330,map01100,map01110,map01130,map01230	M00015	R01248,R01251,R03291,R03293	RC00054,RC00083	ko00000,ko00001,ko00002,ko01000	-	-	-	F420_oxidored,P5CR_dimer	-	-	-
MBU5982106	414	glutamate-5-semialdehyde dehydrogenase [Limosilactobacillus reuteri].	E	Catalyzes the NADPH-dependent reduction of L-glutamate 5-phosphate into L-glutamate 5-semialdehyde and phosphate. The product spontaneously undergoes cyclization to form 1-pyrroline-5- carboxylate	proA	GO:0003674,GO:0003824,GO:0004350,GO:0008150,GO:0008152,GO:0016491,GO:0016620,GO:0016903,GO:0055114	1.2.1.41	ko:K00147	ko00330,ko00332,ko01100,ko01110,ko01130,ko01230,map00330,map00332,map01100,map01110,map01130,map01230	M00015	R03313	RC00684	ko00000,ko00001,ko00002,ko01000	-	-	iYO844.BSU13130	Aldedh	-	-	-
MBU5982107	262	glutamate 5-kinase [Limosilactobacillus reuteri].	F	Catalyzes the transfer of a phosphate group to glutamate to form L-glutamate 5-phosphate	proB	GO:0003674,GO:0003824,GO:0004350,GO:0008150,GO:0008152,GO:0016491,GO:0016620,GO:0016903,GO:0055114	2.7.2.11	ko:K00931	ko00330,ko00332,ko01100,ko01130,ko01230,map00330,map00332,map01100,map01130,map01230	M00015	R00239	RC00002,RC00043	ko00000,ko00001,ko00002,ko01000	-	-	-	AA_kinase	-	-	-
MBU5982108	266	carbon-nitrogen family hydrolase [Limosilactobacillus reuteri].	S	Carbon-nitrogen hydrolase	mtnU	-	3.5.1.3	ko:K13566	ko00250,map00250	-	R00269,R00348	RC00010	ko00000,ko00001,ko01000	-	-	-	CN_hydrolase	-	-	-
MBU5982109	392	pyridoxal phosphate-dependent aminotransferase [Limosilactobacillus reuteri].	E	Aminotransferase	mtnE	-	-	ko:K08969	ko00270,ko01100,map00270,map01100	M00034	R07396	RC00006	ko00000,ko00001,ko00002,ko01000,ko01007	-	-	-	Aminotran_1_2	-	-	-
MBU5982110	321	ketopantoate reductase family protein [Limosilactobacillus reuteri].	H	Catalyzes the NADPH-dependent reduction of ketopantoate into pantoic acid	ykpB	GO:0005575,GO:0005622,GO:0005623,GO:0005737,GO:0044424,GO:0044464	1.1.1.169	ko:K00077	ko00770,ko01100,ko01110,map00770,map01100,map01110	M00119	R02472	RC00726	ko00000,ko00001,ko00002,ko01000	-	-	-	ApbA,ApbA_C	-	-	-
MBU5982111	645	ABC-F type ribosomal protection protein [Limosilactobacillus reuteri].	S	ABC transporter, ATP-binding protein	ydiF	-	-	ko:K06158	-	-	-	-	ko00000,ko03012	-	-	-	ABC_tran,ABC_tran_CTD,ABC_tran_Xtn	-	-	PossiblySecreted
MBU5982112	214	redox-sensing transcriptional repressor Rex [Limosilactobacillus reuteri].	K	Modulates transcription in response to changes in cellular NADH NAD( ) redox state	rex	-	-	ko:K01926	-	-	-	-	ko00000,ko03000	-	-	-	CoA_binding,Put_DNA-bind_N	-	-	-
MBU5982113	94	co-chaperone GroES [Limosilactobacillus reuteri].	O	Binds to Cpn60 in the presence of Mg-ATP and suppresses the ATPase activity of the latter	groS	GO:0003674,GO:0005488,GO:0005515,GO:0006457,GO:0006458,GO:0006950,GO:0006986,GO:0008150,GO:0009987,GO:0010033,GO:0035966,GO:0042221,GO:0042802,GO:0043167,GO:0043169,GO:0046872,GO:0050896,GO:0051082,GO:0051084,GO:0051085,GO:0051087,GO:0061077	-	ko:K04078	-	-	-	-	ko00000,ko03029,ko03110	-	-	-	Cpn10	-	-	-
MBU5982114	542	chaperonin GroEL [Limosilactobacillus reuteri].	O	Prevents misfolding and promotes the refolding and proper assembly of unfolded polypeptides generated under stress conditions	groL	GO:0001817,GO:0001819,GO:0001871,GO:0002791,GO:0002793,GO:0003674,GO:0005488,GO:0005515,GO:0005575,GO:0005622,GO:0005623,GO:0005737,GO:0005829,GO:0006457,GO:0006458,GO:0008150,GO:0009986,GO:0009987,GO:0016465,GO:0030246,GO:0030247,GO:0032677,GO:0032757,GO:0032879,GO:0032880,GO:0032991,GO:0044183,GO:0044424,GO:0044444,GO:0044445,GO:0044464,GO:0044764,GO:0046812,GO:0048518,GO:0048522,GO:0050707,GO:…	-	ko:K04077	ko03018,ko04212,ko04940,ko05134,ko05152,map03018,map04212,map04940,map05134,map05152	-	-	-	ko00000,ko00001,ko03019,ko03029,ko03110,ko04147	-	-	-	Cpn60_TCP1	-	-	-
MBU5982115	162	prolyl-tRNA synthetase associated domain-containing protein [Limosilactobacillus reuteri].	S	Aminoacyl-tRNA editing domain	-	-	-	ko:K19055	-	-	-	-	ko00000,ko01000,ko03016	-	-	-	tRNA_edit	-	-	-
MBU5982116	536	APC family permease [Limosilactobacillus reuteri].	E	amino acid	-	-	-	-	-	-	-	-	-	-	-	-	AA_permease_2	-	-	PossiblySecreted
MBU5982117	612	APC family permease [Limosilactobacillus reuteri].	E	amino acid	ydaO	GO:0003333,GO:0003674,GO:0005215,GO:0005342,GO:0005575,GO:0005623,GO:0005886,GO:0005887,GO:0006810,GO:0006811,GO:0006820,GO:0006865,GO:0008150,GO:0008509,GO:0008514,GO:0015075,GO:0015171,GO:0015179,GO:0015291,GO:0015297,GO:0015318,GO:0015711,GO:0015807,GO:0015849,GO:0016020,GO:0016021,GO:0022804,GO:0022857,GO:0031224,GO:0031226,GO:0034220,GO:0044425,GO:0044459,GO:0044464,GO:0046942,GO:0046943,GO:…	-	-	-	-	-	-	-	-	-	-	AA_permease_2	-	-	PossiblySecreted
MBU5982118	86	hypothetical protein KQ226_02100 [Limosilactobacillus reuteri].	-	-	-	-	-	-	-	-	-	-	-	-	-	-	-	-	-	PossiblySecreted
MBU5982119	136	MarR family transcriptional regulator [Limosilactobacillus reuteri].	K	Transcriptional regulator	-	-	-	-	-	-	-	-	-	-	-	-	HTH_27,MarR,MarR_2	-	-	-
MBU5982120	57	helix-turn-helix domain-containing protein, partial [Limosilactobacillus reuteri].	L	Transposase and inactivated derivatives, IS30 family	-	-	-	-	-	-	-	-	-	-	-	-	HTH_38,rve	-	-	-
MBU5982121	861	bifunctional lysylphosphatidylglycerol flippase/synthetase MprF [Limosilactobacillus reuteri].	S	Catalyzes the transfer of a lysyl group from L-lysyl- tRNA(Lys) to membrane-bound phosphatidylglycerol (PG), which produces lysylphosphatidylglycerol (LPG), a major component of the bacterial membrane with a positive net charge. LPG synthesis contributes to bacterial virulence as it is involved in the resistance mechanism against cationic antimicrobial peptides (CAMP) produces by the host's immun…	mprF	GO:0005575,GO:0005623,GO:0005886,GO:0016020,GO:0044464,GO:0071944	2.3.2.3	ko:K14205	ko01503,ko02020,ko05150,map01503,map02020,map05150	M00726	-	-	ko00000,ko00001,ko00002,ko01000,ko01504	2.A.1.3.37	-	iYO844.BG12900	DUF2156,LPG_synthase_TM	-	-	PossiblySecreted
MBU5982122	190	DJ-1/PfpI family protein [Limosilactobacillus reuteri].	S	DJ-1/PfpI family	-	-	3.5.1.124	ko:K03152	-	-	-	-	ko00000,ko01000,ko01002	-	-	-	DJ-1_PfpI	-	-	-
MBU5982123	327	alpha/beta hydrolase [Limosilactobacillus reuteri].	I	Alpha beta	-	-	-	-	-	-	-	-	-	-	-	-	Abhydrolase_3	-	-	-
MBU5982124	502	MFS transporter [Limosilactobacillus reuteri].	EGP	Major Facilitator	qacA	-	-	-	-	-	-	-	-	-	-	-	MFS_1	-	-	PossiblySecreted
MBU5982125	217	uracil-DNA glycosylase [Limosilactobacillus reuteri].	L	Uracil-DNA glycosylase	-	-	3.2.2.27	ko:K21929	ko03410,map03410	-	-	-	ko00000,ko00001,ko01000,ko03400	-	-	-	UDG	-	-	-
MBU5982126	455	threonine/serine exporter family protein [Limosilactobacillus reuteri].	S	Putative threonine/serine exporter	-	-	-	-	-	-	-	-	-	-	-	-	ThrE,ThrE_2	-	-	PossiblySecreted
MBU5982127	295	LysR family transcriptional regulator [Limosilactobacillus reuteri].	K	LysR family	-	-	-	-	-	-	-	-	-	-	-	-	HTH_1,LysR_substrate	-	-	-
MBU5982128	263	alpha/beta hydrolase [Limosilactobacillus reuteri].	I	Alpha/beta hydrolase family	-	-	-	-	-	-	-	-	-	-	-	-	Abhydrolase_1,Abhydrolase_6	-	-	-
MBU5982129	475	triphosphoribosyl-dephospho-CoA synthase CitG [Limosilactobacillus reuteri].	H	2-(5''-triphosphoribosyl)-3'-dephosphocoenzyme-A synthase	citG	-	2.4.2.52	ko:K05966	ko02020,map02020	-	R09675	RC00049,RC00063	ko00000,ko00001,ko01000	-	-	-	CitG,CitX	-	-	-
MBU5982130	512	citrate lyase subunit alpha [Limosilactobacillus reuteri].	H	Citrate (pro-3S)-lyase alpha chain	citF	-	2.8.3.10	ko:K01643	ko02020,map02020	-	R00362	RC00067,RC01118	ko00000,ko00001,ko01000	-	-	-	CitF	-	-	-
MBU5982131	301	citrate (pro-3S)-lyase subunit beta [Limosilactobacillus reuteri].	G	Belongs to the HpcH HpaI aldolase family	citE	-	4.1.3.34	ko:K01644	ko02020,map02020	-	R00362	RC00067,RC01118	ko00000,ko00001,ko01000	-	-	-	HpcH_HpaI	-	-	-
MBU5982132	97	citrate lyase acyl carrier protein [Limosilactobacillus reuteri].	C	Covalent carrier of the coenzyme of citrate lyase	citD	-	-	ko:K01646	ko02020,map02020	-	R00362	RC00067,RC01118	ko00000,ko00001	-	-	-	ACP	-	-	-
MBU5982133	347	[citrate (pro-3S)-lyase] ligase [Limosilactobacillus reuteri].	H	Acetylation of prosthetic group (2-(5''-phosphoribosyl)- 3'-dephosphocoenzyme-A) of the gamma subunit of citrate lyase	citC	-	6.2.1.22	ko:K01910	ko02020,map02020	-	R04449	RC00012,RC00039	ko00000,ko00001,ko01000	-	-	-	Acetyltransf_10,Citrate_ly_lig	-	-	-
MBU5982134	385	NADP-dependent malic enzyme [Limosilactobacillus reuteri].	C	Malic enzyme, NAD binding domain	mae	-	1.1.1.38	ko:K00027	ko00620,ko01200,ko02020,map00620,map01200,map02020	-	R00214	RC00105	ko00000,ko00001,ko01000	-	-	-	Malic_M,malic	-	-	-
MBU5982135	314	sugar-binding transcriptional regulator [Limosilactobacillus reuteri].	K	sugar-binding domain protein	citR	-	-	-	-	-	-	-	-	-	-	-	Sugar-bind	-	-	-
MBU5982136	473	anion permease [Limosilactobacillus reuteri].	P	Sodium:sulfate symporter transmembrane region	citP	-	-	ko:K03319	-	-	-	-	ko00000	2.A.47	-	-	Na_sulph_symp	-	-	PossiblySecreted
MBU5982137	313	L-lactate dehydrogenase [Limosilactobacillus reuteri].	C	Belongs to the LDH MDH superfamily. LDH family	ldh	-	1.1.1.27	ko:K00016	ko00010,ko00270,ko00620,ko00640,ko01100,ko01110,ko01120,ko01130,ko04922,map00010,map00270,map00620,map00640,map01100,map01110,map01120,map01130,map04922	-	R00703,R01000,R03104	RC00031,RC00044	ko00000,ko00001,ko01000,ko04147	-	-	-	Ldh_1_C,Ldh_1_N	-	-	-
MBU5982138	464	flavocytochrome c [Limosilactobacillus reuteri].	C	FAD binding domain	frdA	-	1.3.5.4	ko:K00244	ko00020,ko00190,ko00620,ko00650,ko00720,ko01100,ko01110,ko01120,ko01130,ko01200,ko02020,map00020,map00190,map00620,map00650,map00720,map01100,map01110,map01120,map01130,map01200,map02020	M00009,M00011,M00150,M00173	R02164	RC00045	ko00000,ko00001,ko00002,ko01000	-	-	-	FAD_binding_2	-	-	-
MBU5982139	462	class II fumarate hydratase [Limosilactobacillus reuteri].	C	Involved in the TCA cycle. Catalyzes the stereospecific interconversion of fumarate to L-malate	fumC	GO:0003674,GO:0003824,GO:0004333,GO:0006082,GO:0006091,GO:0006099,GO:0006101,GO:0006106,GO:0006108,GO:0008150,GO:0008152,GO:0009060,GO:0009987,GO:0015980,GO:0016829,GO:0016835,GO:0016836,GO:0016999,GO:0017144,GO:0019752,GO:0043436,GO:0043648,GO:0044237,GO:0044238,GO:0044281,GO:0045333,GO:0055114,GO:0071704,GO:0072350	4.2.1.2	ko:K01679	ko00020,ko00620,ko00720,ko01100,ko01110,ko01120,ko01130,ko01200,ko04934,ko05200,ko05211,map00020,map00620,map00720,map01100,map01110,map01120,map01130,map01200,map04934,map05200,map05211	M00009,M00011,M00173,M00376	R01082	RC00443	ko00000,ko00001,ko00002,ko01000	-	-	iSB619.SA_RS09430	FumaraseC_C,Lyase_1	-	-	-
MBU5982140	542	NAD-dependent malic enzyme [Limosilactobacillus reuteri].	C	Malic enzyme	mleS	GO:0000166,GO:0003674,GO:0003824,GO:0005488,GO:0006091,GO:0006113,GO:0008150,GO:0008152,GO:0009987,GO:0015980,GO:0016829,GO:0016830,GO:0016831,GO:0030145,GO:0036094,GO:0043167,GO:0043169,GO:0043464,GO:0044237,GO:0046872,GO:0046914,GO:0048037,GO:0050662,GO:0051287,GO:0055114,GO:0097159,GO:1901265,GO:1901363	1.1.1.38,4.1.1.101	ko:K00027,ko:K22212	ko00620,ko01120,ko01200,ko02020,map00620,map01120,map01200,map02020	-	R00214,R11074	RC00105,RC00282	ko00000,ko00001,ko01000	-	-	-	Malic_M,malic	-	-	-
MBU5982141	293	LysR family transcriptional regulator [Limosilactobacillus reuteri].	K	LysR family	mleR	-	-	-	-	-	-	-	-	-	-	-	HTH_1,LysR_substrate	-	-	-
MBU5982142	197	peptidylprolyl isomerase [Limosilactobacillus reuteri].	G	PPIases accelerate the folding of proteins. It catalyzes the cis-trans isomerization of proline imidic peptide bonds in oligopeptides	ppiB	-	5.2.1.8	ko:K03768	-	-	-	-	ko00000,ko01000,ko03110	-	-	-	Hydrolase_3,Pro_isomerase	-	-	-
MBU5982143	348	zinc-dependent alcohol dehydrogenase family protein [Limosilactobacillus reuteri].	C	Zinc-binding alcohol dehydrogenase family protein	adh	-	1.1.1.1	ko:K13953	ko00010,ko00071,ko00350,ko00625,ko00626,ko00830,ko00980,ko00982,ko01100,ko01110,ko01120,ko01130,ko01220,map00010,map00071,map00350,map00625,map00626,map00830,map00980,map00982,map01100,map01110,map01120,map01130,map01220	-	R00623,R00754,R02124,R04880,R05233,R05234,R06917,R06927,R07105,R08281,R08306,R08310	RC00050,RC00087,RC00088,RC00099,RC00116,RC00649,RC01734,RC02273	ko00000,ko00001,ko01000	-	-	-	ADH_N,ADH_zinc_N_2	-	-	-
MBU5982144	399	plasmid pRiA4b ORF-3 family protein [Limosilactobacillus reuteri].	L	PFAM plasmid pRiA4b ORF-3 family protein	-	-	-	-	-	-	-	-	-	-	-	-	PRiA4_ORF3	-	-	-
MBU5982145	73	hypothetical protein KQ226_02240 [Limosilactobacillus reuteri].																-	-	-
MBU5982146	79	hypothetical protein KQ226_02245 [Limosilactobacillus reuteri].																-	-	-
MBU5982147	386	transposase [Limosilactobacillus reuteri].	L	transposase, IS605 OrfB family	-	-	-	ko:K07496	-	-	-	-	ko00000	-	-	-	HTH_OrfB_IS605,OrfB_IS605,OrfB_Zn_ribbon	-	-	PossiblySecreted
MBU5982148	465	DUF2252 domain-containing protein [Limosilactobacillus reuteri].	S	Uncharacterized protein conserved in bacteria (DUF2252)	-	-	-	ko:K13730	ko05100,map05100	-	-	-	ko00000,ko00001	-	-	-	DUF2252	-	-	-
MBU5982149	75	hypothetical protein KQ226_02260 [Limosilactobacillus reuteri].	-	-	-	-	-	-	-	-	-	-	-	-	-	-	-	-	-	PossiblySecreted
MBU5982150	345	galactose mutarotase [Limosilactobacillus reuteri].	G	Catalyzes the interconversion of alpha and beta anomers of maltose	galM	-	5.1.3.3	ko:K01785	ko00010,ko00052,ko01100,ko01110,ko01120,ko01130,map00010,map00052,map01100,map01110,map01120,map01130	M00632	R01602,R10619	RC00563	ko00000,ko00001,ko00002,ko01000	-	-	-	Aldose_epim	-	-	PossiblySecreted
MBU5982151	222	ribonuclease H family protein [Limosilactobacillus reuteri].	L	Endonuclease that specifically degrades the RNA of RNA- DNA hybrids	rnhA	-	3.1.26.4	ko:K03469	ko03030,map03030	-	-	-	ko00000,ko00001,ko01000,ko03032	-	-	-	Cauli_VI,RNase_H	-	-	PossiblySecreted
MBU5982152	385	hydroxymethylglutaryl-CoA synthase [Limosilactobacillus reuteri].	I	Hydroxymethylglutaryl-CoA synthase	mvaS	-	2.3.3.10	ko:K01641	ko00072,ko00280,ko00650,ko00900,ko01100,ko01110,ko01130,map00072,map00280,map00650,map00900,map01100,map01110,map01130	M00088,M00095	R01978	RC00004,RC00503	ko00000,ko00001,ko00002,ko01000	-	-	-	HMG_CoA_synt_C,HMG_CoA_synt_N	-	-	-
MBU5982153	208	transcriptional repressor LexA [Limosilactobacillus reuteri].	K	Represses a number of genes involved in the response to DNA damage (SOS response), including recA and lexA. In the presence of single-stranded DNA, RecA interacts with LexA causing an autocatalytic cleavage which disrupts the DNA-binding part of LexA, leading to derepression of the SOS regulon and eventually DNA repair	lexA	GO:0000976,GO:0001067,GO:0001130,GO:0001217,GO:0003674,GO:0003676,GO:0003677,GO:0003690,GO:0003700,GO:0005488,GO:0005575,GO:0006355,GO:0006950,GO:0006974,GO:0007154,GO:0008150,GO:0009432,GO:0009605,GO:0009889,GO:0009890,GO:0009892,GO:0009987,GO:0009991,GO:0010468,GO:0010556,GO:0010558,GO:0010605,GO:0010629,GO:0019219,GO:0019222,GO:0031323,GO:0031324,GO:0031326,GO:0031327,GO:0031668,GO:0032991,GO:…	3.4.21.88	ko:K01356	-	M00729	-	-	ko00000,ko00002,ko01000,ko01002,ko03400	-	-	-	LexA_DNA_bind,Peptidase_S24	-	-	-
MBU5982154	83	DUF896 domain-containing protein [Limosilactobacillus reuteri].	S	UPF0291 protein	ynzC	-	-	-	-	-	-	-	-	-	-	-	DUF896	-	-	-
MBU5982155	75	YneF family protein [Limosilactobacillus reuteri].	S	Uncharacterised protein family (UPF0154)	XK26_06720	-	-	ko:K09976	-	-	-	-	ko00000	-	-	-	UPF0154	-	-	PossiblySecreted
MBU5982156	212	1-acyl-sn-glycerol-3-phosphate acyltransferase [Limosilactobacillus reuteri].	I	Acyltransferase	plsC	GO:0003674,GO:0003824,GO:0005575,GO:0005623,GO:0005886,GO:0008374,GO:0016020,GO:0016411,GO:0016740,GO:0016746,GO:0016747,GO:0042171,GO:0044464,GO:0071617,GO:0071944	2.3.1.51	ko:K00655	ko00561,ko00564,ko01100,ko01110,map00561,map00564,map01100,map01110	M00089	R02241,R09381	RC00004,RC00037,RC00039	ko00000,ko00001,ko00002,ko01000,ko01004	-	-	-	Acyltransferase	-	-	PossiblySecreted
MBU5982157	251	tRNA1(Val) (adenine(37)-N6)-methyltransferase [Limosilactobacillus reuteri].	L	Methyltransferase small domain	yabB	GO:0003674,GO:0003824,GO:0005575,GO:0005622,GO:0005623,GO:0005737,GO:0005829,GO:0008150,GO:0008152,GO:0008168,GO:0008757,GO:0016740,GO:0016741,GO:0032259,GO:0044424,GO:0044444,GO:0044464	2.1.1.223	ko:K07461,ko:K15460	-	-	-	-	ko00000,ko01000,ko03016	-	-	-	GIY-YIG,MTS	-	-	-
MBU5982158	96	GIY-YIG nuclease family protein [Limosilactobacillus reuteri].	L	GIY-YIG catalytic domain protein	yazA	-	-	ko:K07461	-	-	-	-	ko00000	-	-	-	GIY-YIG	-	-	PossiblySecreted
MBU5982159	330	D-2-hydroxyacid dehydrogenase [Limosilactobacillus reuteri].	CH	Belongs to the D-isomer specific 2-hydroxyacid dehydrogenase family	ldhD	-	1.1.1.28	ko:K03778	ko00620,ko01120,map00620,map01120	-	R00704	RC00044	ko00000,ko00001,ko01000	-	-	-	2-Hacid_dh,2-Hacid_dh_C	-	-	-
MBU5982160	262	30S ribosomal protein S2 [Limosilactobacillus reuteri].	J	Belongs to the universal ribosomal protein uS2 family	rpsB	GO:0003674,GO:0003735,GO:0005198,GO:0005575,GO:0005622,GO:0005623,GO:0005737,GO:0005829,GO:0005840,GO:0006412,GO:0006518,GO:0006807,GO:0008150,GO:0008152,GO:0009058,GO:0009059,GO:0009987,GO:0010467,GO:0015935,GO:0019538,GO:0022626,GO:0022627,GO:0032991,GO:0034641,GO:0034645,GO:0043043,GO:0043170,GO:0043226,GO:0043228,GO:0043229,GO:0043232,GO:0043603,GO:0043604,GO:0044237,GO:0044238,GO:0044249,GO:…	-	ko:K02967	ko03010,map03010	M00178,M00179	-	-	br01610,ko00000,ko00001,ko00002,ko03011	-	-	-	Ribosomal_S2	-	-	-
MBU5982161	291	translation elongation factor Ts [Limosilactobacillus reuteri].	J	Associates with the EF-Tu.GDP complex and induces the exchange of GDP to GTP. It remains bound to the aminoacyl-tRNA.EF- Tu.GTP complex up to the GTP hydrolysis stage on the ribosome	tsf	GO:0001871,GO:0003674,GO:0003676,GO:0003723,GO:0003746,GO:0005488,GO:0005575,GO:0005623,GO:0006412,GO:0006414,GO:0006518,GO:0006807,GO:0008135,GO:0008150,GO:0008152,GO:0009058,GO:0009059,GO:0009986,GO:0009987,GO:0010467,GO:0019538,GO:0030246,GO:0030247,GO:0034641,GO:0034645,GO:0043043,GO:0043170,GO:0043603,GO:0043604,GO:0044237,GO:0044238,GO:0044249,GO:0044260,GO:0044267,GO:0044271,GO:0044464,GO:…	-	ko:K02357	-	-	-	-	ko00000,ko03012,ko03029	-	-	-	EF_TS	-	-	-
MBU5982162	240	UMP kinase [Limosilactobacillus reuteri].	F	Catalyzes the reversible phosphorylation of UMP to UDP	pyrH	-	2.7.4.22	ko:K09903	ko00240,ko01100,map00240,map01100	-	R00158	RC00002	ko00000,ko00001,ko01000	-	-	iSB619.SA_RS06240	AA_kinase	-	-	-
MBU5982163	187	ribosome recycling factor [Limosilactobacillus reuteri].	J	Responsible for the release of ribosomes from messenger RNA at the termination of protein biosynthesis. May increase the efficiency of translation by recycling ribosomes from one round of translation to another	frr	GO:0002181,GO:0002184,GO:0003674,GO:0005488,GO:0005575,GO:0005622,GO:0005623,GO:0005737,GO:0006412,GO:0006415,GO:0006518,GO:0006807,GO:0008150,GO:0008152,GO:0009058,GO:0009059,GO:0009987,GO:0010467,GO:0016043,GO:0019538,GO:0022411,GO:0032984,GO:0034641,GO:0034645,GO:0043021,GO:0043023,GO:0043043,GO:0043170,GO:0043603,GO:0043604,GO:0043624,GO:0043933,GO:0044237,GO:0044238,GO:0044249,GO:0044260,GO:…	-	ko:K02838	-	-	-	-	ko00000,ko03012	-	-	-	RRF	-	-	-
MBU5982164	259	isoprenyl transferase [Limosilactobacillus reuteri].	H	Catalyzes the condensation of isopentenyl diphosphate (IPP) with allylic pyrophosphates generating different type of terpenoids	uppS	GO:0002094,GO:0003674,GO:0003824,GO:0004659,GO:0005575,GO:0005622,GO:0005623,GO:0005737,GO:0005829,GO:0006066,GO:0006629,GO:0006720,GO:0008150,GO:0008152,GO:0008299,GO:0008610,GO:0009058,GO:0009987,GO:0016093,GO:0016094,GO:0016740,GO:0016765,GO:0044237,GO:0044238,GO:0044249,GO:0044255,GO:0044281,GO:0044283,GO:0044424,GO:0044444,GO:0044464,GO:0046165,GO:0071704,GO:1901576,GO:1901615,GO:1901617	2.5.1.31	ko:K00806	ko00900,ko01110,map00900,map01110	-	R06447	RC00279,RC02839	ko00000,ko00001,ko01000,ko01006	-	-	-	Prenyltransf	-	-	-
MBU5982165	261	phosphatidate cytidylyltransferase [Limosilactobacillus reuteri].	I	Belongs to the CDS family	cdsA	-	2.7.7.41	ko:K00981	ko00564,ko01100,ko01110,ko04070,map00564,map01100,map01110,map04070	M00093	R01799	RC00002	ko00000,ko00001,ko00002,ko01000	-	-	-	CTP_transf_1	-	-	PossiblySecreted
MBU5982166	424	RIP metalloprotease RseP [Limosilactobacillus reuteri].	M	zinc metalloprotease	rseP	-	-	ko:K11749	ko02024,ko04112,map02024,map04112	-	-	-	ko00000,ko00001,ko01000,ko01002	-	-	-	PDZ_2,Peptidase_M50	-	-	PossiblySecreted
MBU5982167	577	proline--tRNA ligase [Limosilactobacillus reuteri].	J	Catalyzes the attachment of proline to tRNA(Pro) in a two-step reaction proline is first activated by ATP to form Pro- AMP and then transferred to the acceptor end of tRNA(Pro). As ProRS can inadvertently accommodate and process non-cognate amino acids such as alanine and cysteine, to avoid such errors it has two additional distinct editing activities against alanine. One activity is designated a…	proS	-	6.1.1.15	ko:K01881	ko00970,map00970	M00359,M00360	R03661	RC00055,RC00523	ko00000,ko00001,ko00002,ko01000,ko01007,ko03016	-	-	-	HGTP_anticodon,tRNA-synt_2b,tRNA_edit	-	-	-
MBU5982168	1443	PolC-type DNA polymerase III [Limosilactobacillus reuteri].	L	Required for replicative DNA synthesis. This DNA polymerase also exhibits 3' to 5' exonuclease activity	polC	GO:0005575,GO:0005622,GO:0005623,GO:0005737,GO:0044424,GO:0044464	2.7.7.7	ko:K03763	ko00230,ko00240,ko01100,ko03030,ko03430,ko03440,map00230,map00240,map01100,map03030,map03430,map03440	M00260	R00375,R00376,R00377,R00378	RC02795	ko00000,ko00001,ko00002,ko01000,ko03032,ko03400	-	-	-	DNA_pol3_a_NI,DNA_pol3_a_NII,DNA_pol3_alpha,HHH_6,PHP,RNase_T,tRNA_anti-codon	-	-	-
MBU5982169	157	ribosome maturation factor RimP [Limosilactobacillus reuteri].	J	Required for maturation of 30S ribosomal subunits	rimP	GO:0000028,GO:0005575,GO:0005622,GO:0005623,GO:0005737,GO:0005829,GO:0006412,GO:0006518,GO:0006807,GO:0006996,GO:0008150,GO:0008152,GO:0009058,GO:0009059,GO:0009987,GO:0010467,GO:0016043,GO:0019538,GO:0022607,GO:0022613,GO:0022618,GO:0034622,GO:0034641,GO:0034645,GO:0042254,GO:0042255,GO:0042274,GO:0043043,GO:0043170,GO:0043603,GO:0043604,GO:0043933,GO:0044085,GO:0044237,GO:0044238,GO:0044249,GO:…	-	ko:K09748	-	-	-	-	ko00000,ko03009	-	-	-	DUF150,DUF150_C	-	-	-
MBU5982170	395	transcription termination factor NusA [Limosilactobacillus reuteri].	K	Participates in both transcription termination and antitermination	nusA	GO:0005575,GO:0005622,GO:0005623,GO:0005737,GO:0005829,GO:0006355,GO:0008150,GO:0009889,GO:0010468,GO:0010556,GO:0019219,GO:0019222,GO:0031323,GO:0031326,GO:0031554,GO:0031564,GO:0043244,GO:0044424,GO:0044444,GO:0044464,GO:0050789,GO:0050794,GO:0051128,GO:0051171,GO:0051252,GO:0060255,GO:0065007,GO:0080090,GO:1903506,GO:2000112,GO:2001141	-	ko:K02600	-	-	-	-	ko00000,ko03009,ko03021	-	-	-	KH_5,NusA_N,S1	-	-	-
MBU5982171	100	YlxR family protein [Limosilactobacillus reuteri].	K	Protein of unknown function (DUF448)	ylxR	-	-	ko:K07742	-	-	-	-	ko00000	-	-	-	DUF448	-	-	PossiblySecreted
MBU5982172	103	ribosomal L7Ae/L30e/S12e/Gadd45 family protein [Limosilactobacillus reuteri].	J	ribosomal protein	ylxQ	-	-	-	-	-	-	-	-	-	-	-	Ribosomal_L7Ae	-	-	-
MBU5982173	752	translation initiation factor IF-2 [Limosilactobacillus reuteri].	J	One of the essential components for the initiation of protein synthesis. Protects formylmethionyl-tRNA from spontaneous hydrolysis and promotes its binding to the 30S ribosomal subunits. Also involved in the hydrolysis of GTP during the formation of the 70S ribosomal complex	infB	GO:0005575,GO:0005622,GO:0005623,GO:0005737,GO:0044424,GO:0044464	-	ko:K02519	-	-	-	-	ko00000,ko03012,ko03029	-	-	-	GTP_EFTU,IF-2,IF2_N	-	-	-
MBU5982174	119	30S ribosome-binding factor RbfA [Limosilactobacillus reuteri].	J	One of several proteins that assist in the late maturation steps of the functional core of the 30S ribosomal subunit. Associates with free 30S ribosomal subunits (but not with 30S subunits that are part of 70S ribosomes or polysomes). Required for efficient processing of 16S rRNA. May interact with the 5'-terminal helix region of 16S rRNA	rbfA	-	-	ko:K02834	-	-	-	-	ko00000,ko03009	-	-	-	RBFA	-	-	PossiblySecreted
MBU5982175	301	tRNA pseudouridine(55) synthase TruB [Limosilactobacillus reuteri].	J	Responsible for synthesis of pseudouridine from uracil- 55 in the psi GC loop of transfer RNAs	truB	GO:0001522,GO:0003674,GO:0003824,GO:0006139,GO:0006396,GO:0006399,GO:0006400,GO:0006725,GO:0006807,GO:0008033,GO:0008150,GO:0008152,GO:0009451,GO:0009982,GO:0009987,GO:0010467,GO:0016070,GO:0016071,GO:0016556,GO:0016853,GO:0016866,GO:0034470,GO:0034641,GO:0034660,GO:0043170,GO:0043412,GO:0044237,GO:0044238,GO:0046483,GO:0071704,GO:0090304,GO:1901360,GO:1990481	5.4.99.25	ko:K03177,ko:K03483	-	-	-	-	ko00000,ko01000,ko03000,ko03016	-	-	iSB619.SA_RS06305	TruB-C_2,TruB_C_2,TruB_N	-	-	PossiblySecreted
MBU5982176	315	riboflavin biosynthesis protein RibF [Limosilactobacillus reuteri].	H	Belongs to the ribF family	ribF	-	2.7.1.26,2.7.7.2	ko:K11753	ko00740,ko01100,ko01110,map00740,map01100,map01110	M00125	R00161,R00549	RC00002,RC00017	ko00000,ko00001,ko00002,ko01000	-	-	iSB619.SA_RS06310	FAD_syn,Flavokinase	-	-	-
MBU5982177	123	hypothetical protein KQ226_02400 [Limosilactobacillus reuteri].	-	-	-	-	-	-	-	-	-	-	-	-	-	-	-	-	-	PossiblySecreted
MBU5982178	350	heat-inducible transcriptional repressor HrcA [Limosilactobacillus reuteri].	K	Negative regulator of class I heat shock genes (grpE- dnaK-dnaJ and groELS operons). Prevents heat-shock induction of these operons	hrcA	GO:0006355,GO:0008150,GO:0009889,GO:0009890,GO:0009892,GO:0010468,GO:0010556,GO:0010558,GO:0010605,GO:0010629,GO:0019219,GO:0019222,GO:0031323,GO:0031324,GO:0031326,GO:0031327,GO:0045892,GO:0045934,GO:0048519,GO:0048523,GO:0050789,GO:0050794,GO:0051171,GO:0051172,GO:0051252,GO:0051253,GO:0060255,GO:0065007,GO:0080090,GO:1902679,GO:1903506,GO:1903507,GO:2000112,GO:2000113,GO:2001141	-	ko:K03705	-	-	-	-	ko00000,ko03000	-	-	-	HrcA,HrcA_DNA-bdg	-	-	-
MBU5982179	190	nucleotide exchange factor GrpE [Limosilactobacillus reuteri].	O	Participates actively in the response to hyperosmotic and heat shock by preventing the aggregation of stress-denatured proteins, in association with DnaK and GrpE. It is the nucleotide exchange factor for DnaK and may function as a thermosensor. Unfolded proteins bind initially to DnaJ	grpE	GO:0000166,GO:0000774,GO:0001871,GO:0003674,GO:0005488,GO:0005515,GO:0005575,GO:0005623,GO:0008150,GO:0009986,GO:0017076,GO:0030234,GO:0030246,GO:0030247,GO:0030554,GO:0036094,GO:0044464,GO:0050790,GO:0051082,GO:0060589,GO:0060590,GO:0065007,GO:0065009,GO:0097159,GO:0098772,GO:1901265,GO:1901363,GO:2001065	-	ko:K03687	-	-	-	-	ko00000,ko03029,ko03110	-	-	-	GrpE	-	-	PossiblySecreted
MBU5982180	621	molecular chaperone DnaK [Limosilactobacillus reuteri].	O	Heat shock 70 kDa protein	dnaK	GO:0001871,GO:0003674,GO:0005488,GO:0005575,GO:0005623,GO:0008150,GO:0009986,GO:0030246,GO:0030247,GO:0044464,GO:0051704,GO:0098630,GO:0098743,GO:2001065	-	ko:K04043	ko03018,ko04212,ko05152,map03018,map04212,map05152	-	-	-	ko00000,ko00001,ko03019,ko03029,ko03110,ko04147	1.A.33.1	-	-	HSP70	-	-	PossiblySecreted
MBU5982181	383	molecular chaperone DnaJ [Limosilactobacillus reuteri].	O	ATP binding to DnaK triggers the release of the substrate protein, thus completing the reaction cycle. Several rounds of ATP-dependent interactions between DnaJ, DnaK and GrpE are required for fully efficient folding. Also involved, together with DnaK and GrpE, in the DNA replication of plasmids through activation of initiation proteins	dnaJ	-	-	ko:K03686	-	-	-	-	ko00000,ko03029,ko03110	-	-	-	DnaJ,DnaJ_C,DnaJ_CXXCXGXG	-	-	PossiblySecreted
MBU5982182	611	translation elongation factor 4 [Limosilactobacillus reuteri].	M	Required for accurate and efficient protein synthesis under certain stress conditions. May act as a fidelity factor of the translation reaction, by catalyzing a one-codon backward translocation of tRNAs on improperly translocated ribosomes. Back- translocation proceeds from a post-translocation (POST) complex to a pre-translocation (PRE) complex, thus giving elongation factor G a second chance to…	lepA	-	-	ko:K03596	ko05134,map05134	-	-	-	ko00000,ko00001	-	-	-	EFG_C,EFG_II,GTP_EFTU,GTP_EFTU_D2,LepA_C	-	-	-
MBU5982183	35	IS30 family transposase, partial [Limosilactobacillus reuteri].																-	-
MBU5982184	532	terminase large subunit [Limosilactobacillus reuteri].	S	overlaps another CDS with the same product name	-	-	-	-	-	-	-	-	-	-	-	-	Terminase_1	-	-	-
MBU5982185	421	phage portal protein [Limosilactobacillus reuteri].	S	Phage portal protein	-	-	-	-	-	-	-	-	-	-	-	-	Phage_portal	-	-	-
MBU5982186	223	Clp protease ClpP [Limosilactobacillus reuteri].	OU	Belongs to the peptidase S14 family	-	-	3.4.21.92	ko:K01358	ko04112,ko04212,map04112,map04212	-	-	-	ko00000,ko00001,ko01000,ko01002	-	-	-	CLP_protease	-	-	PossiblySecreted
MBU5982187	392	phage major capsid protein [Limosilactobacillus reuteri].	S	Phage capsid family	-	-	-	-	-	-	-	-	-	-	-	-	Phage_capsid	-	-	PossiblySecreted
MBU5982188	92	head-tail connector protein [Limosilactobacillus reuteri].	S	Phage gp6-like head-tail connector protein	-	-	-	-	-	-	-	-	-	-	-	-	Phage_connect_1	-	-	-
MBU5982189	127	phage head closure protein [Limosilactobacillus reuteri].	S	Phage head-tail joining protein	-	-	-	-	-	-	-	-	-	-	-	-	Phage_H_T_join	-	-	PossiblySecreted
MBU5982190	137	phage holin family protein [Limosilactobacillus reuteri].	S	Bacteriophage holin family	-	-	-	-	-	-	-	-	-	-	-	-	Phage_holin_4_1	-	-	PossiblySecreted
MBU5982191	77	hypothetical protein KQ226_02475 [Limosilactobacillus reuteri].	-	-	-	-	-	-	-	-	-	-	-	-	-	-	-	-	-	PossiblySecreted
MBU5982192	553	recombinase family protein [Limosilactobacillus reuteri].	L	Recombinase zinc beta ribbon domain	-	-	-	-	-	-	-	-	-	-	-	-	Recombinase,Resolvase,Zn_ribbon_recom	-	-	PossiblySecreted
MBU5982193	525	recombinase family protein [Limosilactobacillus reuteri].	L	Recombinase	-	-	-	-	-	-	-	-	-	-	-	-	Recombinase,Resolvase,Zn_ribbon_recom	-	-	-
MBU5982194	283	ABC transporter ATP-binding protein [Limosilactobacillus reuteri].	V	ABC transporter	-	-	-	ko:K11050	ko02010,map02010	M00298	-	-	ko00000,ko00001,ko00002,ko02000	3.A.1.130	-	-	ABC_tran	-	-	-
MBU5982195	283	ABC transporter permease [Limosilactobacillus reuteri].	V	ABC-2 type transporter	cylB	-	-	ko:K11051	ko02010,map02010	M00298	-	-	ko00000,ko00001,ko00002,ko02000	3.A.1.130	-	-	ABC2_membrane,ABC2_membrane_3	-	-	PossiblySecreted
MBU5982196	150	LytTR family transcriptional regulator [Limosilactobacillus reuteri].	K	LytTr DNA-binding domain	-	-	-	-	-	-	-	-	-	-	-	-	LytTR	-	-	-
MBU5982197	128	DUF3021 domain-containing protein [Limosilactobacillus reuteri].	S	Protein of unknown function (DUF3021)	-	-	-	-	-	-	-	-	-	-	-	-	DUF3021	-	-	PossiblySecreted
MBU5982198	78	hypothetical protein KQ226_02510 [Limosilactobacillus reuteri].																-	-	PossiblySecreted
MBU5982199	1038	type I restriction endonuclease subunit R [Limosilactobacillus reuteri].	V	Subunit R is required for both nuclease and ATPase activities, but not for modification	hsdR	-	3.1.21.3	ko:K01153	-	-	-	-	ko00000,ko01000,ko02048	-	-	-	DUF3387,HSDR_N,ResIII	-	-	-
MBU5982200	385	restriction endonuclease subunit S [Limosilactobacillus reuteri].	L	Type I restriction	-	-	-	-	-	-	-	-	-	-	-	-	Methylase_S	-	-	PossiblySecreted
MBU5982201	322	tyrosine-type recombinase/integrase [Limosilactobacillus reuteri].	L	Belongs to the 'phage' integrase family	-	-	-	-	-	-	-	-	-	-	-	-	Phage_int_SAM_1,Phage_int_SAM_4,Phage_integrase	-	-	-
MBU5982202	219	restriction endonuclease subunit S [Limosilactobacillus reuteri].	V	Type I restriction modification DNA specificity domain	-	-	3.1.21.3	ko:K01154	-	-	-	-	ko00000,ko01000,ko02048	-	-	-	Methylase_S	-	-	PossiblySecreted
MBU5982203	176	restriction endonuclease subunit S [Limosilactobacillus reuteri].	V	Type I restriction modification DNA specificity domain	-	-	3.1.21.3	ko:K01154	-	-	-	-	ko00000,ko01000,ko02048	-	-	-	Methylase_S	-	-	PossiblySecreted
MBU5982204	510	type I restriction-modification system subunit M [Limosilactobacillus reuteri].	V	type I restriction-modification system	hsdM	-	2.1.1.72	ko:K03427	-	-	-	-	ko00000,ko01000,ko02048	-	-	-	HsdM_N,N6_Mtase	-	-	-
MBU5982205	73	helix-turn-helix transcriptional regulator [Limosilactobacillus reuteri].	K	Cro/C1-type HTH DNA-binding domain	-	-	-	-	-	-	-	-	-	-	-	-	HTH_26	-	-	-
MBU5982206	870	helicase [Limosilactobacillus reuteri].																-	-	-
MBU5982207	461	DUF1837 domain-containing protein [Limosilactobacillus reuteri].																-	-	PossiblySecreted
MBU5982208	172	sigma-70 family RNA polymerase sigma factor [Limosilactobacillus reuteri].																-	-	PossiblySecreted
MBU5982209	67	hypothetical protein KQ226_02565 [Limosilactobacillus reuteri].	-	-	-	-	-	-	-	-	-	-	-	-	-	-	-	-	-	-
MBU5982210	111	hypothetical protein KQ226_02570 [Limosilactobacillus reuteri].	-	-	-	-	-	-	-	-	-	-	-	-	-	-	-	-	-	PossiblySecreted
MBU5982211	378	DUF2800 domain-containing protein [Limosilactobacillus reuteri].	L	Protein of unknown function (DUF2800)	-	-	-	-	-	-	-	-	-	-	-	-	DUF2800	-	-	PossiblySecreted
MBU5982212	191	DUF2815 family protein [Limosilactobacillus reuteri].	S	Protein of unknown function (DUF2815)	-	-	-	-	-	-	-	-	-	-	-	-	DUF2815	-	-	PossiblySecreted
MBU5982213	491	hypothetical protein KQ226_02585, partial [Limosilactobacillus reuteri].	L	DNA polymerase	-	-	2.7.7.7	ko:K02334	-	-	-	-	ko00000,ko01000	-	-	-	DNA_pol_A	-	-	-
MBU5982214	181	cysteine hydrolase [Limosilactobacillus reuteri].	Q	Isochorismatase family	pncA	-	-	-	-	-	-	-	-	-	-	-	Isochorismatase	-	-	PossiblySecreted
MBU5982215	476	nicotinate phosphoribosyltransferase [Limosilactobacillus reuteri].	F	Catalyzes the synthesis of beta-nicotinate D- ribonucleotide from nicotinate and 5-phospho-D-ribose 1-phosphate at the expense of ATP	nadC2	-	6.3.4.21	ko:K00763	ko00760,ko01100,map00760,map01100	-	R01724	RC00033	ko00000,ko00001,ko01000	-	-	-	NAPRTase	-	-	-
MBU5982216	238	NUDIX hydrolase [Limosilactobacillus reuteri].	F	NUDIX domain	-	-	-	-	-	-	-	-	-	-	-	-	NUDIX	-	-	-
MBU5982217	164	thiol peroxidase [Limosilactobacillus reuteri].	O	Thiol-specific peroxidase that catalyzes the reduction of hydrogen peroxide and organic hydroperoxides to water and alcohols, respectively. Plays a role in cell protection against oxidative stress by detoxifying peroxides	tpx	-	1.11.1.15	ko:K11065	-	-	-	-	ko00000,ko01000	-	-	-	AhpC-TSA,Redoxin	-	-	-
MBU5982218	345	phage major capsid protein [Limosilactobacillus reuteri].	S	Phage capsid family	-	-	-	-	-	-	-	-	-	-	-	-	Phage_capsid	-	-	PossiblySecreted
MBU5982219	92	head-tail connector protein [Limosilactobacillus reuteri].	S	Phage gp6-like head-tail connector protein	-	-	-	-	-	-	-	-	-	-	-	-	Phage_connect_1	-	-	-
MBU5982220	124	phage head closure protein [Limosilactobacillus reuteri].	S	Phage head-tail joining protein	-	-	-	-	-	-	-	-	-	-	-	-	Phage_H_T_join	-	-	PossiblySecreted
MBU5982221	106	hypothetical protein KQ226_02630 [Limosilactobacillus reuteri].	-	-	-	-	-	-	-	-	-	-	-	-	-	-	-	-	-	PossiblySecreted
MBU5982222	156	recombinase family protein [Limosilactobacillus reuteri].	L	Recombinase zinc beta ribbon domain	-	-	-	-	-	-	-	-	-	-	-	-	Recombinase,Resolvase,Zn_ribbon_recom	-	-	-
MBU5982223	108	recombinase family protein [Limosilactobacillus reuteri].	L	Recombinase zinc beta ribbon domain	-	-	-	-	-	-	-	-	-	-	-	-	Recombinase,Resolvase,Zn_ribbon_recom	-	-	PossiblySecreted
MBU5982224	102	preprotein translocase subunit TatB [Limosilactobacillus reuteri].	L	Recombinase zinc beta ribbon domain	-	-	-	-	-	-	-	-	-	-	-	-	Recombinase,Resolvase,Zn_ribbon_recom	-	-	-
MBU5982225	195	recombinase family protein [Limosilactobacillus reuteri].	L	Recombinase	-	-	-	-	-	-	-	-	-	-	-	-	Recombinase,Resolvase,Zn_ribbon_recom	-	-	-
MBU5982226	195	uracil-DNA glycosylase family protein [Limosilactobacillus reuteri].	L	Uracil-DNA glycosylase	ung2	-	-	-	-	-	-	-	-	-	-	-	UDG	-	-	PossiblySecreted
MBU5982227	211	Crp/Fnr family transcriptional regulator [Limosilactobacillus reuteri].	K	Transcriptional regulator, Crp Fnr family	fnr	-	-	ko:K21562	-	-	-	-	ko00000,ko03000	-	-	-	HTH_Crp_2,cNMP_binding	-	-	-
MBU5982228	181	DNA-binding protein [Limosilactobacillus reuteri].	P	Belongs to the Dps family	dpsB	-	-	-	-	-	-	-	-	-	-	-	Ferritin	-	-	-
MBU5982229	76	heavy-metal-associated domain-containing protein [Limosilactobacillus reuteri].	C	Heavy-metal-associated domain	-	-	-	-	-	-	-	-	-	-	-	-	HMA	-	-	-
MBU5982230	633	heavy metal translocating P-type ATPase [Limosilactobacillus reuteri].	P	E1-E2 ATPase	cadA	-	3.6.3.3,3.6.3.5	ko:K01534	-	-	-	-	ko00000,ko01000	3.A.3.6	-	-	E1-E2_ATPase,Hydrolase	-	-	PossiblySecreted
MBU5982231	286	IS30 family transposase [Limosilactobacillus reuteri].	L	PFAM Integrase catalytic region	-	-	-	-	-	-	-	-	-	-	-	-	rve	-	-	-
MBU5982232	133	arsenate reductase (thioredoxin) [Limosilactobacillus reuteri].	T	Belongs to the low molecular weight phosphotyrosine protein phosphatase family	arsC	GO:0003674,GO:0003824,GO:0008150,GO:0008152,GO:0008794,GO:0016491,GO:0030611,GO:0030613,GO:0030614,GO:0042221,GO:0046685,GO:0050896,GO:0055114	1.20.4.1	ko:K03741	-	-	-	-	ko00000,ko01000	-	-	-	LMWPc	-	-	-
MBU5982233	124	hypothetical protein KQ226_02710 [Limosilactobacillus reuteri].																-	-	PossiblySecreted
MBU5982234	179	preprotein translocase subunit TatB [Limosilactobacillus reuteri].	L	Recombinase	-	-	-	ko:K06400	-	-	-	-	ko00000	-	-	-	Recombinase,Resolvase,Zn_ribbon_recom	-	-	-
MBU5982235	408	DUF389 domain-containing protein [Limosilactobacillus reuteri].	S	Domain of unknown function (DUF389)	-	-	-	-	-	-	-	-	-	-	-	-	DUF389	-	-	PossiblySecreted
MBU5982236	118	MFS transporter [Limosilactobacillus reuteri].	U	Belongs to the major facilitator superfamily. Sugar transporter (TC 2.A.1.1) family	araP	-	-	-	-	-	-	-	-	-	-	-	MFS_1,Sugar_tr	-	-	PossiblySecreted
MBU5982237	77	sugar porter family MFS transporter [Limosilactobacillus reuteri].	EGP	Sugar (and other) transporter	-	-	-	ko:K08368	-	-	-	-	ko00000,ko02000	2.A.1	-	-	MFS_1,Sugar_tr	-	-	PossiblySecreted
MBU5982238	199	hypothetical protein KQ226_02745 [Limosilactobacillus reuteri].																-	-	-
MBU5982239	656	DUF262 domain-containing HNH endonuclease family protein [Limosilactobacillus reuteri].	S	Protein of unknown function DUF262	-	-	-	-	-	-	-	-	-	-	-	-	DUF1524,DUF262,DUF4357	-	-	-
MBU5982240	1115	DEAD/DEAH box helicase family protein [Limosilactobacillus reuteri].	L	Type III restriction enzyme, res subunit	-	-	-	-	-	-	-	-	-	-	-	-	Eco57I,ResIII,T5orf172	-	-	PossiblySecreted
MBU5982241	305	Eco57I restriction-modification methylase domain-containing protein [Limosilactobacillus reuteri].	L	site-specific DNA-methyltransferase (adenine-specific) activity	-	-	-	-	-	-	-	-	-	-	-	-	-	-	-	PossiblySecreted
MBU5982242	203	IS30 family transposase, partial [Limosilactobacillus reuteri].	L	Transposase and inactivated derivatives, IS30 family DNA replication, recombination, and repair	-	-	-	-	-	-	-	-	-	-	-	-	HTH_38,rve	-	-	-
MBU5982243	311	glutaminase [Limosilactobacillus reuteri].	E	Belongs to the glutaminase family	glsA	-	3.5.1.2	ko:K01425	ko00220,ko00250,ko00471,ko01100,ko04724,ko04727,ko04964,ko05206,ko05230,map00220,map00250,map00471,map01100,map04724,map04727,map04964,map05206,map05230	-	R00256,R01579	RC00010,RC02798	ko00000,ko00001,ko01000	-	-	-	Glutaminase	-	-	-
MBU5982244	429	D-alanyl-lipoteichoic acid biosynthesis protein DltD [Limosilactobacillus reuteri].	M	Protein involved in D-alanine esterification of lipoteichoic acid and wall teichoic acid (D-alanine transfer protein)	dltD	-	-	ko:K03740	ko01503,ko02020,ko05150,map01503,map02020,map05150	M00725	-	-	ko00000,ko00001,ko00002,ko01504	-	-	-	DltD	signal_peptide	1_36	PossiblySecreted
MBU5982245	79	D-alanine--poly(phosphoribitol) ligase subunit DltC [Limosilactobacillus reuteri].	J	Carrier protein involved in the D-alanylation of lipoteichoic acid (LTA). The loading of thioester-linked D-alanine onto DltC is catalyzed by D-alanine--D-alanyl carrier protein ligase DltA. The DltC-carried D-alanyl group is further transferred to cell membrane phosphatidylglycerol (PG) by forming an ester bond, probably catalyzed by DltD. D-alanylation of LTA plays an important role in modulati…	dltC	GO:0000270,GO:0003674,GO:0005215,GO:0006022,GO:0006023,GO:0006024,GO:0006807,GO:0006810,GO:0008150,GO:0008152,GO:0009058,GO:0009059,GO:0009252,GO:0009273,GO:0009987,GO:0022857,GO:0030203,GO:0034645,GO:0042546,GO:0043170,GO:0044036,GO:0044038,GO:0044085,GO:0044237,GO:0044249,GO:0044260,GO:0051179,GO:0051234,GO:0055085,GO:0070589,GO:0071554,GO:0071704,GO:0071840,GO:1901135,GO:1901137,GO:1901564,GO:…	6.1.1.13	ko:K14188	ko00473,ko01503,ko02020,ko05150,map00473,map01503,map02020,map05150	M00725	R02718	RC00037,RC00094	ko00000,ko00001,ko00002,ko01000,ko01504	-	-	-	PP-binding	-	-	-
MBU5982246	405	D-alanyl-lipoteichoic acid biosynthesis protein DltB [Limosilactobacillus reuteri].	M	MBOAT, membrane-bound O-acyltransferase family	dltB	-	-	ko:K03739	ko01503,ko02020,ko05150,map01503,map02020,map05150	M00725	-	-	ko00000,ko00001,ko00002,ko01504	-	-	-	MBOAT	-	-	PossiblySecreted
MBU5982247	508	D-alanine--poly(phosphoribitol) ligase subunit DltA [Limosilactobacillus reuteri].	H	Catalyzes the first step in the D-alanylation of lipoteichoic acid (LTA), the activation of D-alanine and its transfer onto the D-alanyl carrier protein (Dcp) DltC. In an ATP- dependent two-step reaction, forms a high energy D-alanyl-AMP intermediate, followed by transfer of the D-alanyl residue as a thiol ester to the phosphopantheinyl prosthetic group of the Dcp. D-alanylation of LTA plays an i…	dltA	GO:0000166,GO:0000270,GO:0003674,GO:0003824,GO:0005215,GO:0005488,GO:0006022,GO:0006023,GO:0006024,GO:0006807,GO:0006810,GO:0008144,GO:0008150,GO:0008152,GO:0009058,GO:0009059,GO:0009252,GO:0009273,GO:0009987,GO:0016208,GO:0016874,GO:0016879,GO:0016881,GO:0017076,GO:0022857,GO:0030203,GO:0030554,GO:0032553,GO:0032555,GO:0032559,GO:0034645,GO:0036094,GO:0042546,GO:0043167,GO:0043168,GO:0043169,GO:…	6.1.1.13	ko:K03367	ko00473,ko01503,ko02020,ko05150,map00473,map01503,map02020,map05150	M00725	R02718	RC00037,RC00094	ko00000,ko00001,ko00002,ko01000,ko01504	-	-	-	AMP-binding,AMP-binding_C	-	-	-
MBU5982248	46	teichoic acid D-Ala incorporation-associated protein DltX [Limosilactobacillus reuteri].																-	-	PossiblySecreted
MBU5982249	120	holo-ACP synthase [Limosilactobacillus reuteri].	I	Transfers the 4'-phosphopantetheine moiety from coenzyme A to a Ser of acyl-carrier-protein	acpS	-	2.7.8.7	ko:K00997	ko00770,map00770	-	R01625	RC00002	ko00000,ko00001,ko01000	-	-	iYO844.BSU04620	ACPS	-	-	-
MBU5982250	375	alanine racemase [Limosilactobacillus reuteri].	E	Catalyzes the interconversion of L-alanine and D- alanine. May also act on other amino acids	alr	-	5.1.1.1,5.1.1.5	ko:K01775,ko:K20707	ko00473,ko01100,ko01502,map00473,map01100,map01502	-	R00401	RC00285	ko00000,ko00001,ko01000,ko01011	-	-	-	Ala_racemase_C,Ala_racemase_N	-	-	-
MBU5982251	124	type II toxin-antitoxin system PemK/MazF family toxin [Limosilactobacillus reuteri].	L	Toxic component of a toxin-antitoxin (TA) module	ndoA	-	-	ko:K07171	-	-	-	-	ko00000,ko01000,ko02048	-	-	-	PemK_toxin	-	-	PossiblySecreted
MBU5982252	458	cytosine permease [Limosilactobacillus reuteri].	U	Belongs to the purine-cytosine permease (2.A.39) family	-	-	-	-	-	-	-	-	-	-	-	-	Transp_cyt_pur	-	-	PossiblySecreted
MBU5982253	412	cytosine deaminase [Limosilactobacillus reuteri].	F	cytosine deaminase	codA	-	3.5.4.1	ko:K01485	ko00240,ko00330,ko01100,map00240,map00330,map01100	-	R00974,R01411,R02922	RC00074,RC00514,RC00809	ko00000,ko00001,ko01000	-	-	-	Amidohydro_3	-	-	-
MBU5982254	263	2-keto-4-pentenoate hydratase [Limosilactobacillus reuteri].	Q	hydratase	mhpD	-	-	ko:K02509	ko00350,ko01120,map00350,map01120	-	R04132,R06897	RC01615,RC02595	ko00000,ko00001,ko01000	-	-	-	-	-	-	PossiblySecreted
MBU5982255	212	cyclic di-AMP binding protein CbpA [Limosilactobacillus reuteri].	S	(CBS) domain	-	-	-	-	-	-	-	-	-	-	-	-	CBS	-	-	-
MBU5982256	186	aminoacyl-tRNA hydrolase [Limosilactobacillus reuteri].	J	The natural substrate for this enzyme may be peptidyl- tRNAs which drop off the ribosome during protein synthesis	pth	GO:0003674,GO:0003824,GO:0004045,GO:0016787,GO:0016788,GO:0052689,GO:0140098,GO:0140101	3.1.1.29	ko:K01056	-	-	-	-	ko00000,ko01000,ko03012	-	-	-	Pept_tRNA_hydro	-	-	-
MBU5982257	1179	transcription-repair coupling factor [Limosilactobacillus reuteri].	L	Couples transcription and DNA repair by recognizing RNA polymerase (RNAP) stalled at DNA lesions. Mediates ATP-dependent release of RNAP and its truncated transcript from the DNA, and recruitment of nucleotide excision repair machinery to the damaged site	mfd	-	-	ko:K03723	ko03420,map03420	-	-	-	ko00000,ko00001,ko01000,ko03400	-	-	-	CarD_CdnL_TRCF,DEAD,Helicase_C,TRCF	-	-	-
MBU5982258	90	RNA-binding S4 domain-containing protein [Limosilactobacillus reuteri].	J	S4 domain protein	yabO	-	-	-	-	-	-	-	-	-	-	-	S4	-	-	-
MBU5982259	118	septum formation initiator family protein [Limosilactobacillus reuteri].	D	Septum formation initiator	divIC	-	-	ko:K13052	-	-	-	-	ko00000,ko03036	-	-	-	DivIC	-	-	PossiblySecreted
MBU5982260	164	RNA-binding protein S1 [Limosilactobacillus reuteri].	J	RNA binding	yabR	-	-	ko:K07571	-	-	-	-	ko00000	-	-	-	S1	-	-	-
MBU5982261	464	tRNA lysidine(34) synthetase TilS [Limosilactobacillus reuteri].	J	Ligates lysine onto the cytidine present at position 34 of the AUA codon-specific tRNA(Ile) that contains the anticodon CAU, in an ATP-dependent manner. Cytidine is converted to lysidine, thus changing the amino acid specificity of the tRNA from methionine to isoleucine	tilS	-	2.4.2.8,6.3.4.19	ko:K04075,ko:K15780	ko00230,ko01100,ko01110,map00230,map01100,map01110	-	R01132,R01229,R02142,R09597	RC00063,RC00122,RC02633,RC02634	ko00000,ko00001,ko01000,ko03016	-	-	-	ATP_bind_3,TilS,TilS_C	-	-	-
MBU5982262	180	hypoxanthine phosphoribosyltransferase [Limosilactobacillus reuteri].	F	Belongs to the purine pyrimidine phosphoribosyltransferase family	hpt	-	2.4.2.8	ko:K00760	ko00230,ko00983,ko01100,ko01110,map00230,map00983,map01100,map01110	-	R00190,R01132,R01229,R02142,R08237,R08238,R08245	RC00063,RC00122	ko00000,ko00001,ko01000	-	-	-	Pribosyltran	-	-	-
MBU5982263	702	ATP-dependent zinc metalloprotease FtsH [Limosilactobacillus reuteri].	O	Acts as a processive, ATP-dependent zinc metallopeptidase for both cytoplasmic and membrane proteins. Plays a role in the quality control of integral membrane proteins	ftsH	GO:0003674,GO:0003824,GO:0004176,GO:0005575,GO:0005623,GO:0006508,GO:0006807,GO:0008150,GO:0008152,GO:0008233,GO:0008237,GO:0009056,GO:0009057,GO:0016462,GO:0016787,GO:0016817,GO:0016818,GO:0016887,GO:0017111,GO:0019538,GO:0030163,GO:0030428,GO:0032502,GO:0042623,GO:0043170,GO:0043934,GO:0044238,GO:0044464,GO:0070011,GO:0071704,GO:0140096,GO:1901564,GO:1901565,GO:1901575	-	ko:K03798	-	M00742	-	-	ko00000,ko00002,ko01000,ko01002,ko03110	-	-	-	AAA,FtsH_ext,Peptidase_M41	-	-	PossiblySecreted
MBU5982264	306	Hsp33 family molecular chaperone HslO [Limosilactobacillus reuteri].	O	Redox regulated molecular chaperone. Protects both thermally unfolding and oxidatively damaged proteins from irreversible aggregation. Plays an important role in the bacterial defense system toward oxidative stress	hslO	-	-	ko:K04083	-	-	-	-	ko00000,ko03110	-	-	-	HSP33	-	-	PossiblySecreted
MBU5982265	333	tRNA dihydrouridine synthase DusB [Limosilactobacillus reuteri].	J	Catalyzes the synthesis of 5,6-dihydrouridine (D), a modified base found in the D-loop of most tRNAs, via the reduction of the C5-C6 double bond in target uridines	dus	-	-	ko:K05540	-	-	-	-	ko00000,ko01000,ko03016	-	-	-	Dus	-	-	-
MBU5982266	508	lysine--tRNA ligase [Limosilactobacillus reuteri].	J	Belongs to the class-II aminoacyl-tRNA synthetase family	lysS	-	6.1.1.6	ko:K04567	ko00970,map00970	M00359,M00360	R03658	RC00055,RC00523	ko00000,ko00001,ko00002,ko01000,ko01007,ko03016	-	-	-	tRNA-synt_2,tRNA_anti-codon	-	-	-
MBU5982267	315	ketopantoate reductase family protein [Limosilactobacillus reuteri].	H	Catalyzes the NADPH-dependent reduction of ketopantoate into pantoic acid	panE	GO:0003674,GO:0003824,GO:0005575,GO:0005622,GO:0005623,GO:0005737,GO:0006082,GO:0006520,GO:0006573,GO:0006575,GO:0006732,GO:0006766,GO:0006767,GO:0006807,GO:0008150,GO:0008152,GO:0008677,GO:0009058,GO:0009081,GO:0009108,GO:0009110,GO:0009987,GO:0015939,GO:0015940,GO:0016053,GO:0016491,GO:0016614,GO:0016616,GO:0019752,GO:0032787,GO:0033317,GO:0034641,GO:0042364,GO:0042398,GO:0043436,GO:0043603,GO:…	1.1.1.169	ko:K00077	ko00770,ko01100,ko01110,map00770,map01100,map01110	M00119	R02472	RC00726	ko00000,ko00001,ko00002,ko01000	-	-	iYO844.BSU15110	ApbA,ApbA_C	-	-	-
MBU5982268	434	MFS transporter [Limosilactobacillus reuteri].	EGP	Sugar (and other) transporter	-	-	-	ko:K08368	-	-	-	-	ko00000,ko02000	2.A.1	-	-	MFS_1,Sugar_tr	lipoprotein_signal_peptide	1_30	PossiblySecreted
MBU5982269	463	amino acid permease [Limosilactobacillus reuteri].	E	Amino Acid	yhdG	-	-	ko:K03294	-	-	-	-	ko00000	2.A.3.2	-	-	AA_permease_2	-	-	PossiblySecreted
MBU5982270	136	NUDIX domain-containing protein [Limosilactobacillus reuteri].	F	Nudix hydrolase	-	-	-	-	-	-	-	-	-	-	-	-	NUDIX	-	-	-
MBU5982271	190	AAA family ATPase [Limosilactobacillus reuteri].	F	Guanylate kinase	gmk2	-	2.7.4.8	ko:K00942	ko00230,ko01100,map00230,map01100	M00050	R00332,R02090	RC00002	ko00000,ko00001,ko00002,ko01000	-	-	-	Guanylate_kin	-	-	-
MBU5982272	145	transcriptional repressor [Limosilactobacillus reuteri].	P	Belongs to the Fur family	zur	-	-	ko:K02076,ko:K03711	-	-	-	-	ko00000,ko03000	-	-	-	FUR	-	-	-
MBU5982273	158	hypothetical protein KQ226_02925 [Limosilactobacillus reuteri].	-	-	-	-	3.2.1.14	ko:K01183	ko00520,ko01100,map00520,map01100	-	R01206,R02334	RC00467	ko00000,ko00001,ko01000	-	GH18	-	-	signal_peptide	1_31	PossiblySecreted
MBU5982274	279	hypothetical protein KQ226_02930 [Limosilactobacillus reuteri].	-	-	-	-	-	-	-	-	-	-	-	-	-	-	-	-	-	PossiblySecreted
MBU5982275	83	PspC domain-containing protein [Limosilactobacillus reuteri].	KT	positive regulation of macromolecule biosynthetic process	pspC	-	-	ko:K03973	-	-	-	-	ko00000,ko02048,ko03000	-	-	-	PspC	-	-	PossiblySecreted
MBU5982276	178	TetR/AcrR family transcriptional regulator [Limosilactobacillus reuteri].	K	Transcriptional regulator (TetR family)	-	-	-	-	-	-	-	-	-	-	-	-	TetR_C_8,TetR_N	-	-	PossiblySecreted
MBU5982277	955	YhgE/Pip domain-containing protein [Limosilactobacillus reuteri].	V	domain protein	yhgE	-	-	ko:K01421	-	-	-	-	ko00000	-	-	-	ABC2_membrane_3,DUF3533	-	-	PossiblySecreted
MBU5982278	337	D-2-hydroxyacid dehydrogenase [Limosilactobacillus reuteri].	CH	Belongs to the D-isomer specific 2-hydroxyacid dehydrogenase family	-	-	1.1.1.28	ko:K03778	ko00620,ko01120,map00620,map01120	-	R00704	RC00044	ko00000,ko00001,ko01000	-	-	-	2-Hacid_dh,2-Hacid_dh_C	-	-	-
MBU5982279	65	CsbD family protein [Limosilactobacillus reuteri].	S	CsbD-like	-	-	-	-	-	-	-	-	-	-	-	-	CsbD	-	-	PossiblySecreted
MBU5982280	83	GlsB/YeaQ/YmgE family stress response membrane protein [Limosilactobacillus reuteri].	S	Transglycosylase associated protein	-	-	-	-	-	-	-	-	-	-	-	-	Transgly_assoc	-	-	PossiblySecreted
MBU5982281	425	GTPase HflX [Limosilactobacillus reuteri].	S	GTPase that associates with the 50S ribosomal subunit and may have a role during protein synthesis or ribosome biogenesis	hflX	-	-	ko:K03665	-	-	-	-	ko00000,ko03009	-	-	-	GTP-bdg_M,GTP-bdg_N,MMR_HSR1	-	-	-
MBU5982282	217	phosphoglycerate mutase family protein [Limosilactobacillus reuteri].	G	phosphoglycerate mutase	pgm3	-	-	-	-	-	-	-	-	-	-	-	His_Phos_1	-	-	-
MBU5982283	216	VTT domain-containing protein [Limosilactobacillus reuteri].	S	SNARE associated Golgi protein	-	-	-	ko:K03975	-	-	-	-	ko00000	-	-	-	SNARE_assoc	-	-	PossiblySecreted
MBU5982284	775	AAA family ATPase [Limosilactobacillus reuteri].	L	DNA helicase	helD	-	3.6.4.12	ko:K03657	ko03420,ko03430,map03420,map03430	-	-	-	ko00000,ko00001,ko01000,ko03400	-	-	-	AAA_19,UvrD-helicase,UvrD_C,UvrD_C_2	-	-	-
MBU5982285	94	NADH oxidase [Limosilactobacillus reuteri].	Q	pyridine nucleotide-disulphide oxidoreductase	-	-	-	-	-	-	-	-	-	-	-	-	Pyr_redox_dim	-	-	-
MBU5982286	289	DMT family transporter [Limosilactobacillus reuteri].	EG	EamA-like transporter family	-	-	-	-	-	-	-	-	-	-	-	-	EamA	-	-	PossiblySecreted
MBU5982287	698	LTA synthase family protein [Limosilactobacillus reuteri].	M	Phosphoglycerol transferase and related proteins, alkaline phosphatase superfamily	ltaS	GO:0005575,GO:0005576	2.7.8.20	ko:K19005	ko00561,ko01100,map00561,map01100	-	R05081,R10849	RC00017	ko00000,ko00001,ko01000	-	-	-	Sulfatase	-	-	PossiblySecreted
MBU5982288	307	type I pantothenate kinase [Limosilactobacillus reuteri].	F	Pantothenic acid kinase	coaA	GO:0003674,GO:0003824,GO:0004594,GO:0005575,GO:0005622,GO:0005623,GO:0005737,GO:0005829,GO:0006139,GO:0006163,GO:0006164,GO:0006725,GO:0006732,GO:0006753,GO:0006793,GO:0006796,GO:0006807,GO:0008150,GO:0008152,GO:0009058,GO:0009108,GO:0009117,GO:0009150,GO:0009152,GO:0009165,GO:0009259,GO:0009260,GO:0009987,GO:0015936,GO:0015937,GO:0016301,GO:0016310,GO:0016740,GO:0016772,GO:0016773,GO:0018130,GO:…	2.7.1.33	ko:K00867	ko00770,ko01100,map00770,map01100	M00120	R02971,R03018,R04391	RC00002,RC00017	ko00000,ko00001,ko00002,ko01000	-	-	-	PRK	-	-	-
MBU5982289	396	ATP-binding protein [Limosilactobacillus reuteri].	S	cog cog1373	-	-	-	ko:K07133	-	-	-	-	ko00000	-	-	-	AAA_14,DUF4143	-	-	-
MBU5982290	517	glutamine-hydrolyzing GMP synthase [Limosilactobacillus reuteri].	F	Catalyzes the synthesis of GMP from XMP	guaA	-	6.3.5.2	ko:K01951	ko00230,ko00983,ko01100,map00230,map00983,map01100	M00050	R01230,R01231,R08244	RC00010,RC00204	ko00000,ko00001,ko00002,ko01000,ko01002	-	-	-	GATase,GMP_synt_C,NAD_synthase	-	-	-
MBU5982291	192	MobC family plasmid mobilization relaxosome protein [Limosilactobacillus reuteri].																-	-	-
MBU5982292	403	relaxase/mobilization nuclease domain-containing protein [Limosilactobacillus reuteri].																-	-	PossiblySecreted
MBU5982293	220	hypothetical protein KQ226_03025 [Limosilactobacillus reuteri].																-	-	PossiblySecreted
MBU5982294	88	histidine kinase [Limosilactobacillus reuteri].																-	-	-
MBU5982295	62	helix-turn-helix domain-containing protein, partial [Limosilactobacillus reuteri].	L	Transposase and inactivated derivatives, IS30 family	-	-	-	-	-	-	-	-	-	-	-	-	HTH_38,rve	-	-	PossiblySecreted
MBU5982296	330	LacI family DNA-binding transcriptional regulator [Limosilactobacillus reuteri].	K	Transcriptional regulator	galR	-	-	ko:K02529	-	-	-	-	ko00000,ko03000	-	-	-	LacI,Peripla_BP_3	-	-	-
MBU5982297	483	UDP-glucose--hexose-1-phosphate uridylyltransferase [Limosilactobacillus reuteri].	G	UDP-glucose--hexose-1-phosphate uridylyltransferase	galT	-	2.7.7.12	ko:K00965	ko00052,ko00520,ko01100,ko04917,map00052,map00520,map01100,map04917	M00362,M00554,M00632	R00955	RC00002	ko00000,ko00001,ko00002,ko01000	-	-	-	GalP_UDP_tr_C,GalP_UDP_transf	-	-	-
MBU5982298	392	galactokinase [Limosilactobacillus reuteri].	F	Catalyzes the transfer of the gamma-phosphate of ATP to D-galactose to form alpha-D-galactose-1-phosphate (Gal-1-P)	galK	GO:0005975,GO:0005996,GO:0006012,GO:0008150,GO:0008152,GO:0019318,GO:0044238,GO:0044281,GO:0071704	2.7.1.6	ko:K00849	ko00052,ko00520,ko01100,map00052,map00520,map01100	M00554,M00632	R01092	RC00002,RC00078	ko00000,ko00001,ko00002,ko01000,ko04147	-	-	-	GHMP_kinases_C,GHMP_kinases_N,GalKase_gal_bdg	-	-	-
MBU5982299	322	SGNH/GDSL hydrolase family protein [Limosilactobacillus reuteri].	E	GDSL-like Lipase/Acylhydrolase family	celE3	-	-	-	-	-	-	-	-	-	-	-	Lipase_GDSL_2	-	-	-
MBU5982300	260	tyrosine-protein phosphatase [Limosilactobacillus reuteri].	T	Tyrosine phosphatase family	-	-	3.1.3.48	ko:K01104	-	-	-	-	ko00000,ko01000	-	-	-	Y_phosphatase3	-	-	-
MBU5982301	168	YbhB/YbcL family Raf kinase inhibitor-like protein [Limosilactobacillus reuteri].	S	Phosphatidylethanolamine-binding protein	-	-	-	ko:K06910	-	-	-	-	ko00000	-	-	-	PBP	-	-	PossiblySecreted
MBU5982302	74	hypothetical protein KQ226_03070 [Limosilactobacillus reuteri].	-	-	-	-	-	-	-	-	-	-	-	-	-	-	-	-	-	-
MBU5982303	108	hypothetical protein KQ226_03075 [Limosilactobacillus reuteri].	-	-	-	-	-	-	-	-	-	-	-	-	-	-	-	-	-	-
MBU5982304	373	hypothetical protein KQ226_03080 [Limosilactobacillus reuteri].	-	-	-	-	-	-	-	-	-	-	-	-	-	-	-	-	-	-
MBU5982305	165	transcription elongation factor GreA [Limosilactobacillus reuteri].	K	Necessary for efficient RNA polymerase transcription elongation past template-encoded arresting sites. The arresting sites in DNA have the property of trapping a certain fraction of elongating RNA polymerases that pass through, resulting in locked ternary complexes. Cleavage of the nascent transcript by cleavage factors such as GreA or GreB allows the resumption of elongation from the new 3'termi…	greA	-	-	ko:K03624	-	-	-	-	ko00000,ko03021	-	-	-	GreA_GreB,GreA_GreB_N	-	-	PossiblySecreted
MBU5982306	250	nicotinamide riboside transporter PnuC [Limosilactobacillus reuteri].	H	nicotinamide mononucleotide transporter	pnuC	-	-	ko:K03811	-	-	-	-	ko00000,ko02000	4.B.1.1	-	-	NMN_transporter	-	-	PossiblySecreted
MBU5982307	280	aldo/keto reductase [Limosilactobacillus reuteri].	S	Aldo keto reductase	yvgN	-	-	-	-	-	-	-	-	-	-	-	Aldo_ket_red	-	-	-
MBU5982308	239	response regulator transcription factor [Limosilactobacillus reuteri].	K	response regulator	XK27_10500	-	-	-	-	-	-	-	-	-	-	-	Response_reg,Trans_reg_C	-	-	-
MBU5982309	326	sensor histidine kinase [Limosilactobacillus reuteri].	T	Histidine kinase-like ATPases	kinG	-	-	-	-	-	-	-	-	-	-	-	HATPase_c	-	-	PossiblySecreted
MBU5982310	251	ABC transporter ATP-binding protein [Limosilactobacillus reuteri].	V	ABC transporter, ATP-binding protein	XK27_05695	-	-	ko:K02003,ko:K19083	ko02010,ko02020,map02010,map02020	M00258,M00731,M00737	-	-	ko00000,ko00001,ko00002,ko02000	3.A.1,3.A.1.134	-	-	ABC_tran	-	-	-
MBU5982311	275	homoserine O-succinyltransferase [Limosilactobacillus reuteri].	E	Transfers an acetyl group from acetyl-CoA to	metA	GO:0000096,GO:0000097,GO:0003674,GO:0003824,GO:0006082,GO:0006520,GO:0006534,GO:0006535,GO:0006563,GO:0006790,GO:0006807,GO:0008150,GO:0008152,GO:0008374,GO:0008652,GO:0009001,GO:0009058,GO:0009069,GO:0009070,GO:0009987,GO:0016053,GO:0016407,GO:0016412,GO:0016413,GO:0016740,GO:0016746,GO:0016747,GO:0019344,GO:0019752,GO:0043436,GO:0044237,GO:0044238,GO:0044249,GO:0044272,GO:0044281,GO:0044283,GO:…	2.3.1.46	ko:K00651	ko00270,ko00920,ko01100,ko01110,ko01230,map00270,map00920,map01100,map01110,map01230	M00017	R01777	RC00004,RC00041	ko00000,ko00001,ko00002,ko01000	-	-	-	HTS	-	-	-
MBU5982312	307	cysteine synthase A [Limosilactobacillus reuteri].	E	Belongs to the cysteine synthase cystathionine beta- synthase family	cysK	-	2.5.1.47	ko:K01738	ko00270,ko00920,ko01100,ko01110,ko01120,ko01130,ko01200,ko01230,map00270,map00920,map01100,map01110,map01120,map01130,map01200,map01230	M00021	R00897,R03601,R04859	RC00020,RC02814,RC02821	ko00000,ko00001,ko00002,ko01000	-	-	-	PALP	-	-	-
MBU5982313	240	MerR family transcriptional regulator [Limosilactobacillus reuteri].	K	helix_turn_helix, mercury resistance	-	-	-	-	-	-	-	-	-	-	-	-	MerR_1	-	-	PossiblySecreted
MBU5982314	497	cardiolipin synthase [Limosilactobacillus reuteri].	I	Catalyzes the reversible phosphatidyl group transfer from one phosphatidylglycerol molecule to another to form cardiolipin (CL) (diphosphatidylglycerol) and glycerol	cls	GO:0003674,GO:0003824,GO:0005575,GO:0006629,GO:0006644,GO:0006650,GO:0006655,GO:0006793,GO:0006796,GO:0008150,GO:0008152,GO:0008610,GO:0008654,GO:0008808,GO:0009058,GO:0009987,GO:0016020,GO:0016740,GO:0016772,GO:0016780,GO:0019637,GO:0030572,GO:0032048,GO:0032049,GO:0044237,GO:0044238,GO:0044249,GO:0044255,GO:0045017,GO:0046471,GO:0046474,GO:0046486,GO:0071704,GO:0090407,GO:1901576	-	ko:K06131	ko00564,ko01100,map00564,map01100	-	R07390	RC00017	ko00000,ko00001,ko01000	-	-	-	PLDc_2,PLDc_N	-	-	-
MBU5982315	386	MFS transporter [Limosilactobacillus reuteri].	EGP	Major Facilitator	-	-	-	-	-	-	-	-	-	-	-	-	MFS_1	lipoprotein_signal_peptide	1_19	PossiblySecreted
MBU5982316	167	O-acetyl-ADP-ribose deacetylase [Limosilactobacillus reuteri].	S	Macro domain protein	ymdB	-	-	-	-	-	-	-	-	-	-	-	Macro	-	-	-
MBU5982317	634	M13 family peptidase [Limosilactobacillus reuteri].	O	Peptidase family M13	pepO	-	-	ko:K07386	-	-	-	-	ko00000,ko01000,ko01002	-	-	-	Peptidase_M13,Peptidase_M13_N	-	-	-
MBU5982318	97	hypothetical protein KQ226_03160 [Limosilactobacillus reuteri].	-	-	-	-	-	-	-	-	-	-	-	-	-	-	-	-	-	-
MBU5982319	429	peptidase [Limosilactobacillus reuteri].	S	Putative metallopeptidase domain	-	-	-	-	-	-	-	-	-	-	-	-	DUF2201,DUF2201_N	-	-	-
MBU5982320	381	AAA family ATPase [Limosilactobacillus reuteri].	S	associated with various cellular activities	-	-	-	-	-	-	-	-	-	-	-	-	AAA_5	-	-	-
MBU5982321	210	DNA-3-methyladenine glycosylase [Limosilactobacillus reuteri].	L	Belongs to the DNA glycosylase MPG family	yxlJ	GO:0003674,GO:0003824,GO:0003905,GO:0006139,GO:0006259,GO:0006281,GO:0006284,GO:0006725,GO:0006807,GO:0006950,GO:0006974,GO:0008150,GO:0008152,GO:0009987,GO:0016787,GO:0016798,GO:0016799,GO:0019104,GO:0033554,GO:0034641,GO:0043170,GO:0044237,GO:0044238,GO:0044260,GO:0046483,GO:0050896,GO:0051716,GO:0071704,GO:0090304,GO:0140097,GO:1901360	3.2.2.21	ko:K03652	ko03410,map03410	-	-	-	ko00000,ko00001,ko01000,ko03400	-	-	-	Pur_DNA_glyco	-	-	-
MBU5982322	126	DUF488 family protein [Limosilactobacillus reuteri].	S	Protein of unknown function, DUF488	yeaO	-	-	-	-	-	-	-	-	-	-	-	DUF488	-	-	-
MBU5982323	158	flavodoxin [Limosilactobacillus reuteri].	C	Flavodoxin	-	-	-	-	-	-	-	-	-	-	-	-	Flavodoxin_4	-	-	PossiblySecreted
MBU5982324	138	cupin domain-containing protein [Limosilactobacillus reuteri].	S	Cupin domain	-	-	-	-	-	-	-	-	-	-	-	-	Cupin_2	-	-	PossiblySecreted
MBU5982325	151	DUF441 domain-containing protein [Limosilactobacillus reuteri].	S	UPF0756 membrane protein	-	-	-	-	-	-	-	-	-	-	-	-	DUF441	-	-	PossiblySecreted
MBU5982326	462	DHA2 family efflux MFS transporter permease subunit [Limosilactobacillus reuteri].	U	Belongs to the major facilitator superfamily	-	-	-	-	-	-	-	-	-	-	-	-	MFS_1	-	-	PossiblySecreted
MBU5982327	142	CopY/TcrY family copper transport repressor [Limosilactobacillus reuteri].	K	Copper transport repressor CopY TcrY	atkY	-	-	ko:K02171	ko01501,map01501	M00627	-	-	ko00000,ko00001,ko00002,ko01504,ko03000	-	-	-	Penicillinase_R	-	-	-
MBU5982328	452	hemolysin family protein [Limosilactobacillus reuteri].	S	Transporter associated domain	yhdP	-	-	-	-	-	-	-	-	-	-	-	CBS,CorC_HlyC,DUF21	-	-	PossiblySecreted
MBU5982329	578	AarF/ABC1/UbiB kinase family protein [Limosilactobacillus reuteri].	S	ABC1 family	ubiB	-	-	ko:K03688	-	-	-	-	ko00000	-	-	-	ABC1,APH	-	-	PossiblySecreted
MBU5982330	271	YdcF family protein [Limosilactobacillus reuteri].	S	DUF218 domain	-	-	-	-	-	-	-	-	-	-	-	-	DUF218	-	-	PossiblySecreted
MBU5982331	130	VOC family protein [Limosilactobacillus reuteri].	E	Glyoxalase/Bleomycin resistance protein/Dioxygenase superfamily	-	-	-	-	-	-	-	-	-	-	-	-	Glyoxalase	-	-	-
MBU5982332	125	CrcB family protein [Limosilactobacillus reuteri].	D	Important for reducing fluoride concentration in the cell, thus reducing its toxicity	crcB	-	-	ko:K06199	-	-	-	-	ko00000,ko02000	1.A.43.1,1.A.43.2,1.A.43.3	-	-	CRCB	-	-	PossiblySecreted
MBU5982333	112	CrcB family protein [Limosilactobacillus reuteri].	U	Important for reducing fluoride concentration in the cell, thus reducing its toxicity	crcB	GO:0003674,GO:0005215,GO:0005575,GO:0005623,GO:0005886,GO:0005887,GO:0006810,GO:0006811,GO:0006820,GO:0008150,GO:0008509,GO:0015075,GO:0015103,GO:0015318,GO:0015698,GO:0016020,GO:0016021,GO:0022857,GO:0031224,GO:0031226,GO:0034220,GO:0044425,GO:0044459,GO:0044464,GO:0051179,GO:0051234,GO:0055085,GO:0071944,GO:0098656,GO:0098660,GO:0098661,GO:1903424,GO:1903425	-	ko:K06199	-	-	-	-	ko00000,ko02000	1.A.43.1,1.A.43.2,1.A.43.3	-	-	CRCB	-	-	PossiblySecreted
MBU5982334	837	excinuclease ABC subunit UvrA [Limosilactobacillus reuteri].	L	excinuclease ABC, A subunit	uvrA2	-	-	ko:K03701	ko03420,map03420	-	-	-	ko00000,ko00001,ko03400	-	-	-	AAA_21,ABC_tran	-	-	-
MBU5982335	230	VTT domain-containing protein [Limosilactobacillus reuteri].	S	SNARE associated Golgi protein	-	-	-	-	-	-	-	-	-	-	-	-	SNARE_assoc	-	-	PossiblySecreted
MBU5982336	416	DUF2075 domain-containing protein [Limosilactobacillus reuteri].	N	Uncharacterized conserved protein (DUF2075)	-	-	-	ko:K09384	-	-	-	-	ko00000	-	-	-	DUF2075,GIY-YIG	-	-	PossiblySecreted
MBU5982337	591	1-deoxy-D-xylulose-5-phosphate synthase [Limosilactobacillus reuteri].	H	Catalyzes the acyloin condensation reaction between C atoms 2 and 3 of pyruvate and glyceraldehyde 3-phosphate to yield 1-deoxy-D-xylulose-5-phosphate (DXP)	dxs	-	2.2.1.7	ko:K01662	ko00730,ko00900,ko01100,ko01110,ko01130,map00730,map00900,map01100,map01110,map01130	M00096	R05636	RC00032	ko00000,ko00001,ko00002,ko01000	-	-	-	DXP_synthase_N,Transket_pyr,Transketolase_C	-	-	-
MBU5982338	301	LPXTG cell wall anchor domain-containing protein [Limosilactobacillus reuteri].																-	-	PossiblySecreted
MBU5982339	463	amino acid permease [Limosilactobacillus reuteri].	E	Amino acid permease	yifK	-	-	ko:K03293	-	-	-	-	ko00000	2.A.3.1	-	-	AA_permease	-	-	PossiblySecreted
MBU5982340	284	DNA/RNA non-specific endonuclease [Limosilactobacillus reuteri].	V	DNA/RNA non-specific endonuclease	endA	GO:0005575,GO:0005623,GO:0005886,GO:0016020,GO:0044464,GO:0071944	-	ko:K15051	-	-	-	-	ko00000	-	-	-	Endonuclease_NS	signal_peptide	1_32	PossiblySecreted
MBU5982341	774	ATP-binding protein [Limosilactobacillus reuteri].	I	Catalyzes the reversible phosphatidyl group transfer from one phosphatidylglycerol molecule to another to form cardiolipin (CL) (diphosphatidylglycerol) and glycerol	-	-	-	-	-	-	-	-	-	-	-	-	RE_NgoFVII	-	-	PossiblySecreted
MBU5982342	89	YbaN family protein [Limosilactobacillus reuteri].	S	Protein of unknown function (DUF454)	-	-	-	ko:K09790	-	-	-	-	ko00000	-	-	-	DUF454	-	-	PossiblySecreted
MBU5982343	147	DUF3290 domain-containing protein [Limosilactobacillus reuteri].	S	Protein of unknown function (DUF3290)	-	-	-	-	-	-	-	-	-	-	-	-	DUF3290	-	-	PossiblySecreted
MBU5982344	212	DUF421 domain-containing protein [Limosilactobacillus reuteri].	S	Protein of unknown function (DUF421)	-	-	-	-	-	-	-	-	-	-	-	-	DUF421	-	-	PossiblySecreted
MBU5982345	287	alpha/beta hydrolase [Limosilactobacillus reuteri].	S	Alpha/beta hydrolase of unknown function (DUF915)	-	-	-	-	-	-	-	-	-	-	-	-	DUF915	signal_peptide	1_34	PossiblySecreted
MBU5982346	51	hypothetical protein KQ226_03300 [Limosilactobacillus reuteri].	-	-	-	-	-	-	-	-	-	-	-	-	-	-	-	-	-	PossiblySecreted
MBU5982347	160	nucleoside 2-deoxyribosyltransferase [Limosilactobacillus reuteri].	F	Nucleoside	ntd	-	2.4.2.6	ko:K08728	ko00240,map00240	-	R02806	RC00063	ko00000,ko00001,ko01000	-	-	-	Nuc_deoxyrib_tr	-	-	PossiblySecreted
MBU5982348	272	Cof-type HAD-IIB family hydrolase [Limosilactobacillus reuteri].	S	hydrolase	-	-	3.1.3.102,3.1.3.104	ko:K20861	ko00740,ko01100,ko01110,map00740,map01100,map01110	M00125	R00548,R07280	RC00017	ko00000,ko00001,ko00002,ko01000	-	-	-	Hydrolase_3	-	-	-
MBU5982349	120	LapA family protein [Limosilactobacillus reuteri].	S	Lipopolysaccharide assembly protein A domain	-	-	-	-	-	-	-	-	-	-	-	-	LapA_dom	-	-	PossiblySecreted
MBU5982350	121	type II toxin-antitoxin system RelE/ParE family toxin [Limosilactobacillus reuteri].	S	Phage derived protein Gp49-like (DUF891)	-	-	-	-	-	-	-	-	-	-	-	-	Gp49	-	-	PossiblySecreted
MBU5982351	90	helix-turn-helix transcriptional regulator [Limosilactobacillus reuteri].	K	Helix-turn-helix XRE-family like proteins	-	-	-	-	-	-	-	-	-	-	-	-	HTH_3	-	-	PossiblySecreted
MBU5982352	413	NAD(P)-dependent oxidoreductase [Limosilactobacillus reuteri].	E	Dihydroprymidine dehydrogenase domain II, 4Fe-4S cluster	-	-	1.3.1.1	ko:K17722	ko00240,ko00410,ko00770,ko01100,map00240,map00410,map00770,map01100	M00046	R00977,R01414,R11026	RC00072,RC00123	ko00000,ko00001,ko00002,ko01000	-	-	-	Fer4_20,Pyr_redox_2	-	-	-
MBU5982353	432	NAD-dependent dihydropyrimidine dehydrogenase subunit PreA [Limosilactobacillus reuteri].	C	4Fe-4S dicluster domain	-	-	1.3.1.1	ko:K17723	ko00240,ko00410,ko00770,ko01100,map00240,map00410,map00770,map01100	M00046	R00977,R01414,R11026	RC00072,RC00123	ko00000,ko00001,ko00002,ko01000	-	-	-	DHO_dh,Fer4_21	-	-	-
MBU5982354	282	aldo/keto reductase [Limosilactobacillus reuteri].	S	Aldo keto	yeaE	-	-	-	-	-	-	-	-	-	-	-	Aldo_ket_red	-	-	-
MBU5982355	143	Hsp20/alpha crystallin family protein [Limosilactobacillus reuteri].	O	Belongs to the small heat shock protein (HSP20) family	hsp	-	-	ko:K13993	ko04141,map04141	-	-	-	ko00000,ko00001,ko03110	-	-	-	HSP20	-	-	PossiblySecreted
MBU5982356	500	LytTR family transcriptional regulator [Limosilactobacillus reuteri].	L	impB/mucB/samB family C-terminal domain	umuC	-	-	ko:K03502	-	-	-	-	ko00000,ko03400	-	-	-	IMS,IMS_C	-	-	-
MBU5982357	147	hypothetical protein KQ226_03370 [Limosilactobacillus reuteri].	S	Psort location Cytoplasmic, score	-	-	-	-	-	-	-	-	-	-	-	-	-	-	-	-
MBU5982358	174	DUF308 domain-containing protein [Limosilactobacillus reuteri].	S	Short repeat of unknown function (DUF308)	-	-	-	-	-	-	-	-	-	-	-	-	DUF308	-	-	PossiblySecreted
MBU5982359	55	hypothetical protein KQ226_03380 [Limosilactobacillus reuteri].	-	-	-	-	-	-	-	-	-	-	-	-	-	-	-	-	-	PossiblySecreted
MBU5982360	448	amino acid permease [Limosilactobacillus reuteri].	E	Amino acid permease	cycA	-	-	ko:K03293,ko:K11737	-	-	-	-	ko00000,ko02000	2.A.3.1,2.A.3.1.7	-	-	AA_permease	-	-	PossiblySecreted
MBU5982361	151	transcriptional repressor [Limosilactobacillus reuteri].	P	Belongs to the Fur family	perR	-	-	ko:K03711,ko:K09825	-	-	-	-	ko00000,ko03000	-	-	-	FUR	-	-	-
MBU5982362	479	MFS transporter [Limosilactobacillus reuteri].	EGP	Major Facilitator	-	-	-	-	-	-	-	-	-	-	-	-	MFS_1	signal_peptide	1_38	PossiblySecreted
MBU5982363	179	DNA-3-methyladenine glycosylase I [Limosilactobacillus reuteri].	L	glycosylase	tag1	-	3.2.2.20	ko:K01246	ko03410,map03410	-	-	-	ko00000,ko00001,ko01000,ko03400	-	-	-	Adenine_glyco	-	-	PossiblySecreted
MBU5982364	395	methionine adenosyltransferase [Limosilactobacillus reuteri].	H	Catalyzes the formation of S-adenosylmethionine (AdoMet) from methionine and ATP. The overall synthetic reaction is composed of two sequential steps, AdoMet formation and the subsequent tripolyphosphate hydrolysis which occurs prior to release of AdoMet from the enzyme	metK	GO:0003674,GO:0003824,GO:0004478,GO:0005575,GO:0005622,GO:0005623,GO:0005737,GO:0005829,GO:0016740,GO:0016765,GO:0044424,GO:0044444,GO:0044464	2.5.1.6	ko:K00789	ko00270,ko01100,ko01110,ko01230,map00270,map01100,map01110,map01230	M00034,M00035,M00368,M00609	R00177,R04771	RC00021,RC01211	ko00000,ko00001,ko00002,ko01000	-	-	-	S-AdoMet_synt_C,S-AdoMet_synt_M,S-AdoMet_synt_N	-	-	-
MBU5982365	806	leucine--tRNA ligase [Limosilactobacillus reuteri].	J	Belongs to the class-I aminoacyl-tRNA synthetase family	leuS	GO:0003674,GO:0003824,GO:0004812,GO:0004823,GO:0006082,GO:0006139,GO:0006399,GO:0006412,GO:0006418,GO:0006429,GO:0006518,GO:0006520,GO:0006725,GO:0006807,GO:0008150,GO:0008152,GO:0009058,GO:0009059,GO:0009987,GO:0010467,GO:0016070,GO:0016874,GO:0016875,GO:0019538,GO:0019752,GO:0034641,GO:0034645,GO:0034660,GO:0043038,GO:0043039,GO:0043043,GO:0043170,GO:0043436,GO:0043603,GO:0043604,GO:0044237,GO:…	6.1.1.4	ko:K01869	ko00970,map00970	M00359,M00360	R03657	RC00055,RC00523	ko00000,ko00001,ko00002,ko01000,ko01007,ko03016,ko03029	-	-	-	Anticodon_1,tRNA-synt_1,tRNA-synt_1_2	-	-	PossiblySecreted
MBU5982366	87	type II toxin-antitoxin system HicB family antitoxin [Limosilactobacillus reuteri].	-	-	-	-	-	-	-	-	-	-	-	-	-	-	HicB_lk_antitox	-	-	-
MBU5982367	549	polysaccharide biosynthesis protein [Limosilactobacillus reuteri].	S	Polysaccharide biosynthesis protein	ytgP	GO:0005575,GO:0005623,GO:0005886,GO:0016020,GO:0044464,GO:0071944	-	ko:K03328	-	-	-	-	ko00000	2.A.66.2	-	-	Polysacc_synt,Polysacc_synt_C	-	-	PossiblySecreted
MBU5982368	286	NAD(P)H-hydrate dehydratase [Limosilactobacillus reuteri].	H	Catalyzes the dehydration of the S-form of NAD(P)HX at the expense of ADP, which is converted to AMP. Together with NAD(P)HX epimerase, which catalyzes the epimerization of the S- and R-forms, the enzyme allows the repair of both epimers of NAD(P)HX, a damaged form of NAD(P)H that is a result of enzymatic or heat-dependent hydration	nnrD	-	4.2.1.136,5.1.99.6	ko:K17758,ko:K17759	-	-	-	-	ko00000,ko01000	-	-	-	Carb_kinase,YjeF_N	-	-	-
MBU5982369	467	dipeptidase PepV [Limosilactobacillus reuteri].	E	dipeptidase PepV	pepV	-	3.5.1.18	ko:K01270,ko:K01274,ko:K01439	ko00300,ko00480,ko01100,ko01120,ko01230,map00300,map00480,map01100,map01120,map01230	M00016	R00899,R02734,R04951	RC00064,RC00090,RC00096,RC00141	ko00000,ko00001,ko00002,ko01000,ko01002	-	-	-	M20_dimer,Peptidase_M20	-	-	-
MBU5982370	170	universal stress protein [Limosilactobacillus reuteri].	T	Belongs to the universal stress protein A family	-	-	-	-	-	-	-	-	-	-	-	-	Usp	-	-	PossiblySecreted
MBU5982371	210	deoxynucleoside kinase [Limosilactobacillus reuteri].	F	deoxynucleoside kinase	dgk2	-	-	-	-	-	-	-	-	-	-	-	dNK	-	-	-
MBU5982372	202	hypothetical protein KQ226_03455 [Limosilactobacillus reuteri].	-	-	-	-	-	-	-	-	-	-	-	-	-	-	-	-	-	-
MBU5982373	338	LacI family transcriptional regulator [Limosilactobacillus reuteri].	K	Periplasmic binding proteins and sugar binding domain of LacI family	rbsR	-	-	ko:K02529	-	-	-	-	ko00000,ko03000	-	-	-	LacI,Peripla_BP_3	-	-	-
MBU5982374	307	ribokinase [Limosilactobacillus reuteri].	H	Catalyzes the phosphorylation of ribose at O-5 in a reaction requiring ATP and magnesium. The resulting D-ribose-5- phosphate can then be used either for sythesis of nucleotides, histidine, and tryptophan, or as a component of the pentose phosphate pathway	rbsK	-	2.7.1.15	ko:K00852	ko00030,map00030	-	R01051,R02750	RC00002,RC00017	ko00000,ko00001,ko01000	-	-	-	PfkB	-	-	-
MBU5982375	74	group II intron reverse transcriptase/maturase, partial [Limosilactobacillus reuteri].	L	PFAM RNA-directed DNA polymerase (Reverse transcriptase)	-	-	-	-	-	-	-	-	-	-	-	-	GIIM,RVT_1	-	-	PossiblySecreted
MBU5982376	205	ECF transporter S component [Limosilactobacillus reuteri].	U	Mediates riboflavin uptake, may also transport FMN and roseoflavin. Probably a riboflavin-binding protein that interacts with the energy-coupling factor (ECF) ABC-transporter complex. Unlike classic ABC transporters this ECF transporter provides the energy necessary to transport a number of different substrates. The substrates themselves are bound by transmembrane, not extracytoplasmic soluble pr…	ribU	GO:0003674,GO:0005215,GO:0005575,GO:0005623,GO:0005886,GO:0006810,GO:0006811,GO:0006820,GO:0006855,GO:0008150,GO:0008509,GO:0008514,GO:0015075,GO:0015238,GO:0015711,GO:0015893,GO:0016020,GO:0022857,GO:0032217,GO:0032218,GO:0034220,GO:0035461,GO:0042221,GO:0042493,GO:0044464,GO:0050896,GO:0051179,GO:0051180,GO:0051234,GO:0055085,GO:0071702,GO:0071705,GO:0071944,GO:0090482,GO:0098656	-	-	-	-	-	-	-	-	-	-	ECF_trnsprt	-	-	PossiblySecreted
MBU5982377	238	rRNA pseudouridine synthase [Limosilactobacillus reuteri].	J	Belongs to the pseudouridine synthase RsuA family	rluB	-	5.4.99.22	ko:K06178	-	-	-	-	ko00000,ko01000,ko03009	-	-	-	PseudoU_synth_2,S4	-	-	-
MBU5982378	201	SMC-Scp complex subunit ScpB [Limosilactobacillus reuteri].	D	Participates in chromosomal partition during cell division. May act via the formation of a condensin-like complex containing Smc and ScpA that pull DNA away from mid-cell into both cell halves	scpB	GO:0003674,GO:0005488,GO:0005515,GO:0042802	-	ko:K06024	-	-	-	-	ko00000,ko03036	-	-	-	SMC_ScpB	-	-	-
MBU5982379	263	segregation/condensation protein A [Limosilactobacillus reuteri].	D	Participates in chromosomal partition during cell division. May act via the formation of a condensin-like complex containing Smc and ScpB that pull DNA away from mid-cell into both cell halves	scpA	GO:0003674,GO:0005488,GO:0005515,GO:0042802	-	ko:K05896	-	-	-	-	ko00000,ko03036	-	-	-	SMC_ScpA	-	-	-
MBU5982380	118	reductase [Limosilactobacillus reuteri].	K	COG0454 Histone acetyltransferase HPA2 and related acetyltransferases	ribT	-	-	ko:K02859	-	-	-	-	ko00000	-	-	-	Acetyltransf_1	-	-	PossiblySecreted
MBU5982381	297	tyrosine-type recombinase/integrase [Limosilactobacillus reuteri].	D	recombinase XerD	xerD	-	-	ko:K04763	-	-	-	-	ko00000,ko03036	-	-	-	Phage_int_SAM_1,Phage_integrase	-	-	-
MBU5982382	293	DNA-binding protein [Limosilactobacillus reuteri].	S	S1 domain	yitL	-	-	ko:K00243	-	-	-	-	ko00000	-	-	-	S1_2	-	-	-
MBU5982383	473	pyruvate kinase [Limosilactobacillus reuteri].	G	Belongs to the pyruvate kinase family	pyk	GO:0001871,GO:0003674,GO:0003824,GO:0004743,GO:0005488,GO:0005575,GO:0005622,GO:0005623,GO:0005737,GO:0005829,GO:0005975,GO:0006082,GO:0006090,GO:0006091,GO:0006096,GO:0006116,GO:0006139,GO:0006163,GO:0006164,GO:0006165,GO:0006725,GO:0006732,GO:0006733,GO:0006734,GO:0006753,GO:0006754,GO:0006757,GO:0006793,GO:0006796,GO:0006807,GO:0008150,GO:0008152,GO:0009056,GO:0009058,GO:0009108,GO:0009117,GO:…	2.7.1.40	ko:K00873	ko00010,ko00230,ko00620,ko01100,ko01110,ko01120,ko01130,ko01200,ko01230,ko04922,ko04930,ko05165,ko05203,ko05230,map00010,map00230,map00620,map01100,map01110,map01120,map01130,map01200,map01230,map04922,map04930,map05165,map05203,map05230	M00001,M00002,M00049,M00050	R00200,R00430,R01138,R01858,R02320	RC00002,RC00015	ko00000,ko00001,ko00002,ko01000,ko04131,ko04147	-	-	-	PEP-utilizers,PK,PK_C	-	-	-
MBU5982384	1115	DNA polymerase III subunit alpha [Limosilactobacillus reuteri].	L	DNA polymerase	dnaE	-	2.7.7.7	ko:K02337	ko00230,ko00240,ko01100,ko03030,ko03430,ko03440,map00230,map00240,map01100,map03030,map03430,map03440	M00260	R00375,R00376,R00377,R00378	RC02795	ko00000,ko00001,ko00002,ko01000,ko03032,ko03400	-	-	-	DNA_pol3_alpha,HHH_6,PHP,tRNA_anti-codon	-	-	-
MBU5982385	80	YjzD family protein [Limosilactobacillus reuteri].	S	Protein of unknown function (DUF2929)	-	-	-	-	-	-	-	-	-	-	-	-	DUF2929	-	-	PossiblySecreted
MBU5982386	416	peptidase T [Limosilactobacillus reuteri].	E	Cleaves the N-terminal amino acid of tripeptides	pepT	GO:0005575,GO:0005622,GO:0005623,GO:0005737,GO:0006508,GO:0006807,GO:0008150,GO:0008152,GO:0019538,GO:0043170,GO:0044238,GO:0044424,GO:0044464,GO:0071704,GO:1901564	3.4.11.4	ko:K01258	-	-	-	-	ko00000,ko01000,ko01002	-	-	-	M20_dimer,Peptidase_M20,Peptidase_M42	-	-	PossiblySecreted
MBU5982387	274	Nif3-like dinuclear metal center hexameric protein [Limosilactobacillus reuteri].	S	Belongs to the GTP cyclohydrolase I type 2 NIF3 family	yqfO	GO:0005575,GO:0005622,GO:0005623,GO:0005737,GO:0044424,GO:0044464	-	-	-	-	-	-	-	-	-	-	NIF3	-	-	-
MBU5982388	238	tRNA (adenine(22)-N(1))-methyltransferase TrmK [Limosilactobacillus reuteri].	S	SAM-dependent methyltransferase	trmK	GO:0001510,GO:0003674,GO:0003824,GO:0006139,GO:0006396,GO:0006399,GO:0006400,GO:0006725,GO:0006807,GO:0008033,GO:0008150,GO:0008152,GO:0008168,GO:0008173,GO:0008175,GO:0008757,GO:0009451,GO:0009987,GO:0010467,GO:0016070,GO:0016426,GO:0016429,GO:0016740,GO:0016741,GO:0030488,GO:0032259,GO:0034470,GO:0034641,GO:0034660,GO:0043170,GO:0043412,GO:0043414,GO:0044237,GO:0044238,GO:0044260,GO:0046483,GO:…	2.1.1.217	ko:K06967	-	-	-	-	ko00000,ko01000,ko03016	-	-	-	TrmK	-	-	-
MBU5982389	394	aminotransferase class I/II-fold pyridoxal phosphate-dependent enzyme [Limosilactobacillus reuteri].	E	Aminotransferase	aspC	-	-	ko:K00841	ko00300,ko01100,ko01110,ko01230,map00300,map01100,map01110,map01230	M00525	R04467	RC00006	ko00000,ko00001,ko00002,ko01000,ko01007	-	-	-	Aminotran_1_2	-	-	-
MBU5982390	380	RNA polymerase sigma factor RpoD [Limosilactobacillus reuteri].	K	Sigma factors are initiation factors that promote the attachment of RNA polymerase to specific initiation sites and are then released. This sigma factor is the primary sigma factor during exponential growth	sigA	-	-	ko:K03086	-	-	-	-	ko00000,ko03021	-	-	-	Sigma70_r1_1,Sigma70_r1_2,Sigma70_r2,Sigma70_r3,Sigma70_r4	-	-	-
MBU5982391	621	DNA primase [Limosilactobacillus reuteri].	L	RNA polymerase that catalyzes the synthesis of short RNA molecules used as primers for DNA polymerase during DNA replication	dnaG	-	-	ko:K02316	ko03030,map03030	-	-	-	ko00000,ko00001,ko01000,ko03032	-	-	-	DnaB,DnaB_bind,Toprim_2,Toprim_4,Toprim_N,zf-CHC2	-	-	-
MBU5982392	691	glycine--tRNA ligase subunit beta [Limosilactobacillus reuteri].	J	Glycyl-tRNA synthetase beta subunit	glyS	-	6.1.1.14	ko:K01879	ko00970,map00970	M00360	R03654	RC00055,RC00523	ko00000,ko00001,ko00002,ko01000,ko01007,ko03016	-	-	-	DALR_1,tRNA_synt_2f	-	-	-
MBU5982393	328	glycine--tRNA ligase subunit alpha [Limosilactobacillus reuteri].	J	glycyl-tRNA synthetase alpha subunit	glyQ	-	6.1.1.14	ko:K01878	ko00970,map00970	M00360	R03654	RC00055,RC00523	ko00000,ko00001,ko00002,ko01000,ko01007,ko03016	-	-	-	tRNA-synt_2e	-	-	-
MBU5982394	261	DNA repair protein RecO [Limosilactobacillus reuteri].	L	Involved in DNA repair and RecF pathway recombination	recO	GO:0005575,GO:0005622,GO:0005623,GO:0006139,GO:0006259,GO:0006281,GO:0006302,GO:0006725,GO:0006807,GO:0006950,GO:0006974,GO:0008150,GO:0008152,GO:0009295,GO:0009987,GO:0033554,GO:0034641,GO:0043170,GO:0043226,GO:0043228,GO:0043229,GO:0043232,GO:0043590,GO:0044237,GO:0044238,GO:0044260,GO:0044424,GO:0044464,GO:0046483,GO:0050896,GO:0051716,GO:0071704,GO:0090304,GO:1901360	-	ko:K03584	ko03440,map03440	-	-	-	ko00000,ko00001,ko03400	-	-	-	RecO_C,RecO_N	-	-	-
MBU5982395	301	GTPase Era [Limosilactobacillus reuteri].	S	An essential GTPase that binds both GDP and GTP, with rapid nucleotide exchange. Plays a role in 16S rRNA processing and 30S ribosomal subunit biogenesis and possibly also in cell cycle regulation and energy metabolism	era	GO:0000166,GO:0001882,GO:0001883,GO:0003674,GO:0003824,GO:0003924,GO:0005488,GO:0005525,GO:0005575,GO:0005622,GO:0005623,GO:0005737,GO:0005886,GO:0006275,GO:0008150,GO:0008156,GO:0009889,GO:0009890,GO:0009892,GO:0010556,GO:0010558,GO:0010605,GO:0016020,GO:0016462,GO:0016787,GO:0016817,GO:0016818,GO:0017076,GO:0017111,GO:0019001,GO:0019003,GO:0019219,GO:0019222,GO:0030174,GO:0031323,GO:0031324,GO:…	-	ko:K03595	-	-	-	-	ko00000,ko03009,ko03029	-	-	-	KH_2,MMR_HSR1	-	-	-
MBU5982396	131	diacylglycerol kinase family protein [Limosilactobacillus reuteri].	M	Diacylglycerol kinase	dgkA	-	2.7.1.107,2.7.1.66	ko:K00887,ko:K00901	ko00550,ko00561,ko00564,ko01100,ko01110,ko04070,ko04072,ko05231,map00550,map00561,map00564,map01100,map01110,map04070,map04072,map05231	-	R02240,R05626	RC00002,RC00017	ko00000,ko00001,ko01000	-	-	iSB619.SA_RS07900	DAGK_prokar	-	-	PossiblySecreted
MBU5982397	159	rRNA maturation RNase YbeY [Limosilactobacillus reuteri].	S	Single strand-specific metallo-endoribonuclease involved in late-stage 70S ribosome quality control and in maturation of the 3' terminus of the 16S rRNA	ybeY	-	-	ko:K07042	-	-	-	-	ko00000,ko03009	-	-	-	UPF0054	-	-	-
MBU5982398	337	PhoH family protein [Limosilactobacillus reuteri].	T	phosphate starvation-inducible protein PhoH	phoH	-	-	ko:K06217	-	-	-	-	ko00000	-	-	-	PhoH	-	-	-
MBU5982399	323	biotin--[acetyl-CoA-carboxylase] ligase [Limosilactobacillus reuteri].	H	Acts both as a biotin-- acetyl-CoA-carboxylase ligase and a repressor	birA	-	6.3.4.15	ko:K03524	ko00780,ko01100,map00780,map01100	-	R01074,R05145	RC00043,RC00070,RC00096,RC02896	ko00000,ko00001,ko01000,ko03000	-	-	-	BPL_C,BPL_LplA_LipB,HTH_11	-	-	-
MBU5982400	187	biotin transporter BioY [Limosilactobacillus reuteri].	S	BioY family	bioY	GO:0005575,GO:0005623,GO:0005886,GO:0016020,GO:0044464,GO:0071944	-	ko:K03523	ko02010,map02010	M00581,M00582	-	-	ko00000,ko00001,ko00002,ko02000	2.A.88.1,2.A.88.2	-	-	BioY	-	-	PossiblySecreted
MBU5982401	204	IS30 family transposase, partial [Limosilactobacillus reuteri].	L	Transposase and inactivated derivatives, IS30 family DNA replication, recombination, and repair	-	-	-	-	-	-	-	-	-	-	-	-	HTH_38,rve	-	-	-
MBU5982402	560	NFACT family protein [Limosilactobacillus reuteri].	K	Fibronectin-binding protein	FbpA	-	-	-	-	-	-	-	-	-	-	-	DUF814,FbpA	-	-	PossiblySecreted
MBU5982403	825	ATP-grasp domain-containing protein [Limosilactobacillus reuteri].	F	Carbamoyl-phosphate synthase	carB	-	6.3.5.5	ko:K01955	ko00240,ko00250,ko01100,map00240,map00250,map01100	M00051	R00256,R00575,R01395,R10948,R10949	RC00002,RC00010,RC00043,RC02750,RC02798,RC03314	ko00000,ko00001,ko00002,ko01000	-	-	-	CPSase_L_D2,CPSase_L_D3	-	-	-
MBU5982404	361	carbamoyl phosphate synthase small subunit [Limosilactobacillus reuteri].	F	Belongs to the CarA family	carA	-	6.3.5.5	ko:K01956	ko00240,ko00250,ko01100,map00240,map00250,map01100	M00051	R00256,R00575,R01395,R10948,R10949	RC00002,RC00010,RC00043,RC02750,RC02798,RC03314	ko00000,ko00001,ko00002,ko01000	-	-	-	CPSase_sm_chain,GATase	-	-	-
MBU5982405	303	RluA family pseudouridine synthase [Limosilactobacillus reuteri].	J	Responsible for synthesis of pseudouridine from uracil	rluD	GO:0000154,GO:0000455,GO:0001522,GO:0003674,GO:0003824,GO:0005575,GO:0005622,GO:0005623,GO:0005737,GO:0005829,GO:0006139,GO:0006364,GO:0006396,GO:0006725,GO:0006807,GO:0008150,GO:0008152,GO:0009451,GO:0009982,GO:0009987,GO:0010467,GO:0016070,GO:0016072,GO:0016853,GO:0016866,GO:0022613,GO:0031118,GO:0034470,GO:0034641,GO:0034660,GO:0042254,GO:0043170,GO:0043412,GO:0044085,GO:0044237,GO:0044238,GO:…	5.4.99.23	ko:K06180	-	-	-	-	ko00000,ko01000,ko03009	-	-	-	PseudoU_synth_2,S4	-	-	-
MBU5982406	148	signal peptidase II [Limosilactobacillus reuteri].	MU	This protein specifically catalyzes the removal of signal peptides from prolipoproteins	lspA	GO:0005575,GO:0005623,GO:0005886,GO:0016020,GO:0044464,GO:0071944	3.4.23.36	ko:K03101	ko03060,map03060	-	-	-	ko00000,ko00001,ko01000,ko01002	-	-	-	Peptidase_A8	-	-	PossiblySecreted
MBU5982407	135	EbsA family protein [Limosilactobacillus reuteri].	S	Family of unknown function (DUF5322)	esbA	-	-	-	-	-	-	-	-	-	-	-	DUF5322	-	-	PossiblySecreted
MBU5982408	131	ribonuclease HI family protein [Limosilactobacillus reuteri].	L	Ribonuclease HI	rnhA	-	3.1.26.4	ko:K03469	ko03030,map03030	-	-	-	ko00000,ko00001,ko01000,ko03032	-	-	-	RNase_H,RVT_3	-	-	-
MBU5982409	384	class I SAM-dependent RNA methyltransferase [Limosilactobacillus reuteri].	L	Belongs to the methyltransferase superfamily	ypsC	GO:0000154,GO:0001510,GO:0003674,GO:0003824,GO:0005575,GO:0005622,GO:0005623,GO:0005737,GO:0005829,GO:0006139,GO:0006364,GO:0006396,GO:0006725,GO:0006807,GO:0008150,GO:0008152,GO:0008168,GO:0008170,GO:0008173,GO:0008649,GO:0008757,GO:0008990,GO:0009451,GO:0009987,GO:0010467,GO:0016070,GO:0016072,GO:0016435,GO:0016740,GO:0016741,GO:0022613,GO:0031167,GO:0032259,GO:0034470,GO:0034641,GO:0034660,GO:…	-	ko:K07444	-	-	-	-	ko00000,ko01000	-	-	-	THUMP,UPF0020	-	-	-
MBU5982410	158	class Ib ribonucleoside-diphosphate reductase assembly flavoprotein NrdI [Limosilactobacillus reuteri].	F	Belongs to the NrdI family	-	-	-	ko:K03647	-	-	-	-	ko00000	-	-	-	Flavodoxin_NdrI	-	-	PossiblySecreted
MBU5982411	120	cell division regulator GpsB [Limosilactobacillus reuteri].	D	Divisome component that associates with the complex late in its assembly, after the Z-ring is formed, and is dependent on DivIC and PBP2B for its recruitment to the divisome. Together with EzrA, is a key component of the system that regulates PBP1 localization during cell cycle progression. Its main role could be the removal of PBP1 from the cell pole after pole maturation is completed. Also cont…	gpsB	-	-	-	-	-	-	-	-	-	-	-	DivIVA	-	-	PossiblySecreted
MBU5982412	190	DUF1273 domain-containing protein [Limosilactobacillus reuteri].	S	Belongs to the UPF0398 family	ypsA	-	-	-	-	-	-	-	-	-	-	-	DUF1273	-	-	-
MBU5982413	204	Holliday junction resolvase RecU [Limosilactobacillus reuteri].	L	Endonuclease that resolves Holliday junction intermediates in genetic recombination. Cleaves mobile four-strand junctions by introducing symmetrical nicks in paired strands. Promotes annealing of linear ssDNA with homologous dsDNA. Required for DNA repair, homologous recombination and chromosome segregation	recU	GO:0006139,GO:0006259,GO:0006281,GO:0006725,GO:0006807,GO:0006950,GO:0006974,GO:0008150,GO:0008152,GO:0009987,GO:0033554,GO:0034641,GO:0043170,GO:0044237,GO:0044238,GO:0044260,GO:0046483,GO:0050896,GO:0051716,GO:0071704,GO:0090304,GO:1901360	-	ko:K03700	-	-	-	-	ko00000,ko03400	-	-	-	RecU	-	-	PossiblySecreted
MBU5982414	754	PBP1A family penicillin-binding protein [Limosilactobacillus reuteri].	M	penicillin-binding protein 1A	ponA	GO:0005575,GO:0005576	2.4.1.129,3.4.16.4	ko:K05366	ko00550,ko01100,ko01501,map00550,map01100,map01501	-	-	-	ko00000,ko00001,ko01000,ko01003,ko01011	-	GT51	-	Transgly,Transpeptidase,fn3	-	-	PossiblySecreted
MBU5982415	305	DMT family transporter [Limosilactobacillus reuteri].	EG	EamA-like transporter family	-	-	-	-	-	-	-	-	-	-	-	-	EamA	-	-	PossiblySecreted
MBU5982416	234	DnaD domain protein [Limosilactobacillus reuteri].	L	DnaD domain protein	dnaD	-	-	ko:K02086	-	-	-	-	ko00000	-	-	-	DnaB_2,HTH_36	-	-	-
MBU5982417	172	DUF5590 domain-containing protein [Limosilactobacillus reuteri].	S	Protein conserved in bacteria	ypmB	-	-	-	-	-	-	-	-	-	-	-	PepSY	-	-	PossiblySecreted
MBU5982418	954	DEAD/DEAH box helicase [Limosilactobacillus reuteri].	L	helicase involved in DNA repair and perhaps also replication	dinG	GO:0003674,GO:0003824,GO:0004518,GO:0004527,GO:0005575,GO:0005622,GO:0005623,GO:0005737,GO:0005829,GO:0006139,GO:0006259,GO:0006260,GO:0006261,GO:0006281,GO:0006725,GO:0006807,GO:0006950,GO:0006974,GO:0008150,GO:0008152,GO:0008408,GO:0009058,GO:0009059,GO:0009360,GO:0009987,GO:0016787,GO:0016788,GO:0032991,GO:0033554,GO:0034641,GO:0034645,GO:0042575,GO:0043170,GO:0044237,GO:0044238,GO:0044249,GO:…	3.6.4.12	ko:K03722	-	-	-	-	ko00000,ko01000,ko03400	-	-	-	DEAD,Helicase_C_2,RNase_T,ResIII	-	-	-
MBU5982419	316	mevalonate kinase [Limosilactobacillus reuteri].	I	mevalonate kinase	mvk	-	2.7.1.36	ko:K00869	ko00900,ko01100,ko01110,ko01130,ko04146,map00900,map01100,map01110,map01130,map04146	M00095	R02245	RC00002,RC00017	ko00000,ko00001,ko00002,ko01000	-	-	-	GHMP_kinases_C,GHMP_kinases_N	-	-	-
MBU5982420	323	diphosphomevalonate decarboxylase [Limosilactobacillus reuteri].	I	diphosphomevalonate decarboxylase	mvaD	-	4.1.1.33	ko:K01597	ko00900,ko01100,ko01110,ko01130,map00900,map01100,map01110,map01130	M00095	R01121	RC00453	ko00000,ko00001,ko00002,ko01000	-	-	-	GHMP_kinases_C,GHMP_kinases_N	-	-	-
MBU5982421	375	phosphomevalonate kinase [Limosilactobacillus reuteri].	I	phosphomevalonate kinase	mvaK2	-	2.7.4.2	ko:K00938	ko00900,ko01100,ko01110,ko01130,map00900,map01100,map01110,map01130	M00095	R03245	RC00002	ko00000,ko00001,ko00002,ko01000	-	-	-	GHMP_kinases_C,GHMP_kinases_N	-	-	-
MBU5982422	348	type 2 isopentenyl-diphosphate Delta-isomerase [Limosilactobacillus reuteri].	C	Involved in the biosynthesis of isoprenoids. Catalyzes the 1,3-allylic rearrangement of the homoallylic substrate isopentenyl (IPP) to its allylic isomer, dimethylallyl diphosphate (DMAPP)	fni	GO:0003674,GO:0003824,GO:0004452,GO:0006629,GO:0006720,GO:0008150,GO:0008152,GO:0008299,GO:0008610,GO:0009058,GO:0009987,GO:0016853,GO:0016860,GO:0016863,GO:0044237,GO:0044238,GO:0044249,GO:0044255,GO:0071704,GO:1901576	5.3.3.2	ko:K01823	ko00900,ko01100,ko01110,ko01130,map00900,map01100,map01110,map01130	M00095,M00096,M00364,M00365,M00366,M00367	R01123	RC00455	ko00000,ko00001,ko00002,ko01000	-	-	-	FMN_dh	-	-	-
MBU5982423	162	DUF1440 domain-containing protein [Limosilactobacillus reuteri].	S	Protein of unknown function (DUF1440)	-	-	-	ko:K08996	-	-	-	-	ko00000	-	-	-	DUF1440	-	-	PossiblySecreted
MBU5982424	100	hypothetical protein KQ226_03725 [Limosilactobacillus reuteri].	-	-	-	-	-	-	-	-	-	-	-	-	-	-	-	-	-	PossiblySecreted
MBU5982425	235	glutamine amidotransferase [Limosilactobacillus reuteri].	S	CobB/CobQ-like glutamine amidotransferase domain	-	-	-	ko:K07009	-	-	-	-	ko00000	-	-	iSB619.SA_RS09800	GATase_3	-	-	PossiblySecreted
MBU5982426	445	Mur ligase family protein [Limosilactobacillus reuteri].	M	Mur ligase, middle domain	murE2	-	6.3.2.13	ko:K01928	ko00300,ko00550,map00300,map00550	-	R02788	RC00064,RC00090	ko00000,ko00001,ko01000,ko01011	-	-	-	DUF1727,Mur_ligase_M	-	-	-
MBU5982427	191	thymidine kinase [Limosilactobacillus reuteri].	F	thymidine kinase	tdk	GO:0003674,GO:0003824,GO:0004797,GO:0005575,GO:0005622,GO:0005623,GO:0005737,GO:0005829,GO:0006139,GO:0006213,GO:0006259,GO:0006725,GO:0006753,GO:0006793,GO:0006796,GO:0006807,GO:0008150,GO:0008152,GO:0009058,GO:0009116,GO:0009117,GO:0009120,GO:0009123,GO:0009124,GO:0009157,GO:0009162,GO:0009165,GO:0009987,GO:0016301,GO:0016310,GO:0016740,GO:0016772,GO:0018130,GO:0019136,GO:0019205,GO:0019206,GO:…	2.7.1.21	ko:K00857	ko00240,ko00983,ko01100,map00240,map00983,map01100	-	R01567,R02099,R08233	RC00002,RC00017	ko00000,ko00001,ko01000	-	-	-	TK	-	-	-
MBU5982428	360	peptide chain release factor 1 [Limosilactobacillus reuteri].	J	Peptide chain release factor 1 directs the termination of translation in response to the peptide chain termination codons UAG and UAA	prfA	-	-	ko:K02835	-	-	-	-	ko00000,ko03012	-	-	-	PCRF,RF-1	-	-	-
MBU5982429	288	peptide chain release factor N(5)-glutamine methyltransferase [Limosilactobacillus reuteri].	J	Methylates the class 1 translation termination release factors RF1 PrfA and RF2 PrfB on the glutamine residue of the universally conserved GGQ motif	prmC	GO:0003674,GO:0003824,GO:0005575,GO:0005622,GO:0005623,GO:0005737,GO:0005829,GO:0008150,GO:0008152,GO:0008168,GO:0008757,GO:0016740,GO:0016741,GO:0032259,GO:0044424,GO:0044444,GO:0044464	2.1.1.297	ko:K02493	-	-	R10806	RC00003,RC03279	ko00000,ko01000,ko03012	-	-	-	MTS	-	-	-
MBU5982430	342	threonylcarbamoyl-AMP synthase [Limosilactobacillus reuteri].	J	Required for the formation of a threonylcarbamoyl group on adenosine at position 37 (t(6)A37) in tRNAs that read codons beginning with adenine	ywlC	GO:0000049,GO:0000166,GO:0002949,GO:0003674,GO:0003676,GO:0003723,GO:0003824,GO:0005488,GO:0005524,GO:0005575,GO:0005622,GO:0005623,GO:0005737,GO:0006139,GO:0006396,GO:0006399,GO:0006400,GO:0006450,GO:0006725,GO:0006807,GO:0008033,GO:0008144,GO:0008150,GO:0008152,GO:0009451,GO:0009987,GO:0010467,GO:0016070,GO:0016740,GO:0016772,GO:0016779,GO:0017076,GO:0030554,GO:0032553,GO:0032555,GO:0032559,GO:…	2.7.7.87	ko:K07566	-	-	R10463	RC00745	ko00000,ko01000,ko03009,ko03016	-	-	-	SUA5,Sua5_yciO_yrdC	-	-	-
MBU5982431	411	serine hydroxymethyltransferase [Limosilactobacillus reuteri].	E	Catalyzes the reversible interconversion of serine and glycine with tetrahydrofolate (THF) serving as the one-carbon carrier. This reaction serves as the major source of one-carbon groups required for the biosynthesis of purines, thymidylate, methionine, and other important biomolecules. Also exhibits THF- independent aldolase activity toward beta-hydroxyamino acids, producing glycine and aldehyd…	glyA	-	2.1.2.1	ko:K00600	ko00260,ko00460,ko00630,ko00670,ko00680,ko01100,ko01110,ko01120,ko01130,ko01200,ko01230,ko01523,map00260,map00460,map00630,map00670,map00680,map01100,map01110,map01120,map01130,map01200,map01230,map01523	M00140,M00141,M00346,M00532	R00945,R09099	RC00022,RC00112,RC01583,RC02958	ko00000,ko00001,ko00002,ko01000	-	-	-	SHMT	-	-	-
MBU5982432	211	uracil phosphoribosyltransferase [Limosilactobacillus reuteri].	F	Catalyzes the conversion of uracil and 5-phospho-alpha- D-ribose 1-diphosphate (PRPP) to UMP and diphosphate	upp	GO:0003674,GO:0003824,GO:0004849,GO:0005575,GO:0005622,GO:0005623,GO:0005737,GO:0005829,GO:0006139,GO:0006206,GO:0006213,GO:0006220,GO:0006221,GO:0006222,GO:0006725,GO:0006753,GO:0006793,GO:0006796,GO:0006807,GO:0008150,GO:0008152,GO:0008655,GO:0009058,GO:0009112,GO:0009116,GO:0009117,GO:0009119,GO:0009123,GO:0009124,GO:0009129,GO:0009130,GO:0009156,GO:0009161,GO:0009163,GO:0009165,GO:0009173,GO:…	2.4.2.9	ko:K00761	ko00240,ko01100,map00240,map01100	-	R00966	RC00063	ko00000,ko00001,ko01000	-	-	iSB619.SA_RS11010	UPRTase	-	-	-
MBU5982433	575	phosphoenolpyruvate--protein phosphotransferase [Limosilactobacillus reuteri].	G	General (non sugar-specific) component of the phosphoenolpyruvate-dependent sugar phosphotransferase system (sugar PTS). This major carbohydrate active-transport system catalyzes the phosphorylation of incoming sugar substrates concomitantly with their translocation across the cell membrane. Enzyme I transfers the phosphoryl group from phosphoenolpyruvate (PEP) to the phosphoryl carrier protein (…	ptsI	GO:0006810,GO:0008150,GO:0008643,GO:0009401,GO:0051179,GO:0051234,GO:0071702	2.7.3.9	ko:K08483	ko02060,map02060	-	-	-	ko00000,ko00001,ko01000,ko02000	8.A.7	-	-	PEP-utilisers_N,PEP-utilizers,PEP-utilizers_C	-	-	-
MBU5982434	371	YibE/F family protein [Limosilactobacillus reuteri].	S	overlaps another CDS with the same product name	yibE	-	-	-	-	-	-	-	-	-	-	-	YibE_F	-	-	PossiblySecreted
MBU5982435	257	YibE/F family protein [Limosilactobacillus reuteri].	S	overlaps another CDS with the same product name	yibF	-	-	-	-	-	-	-	-	-	-	-	YibE_F	-	-	PossiblySecreted
MBU5982436	423	uracil permease [Limosilactobacillus reuteri].	F	Permease	pyrP	-	-	ko:K02824	-	-	-	-	ko00000,ko02000	2.A.40.1.1,2.A.40.1.2	-	-	Xan_ur_permease	-	-	PossiblySecreted
MBU5982437	235	F0F1 ATP synthase subunit A [Limosilactobacillus reuteri].	C	it plays a direct role in the translocation of protons across the membrane	atpB	GO:0003674,GO:0003824,GO:0005215,GO:0005575,GO:0005622,GO:0005623,GO:0005886,GO:0005887,GO:0006139,GO:0006163,GO:0006164,GO:0006725,GO:0006753,GO:0006754,GO:0006793,GO:0006796,GO:0006807,GO:0006810,GO:0006811,GO:0006812,GO:0008150,GO:0008152,GO:0008324,GO:0009058,GO:0009117,GO:0009123,GO:0009124,GO:0009126,GO:0009127,GO:0009141,GO:0009142,GO:0009144,GO:0009145,GO:0009150,GO:0009152,GO:0009156,GO:…	-	ko:K02108	ko00190,ko00195,ko01100,map00190,map00195,map01100	M00157	-	-	ko00000,ko00001,ko00002,ko00194,ko03110	3.A.2.1	-	-	ATP-synt_A	-	-	PossiblySecreted
MBU5982438	72	F0F1 ATP synthase subunit C [Limosilactobacillus reuteri].	C	F(1)F(0) ATP synthase produces ATP from ADP in the presence of a proton or sodium gradient. F-type ATPases consist of two structural domains, F(1) containing the extramembraneous catalytic core and F(0) containing the membrane proton channel, linked together by a central stalk and a peripheral stalk. During catalysis, ATP synthesis in the catalytic domain of F(1) is coupled via a rotary mechanism…	atpE	GO:0003674,GO:0003824,GO:0005215,GO:0005575,GO:0005622,GO:0005623,GO:0006139,GO:0006163,GO:0006164,GO:0006725,GO:0006753,GO:0006754,GO:0006793,GO:0006796,GO:0006807,GO:0006810,GO:0006811,GO:0006812,GO:0008150,GO:0008152,GO:0008324,GO:0009058,GO:0009117,GO:0009123,GO:0009124,GO:0009126,GO:0009127,GO:0009141,GO:0009142,GO:0009144,GO:0009145,GO:0009150,GO:0009152,GO:0009156,GO:0009161,GO:0009165,GO:…	-	ko:K02110	ko00190,ko00195,ko01100,map00190,map00195,map01100	M00157	-	-	ko00000,ko00001,ko00002,ko00194	3.A.2.1	-	-	ATP-synt_C	-	-	PossiblySecreted
MBU5982439	172	F0F1 ATP synthase subunit B [Limosilactobacillus reuteri].	C	Component of the F(0) channel, it forms part of the peripheral stalk, linking F(1) to F(0)	atpF	-	-	ko:K02109	ko00190,ko00195,ko01100,map00190,map00195,map01100	M00157	-	-	ko00000,ko00001,ko00002,ko00194	3.A.2.1	-	iYO844.BSU36850	ATP-synt_B	-	-	PossiblySecreted
MBU5982440	180	F0F1 ATP synthase subunit delta [Limosilactobacillus reuteri].	C	F(1)F(0) ATP synthase produces ATP from ADP in the presence of a proton or sodium gradient. F-type ATPases consist of two structural domains, F(1) containing the extramembraneous catalytic core and F(0) containing the membrane proton channel, linked together by a central stalk and a peripheral stalk. During catalysis, ATP synthesis in the catalytic domain of F(1) is coupled via a rotary mechanism…	atpH	-	-	ko:K02113	ko00190,ko00195,ko01100,map00190,map00195,map01100	M00157	-	-	ko00000,ko00001,ko00002,ko00194	3.A.2.1	-	-	OSCP	-	-	-
MBU5982441	509	F0F1 ATP synthase subunit alpha [Limosilactobacillus reuteri].	C	Produces ATP from ADP in the presence of a proton gradient across the membrane. The alpha chain is a regulatory subunit	atpA	-	3.6.3.14	ko:K02111	ko00190,ko00195,ko01100,map00190,map00195,map01100	M00157	-	-	ko00000,ko00001,ko00002,ko00194,ko01000	3.A.2.1	-	iSB619.SA_RS10975	ATP-synt_ab,ATP-synt_ab_C,ATP-synt_ab_N	-	-	-
MBU5982442	314	F0F1 ATP synthase subunit gamma [Limosilactobacillus reuteri].	C	Produces ATP from ADP in the presence of a proton gradient across the membrane. The gamma chain is believed to be important in regulating ATPase activity and the flow of protons through the CF(0) complex	atpG	-	-	ko:K02115	ko00190,ko00195,ko01100,map00190,map00195,map01100	M00157	-	-	ko00000,ko00001,ko00002,ko00194	3.A.2.1	-	iSB619.SA_RS10970,iYO844.BSU36820	ATP-synt	-	-	PossiblySecreted
MBU5982443	475	F0F1 ATP synthase subunit beta [Limosilactobacillus reuteri].	C	Produces ATP from ADP in the presence of a proton gradient across the membrane. The catalytic sites are hosted primarily by the beta subunits	atpD	-	3.6.3.14	ko:K02112	ko00190,ko00195,ko01100,map00190,map00195,map01100	M00157	-	-	ko00000,ko00001,ko00002,ko00194,ko01000	3.A.2.1	-	iSB619.SA_RS10965	ATP-synt_ab,ATP-synt_ab_N	-	-	-
MBU5982444	143	F0F1 ATP synthase subunit epsilon [Limosilactobacillus reuteri].	C	Produces ATP from ADP in the presence of a proton gradient across the membrane	atpC	GO:0005575,GO:0005622,GO:0005623,GO:0006139,GO:0006163,GO:0006164,GO:0006725,GO:0006753,GO:0006754,GO:0006793,GO:0006796,GO:0006807,GO:0006810,GO:0006811,GO:0006812,GO:0008150,GO:0008152,GO:0009058,GO:0009117,GO:0009123,GO:0009124,GO:0009126,GO:0009127,GO:0009141,GO:0009142,GO:0009144,GO:0009145,GO:0009150,GO:0009152,GO:0009156,GO:0009161,GO:0009165,GO:0009167,GO:0009168,GO:0009199,GO:0009201,GO:…	-	ko:K02114	ko00190,ko00195,ko01100,map00190,map00195,map01100	M00157	-	-	ko00000,ko00001,ko00002,ko00194	3.A.2.1	-	-	ATP-synt_DE,ATP-synt_DE_N	-	-	-
MBU5982445	87	DUF1146 family protein [Limosilactobacillus reuteri].	S	Protein of unknown function (DUF1146)	ywzB	-	-	-	-	-	-	-	-	-	-	-	DUF1146	-	-	PossiblySecreted
MBU5982446	438	UDP-N-acetylglucosamine 1-carboxyvinyltransferase [Limosilactobacillus reuteri].	M	Cell wall formation. Adds enolpyruvyl to UDP-N- acetylglucosamine	murA	-	2.5.1.7	ko:K00790	ko00520,ko00550,ko01100,map00520,map00550,map01100	-	R00660	RC00350	ko00000,ko00001,ko01000,ko01011	-	-	-	EPSP_synthase	-	-	-
MBU5982447	330	rod shape-determining protein [Limosilactobacillus reuteri].	D	Cell shape determining protein MreB Mrl	mbl	-	-	ko:K03569	-	-	-	-	ko00000,ko02048,ko03036,ko04812	1.A.33.1,9.B.157.1	-	-	MreB_Mbl	-	-	-
MBU5982448	78	membrane protein insertion efficiency factor YidD [Limosilactobacillus reuteri].	S	Could be involved in insertion of integral membrane proteins into the membrane	ytjA	-	-	ko:K08998	-	-	-	-	ko00000	-	-	-	Haemolytic	-	-	-
MBU5982449	74	DUF2969 domain-containing protein [Limosilactobacillus reuteri].	S	Protein of unknown function (DUF2969)	-	-	-	-	-	-	-	-	-	-	-	-	DUF2969	-	-	PossiblySecreted
MBU5982450	397	rod shape-determining protein RodA [Limosilactobacillus reuteri].	D	Belongs to the SEDS family	rodA	-	-	ko:K05837	-	-	-	-	ko00000,ko03036	-	-	-	FTSW_RODA_SPOVE	-	-	PossiblySecreted
MBU5982451	97	glycine cleavage system protein H [Limosilactobacillus reuteri].	E	glycine cleavage	gcsH2	-	-	ko:K02437	ko00260,ko00630,ko01100,ko01110,ko01130,ko01200,map00260,map00630,map01100,map01110,map01130,map01200	M00532	R01221	RC00022,RC02834	ko00000,ko00001,ko00002	-	-	-	GCV_H	-	-	PossiblySecreted
MBU5982452	70	transposase, partial [Limosilactobacillus reuteri].	L	PFAM Transposase, IS204 IS1001 IS1096 IS1165	tnp2	-	-	-	-	-	-	-	-	-	-	-	DDE_Tnp_ISL3,HTH_Tnp_ISL3,zf-ISL3	-	-	PossiblySecreted
MBU5982453	306	L-lactate dehydrogenase [Limosilactobacillus reuteri].	C	Belongs to the LDH MDH superfamily	hdhL	-	1.1.1.27	ko:K00016	ko00010,ko00270,ko00620,ko00640,ko01100,ko01110,ko01120,ko01130,ko04922,map00010,map00270,map00620,map00640,map01100,map01110,map01120,map01130,map04922	-	R00703,R01000,R03104	RC00031,RC00044	ko00000,ko00001,ko01000,ko04147	-	-	-	Ldh_1_C,Ldh_1_N	-	-	-
MBU5982454	398	tetracycline resistance MFS efflux pump [Limosilactobacillus reuteri].	EGP	transporter	blt	-	-	ko:K08153	-	M00717	-	-	ko00000,ko00002,ko02000	2.A.1.2.8	-	-	MFS_1	-	-	PossiblySecreted
MBU5982455	96	FMN-binding protein [Limosilactobacillus reuteri].	S	FMN binding	-	-	1.3.5.4	ko:K00244	ko00020,ko00190,ko00620,ko00650,ko00720,ko01100,ko01110,ko01120,ko01130,ko01200,ko02020,map00020,map00190,map00620,map00650,map00720,map01100,map01110,map01120,map01130,map01200,map02020	M00009,M00011,M00150,M00173	R02164	RC00045	ko00000,ko00001,ko00002,ko01000	-	-	-	FAD_binding_2,FMN_bind,FMN_red,Oxidored_FMN	-	-	PossiblySecreted
MBU5982456	213	endonuclease III [Limosilactobacillus reuteri].	L	DNA repair enzyme that has both DNA N-glycosylase activity and AP-lyase activity. The DNA N-glycosylase activity releases various damaged pyrimidines from DNA by cleaving the N- glycosidic bond, leaving an AP (apurinic apyrimidinic) site. The AP-lyase activity cleaves the phosphodiester bond 3' to the AP site by a beta-elimination, leaving a 3'-terminal unsaturated sugar and a product with a term…	nth	-	4.2.99.18	ko:K10773	ko03410,map03410	-	-	-	ko00000,ko00001,ko01000,ko03400	-	-	-	EndIII_4Fe-2S,HhH-GPD	-	-	-
MBU5982457	490	amino acid permease [Limosilactobacillus reuteri].	E	amino acid	ctrA	-	-	ko:K03294	-	-	-	-	ko00000	2.A.3.2	-	-	AA_permease_2	-	-	PossiblySecreted
MBU5982458	453	aspartate aminotransferase family protein [Limosilactobacillus reuteri].	E	Belongs to the class-III pyridoxal-phosphate-dependent aminotransferase family	gabT	-	2.6.1.19,5.1.1.21	ko:K00823,ko:K20708	ko00250,ko00410,ko00640,ko00650,ko01100,ko01120,map00250,map00410,map00640,map00650,map01100,map01120	M00027	R00908,R01648	RC00006,RC00062	ko00000,ko00001,ko00002,ko01000,ko01007	-	-	-	Aminotran_3	-	-	-
MBU5982459	389	cation:proton antiporter [Limosilactobacillus reuteri].	P	Belongs to the monovalent cation proton antiporter 2 (CPA2) transporter (TC 2.A.37) family	napA	-	-	-	-	-	-	-	-	-	-	-	Na_H_Exchanger	-	-	PossiblySecreted
MBU5982460	772	AAA family ATPase [Limosilactobacillus reuteri].	L	DNA helicase	-	-	-	-	-	-	-	-	-	-	-	-	AAA_19,UvrD_C_2	-	-	-
MBU5982461	147	nucleoside-diphosphate kinase [Limosilactobacillus reuteri].	F	Belongs to the NDK family	ndk	GO:0003674,GO:0003824,GO:0004550,GO:0005575,GO:0005622,GO:0005623,GO:0006139,GO:0006163,GO:0006165,GO:0006220,GO:0006725,GO:0006753,GO:0006793,GO:0006796,GO:0006807,GO:0008150,GO:0008152,GO:0009117,GO:0009132,GO:0009987,GO:0016301,GO:0016310,GO:0016740,GO:0016772,GO:0016776,GO:0019205,GO:0019637,GO:0034641,GO:0044237,GO:0044238,GO:0044281,GO:0044464,GO:0046483,GO:0046939,GO:0055086,GO:0071704,GO:…	2.7.4.6	ko:K00940	ko00230,ko00240,ko00983,ko01100,ko01110,ko01130,ko04016,map00230,map00240,map00983,map01100,map01110,map01130,map04016	M00049,M00050,M00052,M00053	R00124,R00139,R00156,R00330,R00570,R00722,R01137,R01857,R02093,R02326,R02331,R03530,R11894,R11895	RC00002	ko00000,ko00001,ko00002,ko01000,ko04131	-	-	-	NDK	-	-	-
MBU5982462	319	site-specific DNA-methyltransferase [Limosilactobacillus reuteri].	L	Belongs to the N(4) N(6)-methyltransferase family	-	-	2.1.1.72	ko:K00571	-	-	-	-	ko00000,ko01000,ko02048	-	-	-	N6_N4_Mtase	-	-	PossiblySecreted
MBU5982463	340	tryptophan--tRNA ligase [Limosilactobacillus reuteri].	J	Belongs to the class-I aminoacyl-tRNA synthetase family	trpS	GO:0003674,GO:0003824,GO:0004812,GO:0004830,GO:0005575,GO:0005622,GO:0005623,GO:0005737,GO:0006082,GO:0006139,GO:0006399,GO:0006412,GO:0006418,GO:0006436,GO:0006518,GO:0006520,GO:0006725,GO:0006807,GO:0008150,GO:0008152,GO:0009058,GO:0009059,GO:0009987,GO:0010467,GO:0016070,GO:0016874,GO:0016875,GO:0019538,GO:0019752,GO:0034641,GO:0034645,GO:0034660,GO:0043038,GO:0043039,GO:0043043,GO:0043170,GO:…	6.1.1.2	ko:K01867	ko00970,map00970	M00359,M00360	R03664	RC00055,RC00523	ko00000,ko00001,ko00002,ko01000,ko01007,ko03016	-	-	-	tRNA-synt_1b	-	-	-
MBU5982464	313	Ppx/GppA family phosphatase [Limosilactobacillus reuteri].	FP	exopolyphosphatase	ppx	-	3.6.1.11,3.6.1.40	ko:K01524	ko00230,map00230	-	R03409	RC00002	ko00000,ko00001,ko01000	-	-	-	Ppx-GppA	-	-	-
MBU5982465	420	hydroxymethylglutaryl-CoA reductase, degradative [Limosilactobacillus reuteri].	C	Belongs to the HMG-CoA reductase family	mvaA	-	1.1.1.88,2.3.1.9	ko:K00054,ko:K00626	ko00071,ko00072,ko00280,ko00310,ko00362,ko00380,ko00620,ko00630,ko00640,ko00650,ko00720,ko00900,ko01100,ko01110,ko01120,ko01130,ko01200,ko01212,ko02020,map00071,map00072,map00280,map00310,map00362,map00380,map00620,map00630,map00640,map00650,map00720,map00900,map01100,map01110,map01120,map01130,map01200,map01212,map02020	M00088,M00095,M00373,M00374,M00375	R00238,R01177,R02081	RC00004,RC00326,RC00644	ko00000,ko00001,ko00002,ko01000,ko04147	-	-	-	HMG-CoA_red	-	-	-
MBU5982466	319	IpaB/EvcA family protein [Limosilactobacillus reuteri].	-	-	-	-	-	-	-	-	-	-	-	-	-	-	-	-	-	-
MBU5982467	232	NAD-dependent protein deacylase [Limosilactobacillus reuteri].	K	SIR2 family	cobB	-	-	ko:K12410	-	-	-	-	ko00000,ko01000	-	-	-	SIR2	-	-	-
MBU5982468	282	DUF72 domain-containing protein [Limosilactobacillus reuteri].	F	Protein of unknown function DUF72	yunF	-	-	-	-	-	-	-	-	-	-	-	DUF72	-	-	-
MBU5982469	675	methionine--tRNA ligase [Limosilactobacillus reuteri].	J	Is required not only for elongation of protein synthesis but also for the initiation of all mRNA translation through initiator tRNA(fMet) aminoacylation	metG	GO:0003674,GO:0003824,GO:0004812,GO:0004825,GO:0005575,GO:0005622,GO:0005623,GO:0005737,GO:0006082,GO:0006139,GO:0006399,GO:0006412,GO:0006418,GO:0006431,GO:0006518,GO:0006520,GO:0006725,GO:0006807,GO:0008150,GO:0008152,GO:0009058,GO:0009059,GO:0009987,GO:0010467,GO:0016070,GO:0016874,GO:0016875,GO:0019538,GO:0019752,GO:0034641,GO:0034645,GO:0034660,GO:0043038,GO:0043039,GO:0043043,GO:0043170,GO:…	6.1.1.10	ko:K01874	ko00450,ko00970,map00450,map00970	M00359,M00360	R03659,R04773	RC00055,RC00523	ko00000,ko00001,ko00002,ko01000,ko01007,ko03016	-	-	-	Anticodon_1,tRNA-synt_1g,tRNA_bind	-	-	-
MBU5982470	272	TatD family hydrolase [Limosilactobacillus reuteri].	L	hydrolase, TatD family	tatD	GO:0003674,GO:0003824,GO:0004518,GO:0004536,GO:0006139,GO:0006259,GO:0006308,GO:0006725,GO:0006807,GO:0008150,GO:0008152,GO:0009056,GO:0009057,GO:0009987,GO:0016787,GO:0016788,GO:0019439,GO:0034641,GO:0034655,GO:0043170,GO:0044237,GO:0044238,GO:0044248,GO:0044260,GO:0044265,GO:0044270,GO:0046483,GO:0046700,GO:0071704,GO:0090304,GO:0090305,GO:0140097,GO:1901360,GO:1901361,GO:1901575	-	ko:K03424	-	-	-	-	ko00000,ko01000	-	-	-	TatD_DNase	-	-	-
MBU5982471	188	ribonuclease M5 [Limosilactobacillus reuteri].	J	Required for correct processing of both the 5' and 3' ends of 5S rRNA precursor. Cleaves both sides of a double-stranded region yielding mature 5S rRNA in one step	rnmV	GO:0003674,GO:0003824,GO:0004518,GO:0004519,GO:0004521,GO:0004540,GO:0006139,GO:0006364,GO:0006396,GO:0006725,GO:0006807,GO:0008150,GO:0008152,GO:0009987,GO:0010467,GO:0016070,GO:0016072,GO:0016787,GO:0016788,GO:0016891,GO:0016893,GO:0022613,GO:0034470,GO:0034641,GO:0034660,GO:0042254,GO:0043170,GO:0043822,GO:0044085,GO:0044237,GO:0044238,GO:0046483,GO:0071704,GO:0071840,GO:0090304,GO:0090305,GO:…	3.1.26.8	ko:K05985	-	-	-	-	ko00000,ko01000	-	-	-	DUF4093,Toprim,Toprim_4	-	-	-
MBU5982472	297	16S rRNA (adenine(1518)-N(6)/adenine(1519)-N(6))-dimethyltransferase RsmA [Limosilactobacillus reuteri].	J	Specifically dimethylates two adjacent adenosines (A1518 and A1519) in the loop of a conserved hairpin near the 3'-end of 16S rRNA in the 30S particle. May play a critical role in biogenesis of 30S subunits	ksgA	GO:0000154,GO:0000179,GO:0001510,GO:0003674,GO:0003824,GO:0005575,GO:0005622,GO:0005623,GO:0005737,GO:0006139,GO:0006364,GO:0006396,GO:0006725,GO:0006807,GO:0008150,GO:0008152,GO:0008168,GO:0008170,GO:0008173,GO:0008649,GO:0008757,GO:0009451,GO:0009987,GO:0010467,GO:0016070,GO:0016072,GO:0016433,GO:0016740,GO:0016741,GO:0022613,GO:0031167,GO:0032259,GO:0034470,GO:0034641,GO:0034660,GO:0042254,GO:…	2.1.1.182	ko:K02528	-	-	R10716	RC00003,RC03257	ko00000,ko01000,ko03009	-	-	-	RrnaAD	-	-	-
MBU5982473	80	Veg family protein [Limosilactobacillus reuteri].	S	Biofilm formation stimulator VEG	veg	-	-	-	-	-	-	-	-	-	-	-	VEG	-	-	-
MBU5982474	283	4-(cytidine 5'-diphospho)-2-C-methyl-D-erythritol kinase [Limosilactobacillus reuteri].	F	Catalyzes the phosphorylation of the position 2 hydroxy group of 4-diphosphocytidyl-2C-methyl-D-erythritol	ispE	GO:0003674,GO:0003824,GO:0006793,GO:0006796,GO:0008150,GO:0008152,GO:0009987,GO:0016301,GO:0016310,GO:0016740,GO:0016772,GO:0016773,GO:0044237,GO:0050515	2.7.1.148	ko:K00919,ko:K16924	ko00900,ko01100,ko01110,ko01130,map00900,map01100,map01110,map01130	M00096,M00582	R05634	RC00002,RC01439	ko00000,ko00001,ko00002,ko01000,ko02000	3.A.1.29	-	iYO844.BSU00460	GHMP_kinases_C,GHMP_kinases_N	-	-	-
MBU5982475	437	bifunctional folylpolyglutamate synthase/dihydrofolate synthase [Limosilactobacillus reuteri].	H	Belongs to the folylpolyglutamate synthase family	folC	-	6.3.2.12,6.3.2.17	ko:K11754	ko00790,ko01100,map00790,map01100	M00126,M00841	R00942,R02237,R04241	RC00064,RC00090,RC00162	ko00000,ko00001,ko00002,ko01000	-	-	-	Mur_ligase_C,Mur_ligase_M	-	-	-
MBU5982476	210	JAB domain-containing protein [Limosilactobacillus reuteri].	L	DNA repair protein	radC	-	-	ko:K03630	-	-	-	-	ko00000	-	-	-	RadC	-	-	-
MBU5982477	333	rod shape-determining protein [Limosilactobacillus reuteri].	D	cell shape determining protein MreB	mreB	-	-	ko:K03569	-	-	-	-	ko00000,ko02048,ko03036,ko04812	1.A.33.1,9.B.157.1	-	-	MreB_Mbl	-	-	-
MBU5982478	285	rod shape-determining protein MreC [Limosilactobacillus reuteri].	M	Involved in formation and maintenance of cell shape	mreC	GO:0003674,GO:0005488,GO:0005515,GO:0005575,GO:0005623,GO:0005886,GO:0008150,GO:0008360,GO:0009273,GO:0009987,GO:0016020,GO:0022603,GO:0022604,GO:0030428,GO:0042546,GO:0043621,GO:0044085,GO:0044464,GO:0050789,GO:0050793,GO:0050794,GO:0051128,GO:0065007,GO:0065008,GO:0071554,GO:0071840,GO:0071944	-	ko:K03570	-	-	-	-	ko00000,ko03036	9.B.157.1	-	-	MreC	lipoprotein_signal_peptide	1_26	PossiblySecreted
MBU5982479	178	rod shape-determining protein MreD [Limosilactobacillus reuteri].	M	rod shape-determining protein MreD	mreD	-	-	ko:K03571	-	-	-	-	ko00000,ko03036	9.B.157.1	-	-	MreD	-	-	PossiblySecreted
MBU5982480	215	amino acid ABC transporter permease [Limosilactobacillus reuteri].	P	ABC transporter permease	yecS_2	-	-	ko:K02029,ko:K02030	-	M00236	-	-	ko00000,ko00002,ko02000	3.A.1.3	-	-	BPD_transp_1	-	-	PossiblySecreted
MBU5982481	216	amino acid ABC transporter ATP-binding protein [Limosilactobacillus reuteri].	E	ABC transporter, ATP-binding protein	glnQ	-	3.6.3.21	ko:K02028	-	M00236	-	-	ko00000,ko00002,ko01000,ko02000	3.A.1.3	-	-	ABC_tran	-	-	-
MBU5982482	283	amino acid ABC transporter substrate-binding protein [Limosilactobacillus reuteri].	ET	ABC transporter substrate-binding protein	aatB	-	-	ko:K02030	-	M00236	-	-	ko00000,ko00002,ko02000	3.A.1.3	-	-	SBP_bac_3	lipoprotein_signal_peptide	1_22	PossiblySecreted
MBU5982483	415	insulinase family protein [Limosilactobacillus reuteri].	S	Peptidase M16 inactive domain protein	ymfF	-	-	-	-	-	-	-	-	-	-	-	Peptidase_M16_C	-	-	-
MBU5982484	432	insulinase family protein [Limosilactobacillus reuteri].	S	Peptidase M16	ymfH	-	-	-	-	-	-	-	-	-	-	-	Peptidase_M16,Peptidase_M16_C	-	-	-
MBU5982485	345	DUF4115 domain-containing protein [Limosilactobacillus reuteri].	S	Helix-turn-helix domain	-	-	-	-	-	-	-	-	-	-	-	-	DUF4115,HTH_25	-	-	PossiblySecreted
MBU5982486	195	CDP-diacylglycerol--glycerol-3-phosphate 3-phosphatidyltransferase [Limosilactobacillus reuteri].	I	Belongs to the CDP-alcohol phosphatidyltransferase class-I family	pgsA	GO:0006629,GO:0006644,GO:0006650,GO:0006793,GO:0006796,GO:0008150,GO:0008152,GO:0008610,GO:0008654,GO:0009058,GO:0009987,GO:0019637,GO:0044237,GO:0044238,GO:0044249,GO:0044255,GO:0045017,GO:0046474,GO:0046486,GO:0071704,GO:0090407,GO:1901576	2.7.8.5	ko:K00995	ko00564,ko01100,map00564,map01100	-	R01801	RC00002,RC00017,RC02795	ko00000,ko00001,ko01000	-	-	iSB619.SA_RS06365	CDP-OH_P_transf	-	-	PossiblySecreted
MBU5982487	415	competence/damage-inducible protein A [Limosilactobacillus reuteri].	S	Belongs to the CinA family	cinA	-	3.5.1.42	ko:K03742,ko:K03743	ko00760,map00760	-	R02322	RC00100	ko00000,ko00001,ko01000	-	-	-	CinA,MoCF_biosynth	-	-	-
MBU5982488	362	recombinase RecA [Limosilactobacillus reuteri].	L	Can catalyze the hydrolysis of ATP in the presence of single-stranded DNA, the ATP-dependent uptake of single-stranded DNA by duplex DNA, and the ATP-dependent hybridization of homologous single-stranded DNAs. It interacts with LexA causing its activation and leading to its autocatalytic cleavage	recA	GO:0005575,GO:0005622,GO:0005623,GO:0005737,GO:0005829,GO:0006950,GO:0006974,GO:0007154,GO:0008150,GO:0009292,GO:0009294,GO:0009432,GO:0009605,GO:0009987,GO:0009991,GO:0030420,GO:0031668,GO:0033554,GO:0044424,GO:0044444,GO:0044464,GO:0044764,GO:0050896,GO:0051704,GO:0051716,GO:0071496	-	ko:K03553	ko03440,map03440	M00729	-	-	ko00000,ko00001,ko00002,ko03400	-	-	-	RecA	-	-	-
MBU5982489	513	ribonuclease Y [Limosilactobacillus reuteri].	S	Endoribonuclease that initiates mRNA decay	rny	GO:0003674,GO:0005488,GO:0005515,GO:0042802	-	ko:K18682	ko03018,map03018	-	-	-	ko00000,ko00001,ko01000,ko03019	-	-	-	DUF3552,HD,KH_1	-	-	-
MBU5982490	881	DNA mismatch repair protein MutS [Limosilactobacillus reuteri].	L	that it carries out the mismatch recognition step. This protein has a weak ATPase activity	mutS	GO:0003674,GO:0003676,GO:0003677,GO:0003684,GO:0003690,GO:0003824,GO:0005488,GO:0005575,GO:0005622,GO:0005623,GO:0006139,GO:0006259,GO:0006281,GO:0006298,GO:0006725,GO:0006807,GO:0006950,GO:0006974,GO:0008094,GO:0008150,GO:0008152,GO:0009987,GO:0016462,GO:0016787,GO:0016817,GO:0016818,GO:0016887,GO:0017111,GO:0030983,GO:0032300,GO:0032991,GO:0033554,GO:0034641,GO:0042623,GO:0043170,GO:0044237,GO:…	-	ko:K03555	ko03430,map03430	-	-	-	ko00000,ko00001,ko03400	-	-	-	MutS_I,MutS_II,MutS_III,MutS_IV,MutS_V	-	-	-
MBU5982491	668	DNA mismatch repair endonuclease MutL [Limosilactobacillus reuteri].	L	This protein is involved in the repair of mismatches in DNA. It is required for dam-dependent methyl-directed DNA mismatch repair. May act as a molecular matchmaker , a protein that promotes the formation of a stable complex between two or more DNA-binding proteins in an ATP-dependent manner without itself being part of a final effector complex	mutL	GO:0003674,GO:0003676,GO:0003677,GO:0003697,GO:0003824,GO:0005488,GO:0005575,GO:0005622,GO:0005623,GO:0006139,GO:0006259,GO:0006281,GO:0006298,GO:0006725,GO:0006807,GO:0006950,GO:0006974,GO:0008150,GO:0008152,GO:0009987,GO:0016462,GO:0016787,GO:0016817,GO:0016818,GO:0016887,GO:0017111,GO:0032300,GO:0032991,GO:0033554,GO:0034641,GO:0043170,GO:0044237,GO:0044238,GO:0044260,GO:0044424,GO:0044464,GO:…	-	ko:K03572	ko03430,map03430	-	-	-	ko00000,ko00001,ko03400	-	-	-	DNA_mis_repair,HATPase_c_3,MutL_C	-	-	-
MBU5982492	199	Holliday junction branch migration protein RuvA [Limosilactobacillus reuteri].	L	The RuvA-RuvB complex in the presence of ATP renatures cruciform structure in supercoiled DNA with palindromic sequence, indicating that it may promote strand exchange reactions in homologous recombination. RuvAB is a helicase that mediates the Holliday junction migration by localized denaturation and reannealing. RuvA stimulates, in the presence of DNA, the weak ATPase activity of RuvB	ruvA	-	3.6.4.12	ko:K03550	ko03440,map03440	-	-	-	ko00000,ko00001,ko01000,ko03400	-	-	-	HHH_5,RuvA_C,RuvA_N	-	-	-
MBU5982493	338	Holliday junction branch migration DNA helicase RuvB [Limosilactobacillus reuteri].	L	The RuvA-RuvB complex in the presence of ATP renatures cruciform structure in supercoiled DNA with palindromic sequence, indicating that it may promote strand exchange reactions in homologous recombination. RuvAB is a helicase that mediates the Holliday junction migration by localized denaturation and reannealing	ruvB	-	3.6.4.12	ko:K03551	ko03440,map03440	-	-	-	ko00000,ko00001,ko01000,ko03400	-	-	-	RuvB_C,RuvB_N	-	-	-
MBU5982494	362	queuine tRNA-ribosyltransferase family protein [Limosilactobacillus reuteri].	F	Catalyzes the base-exchange of a guanine (G) residue with the queuine precursor 7-aminomethyl-7-deazaguanine (PreQ1) at position 34 (anticodon wobble position) in tRNAs with GU(N) anticodons (tRNA-Asp, -Asn, -His and -Tyr). Catalysis occurs through a double-displacement mechanism. The nucleophile active site attacks the C1' of nucleotide 34 to detach the guanine base from the RNA, forming a coval…	tgt	GO:0005575,GO:0005622,GO:0005623,GO:0005737,GO:0006139,GO:0006725,GO:0006807,GO:0008150,GO:0008152,GO:0008616,GO:0009058,GO:0009116,GO:0009119,GO:0009163,GO:0009987,GO:0018130,GO:0019438,GO:0034404,GO:0034641,GO:0034654,GO:0042455,GO:0044237,GO:0044238,GO:0044249,GO:0044271,GO:0044281,GO:0044283,GO:0044424,GO:0044464,GO:0046116,GO:0046483,GO:0055086,GO:0071704,GO:1901135,GO:1901137,GO:1901360,GO:…	2.4.2.29	ko:K00773	-	-	R03789,R10209	RC00063	ko00000,ko01000,ko03016	-	-	-	TGT	-	-	-
MBU5982495	154	preprotein translocase subunit YajC [Limosilactobacillus reuteri].	U	Preprotein translocase	yajC	-	-	ko:K03210	ko02024,ko03060,ko03070,map02024,map03060,map03070	M00335	-	-	ko00000,ko00001,ko00002,ko02044	3.A.5.1,3.A.5.2	-	-	YajC	-	-	PossiblySecreted
MBU5982496	143	ComGF family competence protein [Limosilactobacillus reuteri].	-	-	-	-	-	ko:K02248	-	M00429	-	-	ko00000,ko00002,ko02044	-	-	-	ComGF	-	-	PossiblySecreted
MBU5982497	96	hypothetical protein KQ226_04095 [Limosilactobacillus reuteri].	-	-	-	-	-	-	-	-	-	-	-	-	-	-	-	-	-	PossiblySecreted
MBU5982498	144	type II secretion system GspH family protein [Limosilactobacillus reuteri].	NU	general secretion pathway protein	-	-	-	ko:K02246	-	M00429	-	-	ko00000,ko00002,ko02044	-	-	-	N_methyl	-	-	PossiblySecreted
MBU5982499	103	prepilin-type N-terminal cleavage/methylation domain-containing protein [Limosilactobacillus reuteri].	U	competence protein ComGC	comGC	GO:0005575,GO:0005623,GO:0005886,GO:0009986,GO:0016020,GO:0044464,GO:0071944	-	ko:K02245	-	M00429	-	-	ko00000,ko00002,ko02044	-	-	-	N_methyl	signal_peptide	1_41	PossiblySecreted
MBU5982500	356	type II secretion system F family protein [Limosilactobacillus reuteri].	NU	type II secretion system	comGB	-	-	ko:K02244	-	M00429	-	-	ko00000,ko00002,ko02044	3.A.14.1	-	-	T2SSF	-	-	PossiblySecreted
MBU5982501	325	Flp pilus assembly complex ATPase component TadA [Limosilactobacillus reuteri].	NU	Type II IV secretion system protein	comGA	-	-	ko:K02243	-	M00429	-	-	ko00000,ko00002,ko02044	3.A.14.1	-	-	T2SSE	-	-	-
MBU5982502	248	YebC/PmpR family DNA-binding transcriptional regulator [Limosilactobacillus reuteri].	K	Transcriptional regulatory protein	yebC	GO:0005575,GO:0005622,GO:0005623,GO:0005737,GO:0005829,GO:0044424,GO:0044444,GO:0044464	-	-	-	-	-	-	-	-	-	-	Transcrip_reg	-	-	PossiblySecreted
MBU5982503	281	hypothetical protein KQ226_04125 [Limosilactobacillus reuteri].	-	-	-	-	-	-	-	-	-	-	-	-	-	-	-	-	-	PossiblySecreted
MBU5982504	336	catabolite control protein A [Limosilactobacillus reuteri].	K	catabolite control protein A	ccpA	GO:0000976,GO:0001067,GO:0001130,GO:0001216,GO:0001217,GO:0003674,GO:0003676,GO:0003677,GO:0003690,GO:0003700,GO:0005488,GO:0005575,GO:0006355,GO:0008150,GO:0009889,GO:0009890,GO:0009891,GO:0009892,GO:0009893,GO:0010468,GO:0010556,GO:0010557,GO:0010558,GO:0010604,GO:0010605,GO:0010628,GO:0010629,GO:0019219,GO:0019222,GO:0031323,GO:0031324,GO:0031325,GO:0031326,GO:0031327,GO:0031328,GO:0032991,GO:…	-	ko:K02529	-	-	-	-	ko00000,ko03000	-	-	-	LacI,Peripla_BP_3	-	-	PossiblySecreted
MBU5982505	366	Xaa-Pro peptidase family protein [Limosilactobacillus reuteri].	E	Creatinase/Prolidase N-terminal domain	pepQ	-	3.4.13.9	ko:K01271	-	-	-	-	ko00000,ko01000,ko01002	-	-	-	Creatinase_N,Peptidase_M24	-	-	-
MBU5982506	152	hypothetical protein KQ226_04140 [Limosilactobacillus reuteri].	-	-	-	-	-	-	-	-	-	-	-	-	-	-	-	signal_peptide	1_26	PossiblySecreted
MBU5982507	146	DUF948 domain-containing protein [Limosilactobacillus reuteri].	S	protein containing a divergent version of the methyl-accepting chemotaxis-like domain	ytxG	-	-	-	-	-	-	-	-	-	-	-	DUF948	lipoprotein_signal_peptide	1_22	PossiblySecreted
MBU5982508	291	mechanosensitive ion channel family protein [Limosilactobacillus reuteri].	M	mechanosensitive ion channel	ykuT	GO:0003674,GO:0005215,GO:0006810,GO:0006950,GO:0006970,GO:0008150,GO:0008381,GO:0009628,GO:0009987,GO:0015267,GO:0022803,GO:0022836,GO:0022857,GO:0033554,GO:0050896,GO:0051179,GO:0051234,GO:0051716,GO:0055085,GO:0071214,GO:0071470,GO:0104004	-	ko:K16052,ko:K22044	-	-	-	-	ko00000,ko02000	1.A.23.3,1.A.23.4	-	-	MS_channel	-	-	PossiblySecreted
MBU5982509	277	Cof-type HAD-IIB family hydrolase [Limosilactobacillus reuteri].	S	haloacid dehalogenase-like hydrolase	-	-	-	-	-	-	-	-	-	-	-	-	Hydrolase_3	-	-	-
MBU5982510	147	CBS domain-containing protein [Limosilactobacillus reuteri].	S	(CBS) domain	ykuL	-	-	-	-	-	-	-	-	-	-	-	CBS	-	-	-
MBU5982511	174	metallophosphoesterase [Limosilactobacillus reuteri].	S	Phosphoesterase	-	-	-	ko:K07095	-	-	-	-	ko00000	-	-	-	Metallophos_2	-	-	-
MBU5982512	195	XTP/dITP diphosphatase [Limosilactobacillus reuteri].	F	Pyrophosphatase that catalyzes the hydrolysis of nucleoside triphosphates to their monophosphate derivatives, with a high preference for the non-canonical purine nucleotides XTP (xanthosine triphosphate), dITP (deoxyinosine triphosphate) and ITP. Seems to function as a house-cleaning enzyme that removes non-canonical purine nucleotides from the nucleotide pool, thus preventing their incorporation…	rdgB	GO:0003674,GO:0003824,GO:0005575,GO:0005622,GO:0005623,GO:0005737,GO:0005829,GO:0006139,GO:0006725,GO:0006753,GO:0006793,GO:0006796,GO:0006807,GO:0008150,GO:0008152,GO:0009056,GO:0009058,GO:0009141,GO:0009143,GO:0009987,GO:0016462,GO:0016787,GO:0016817,GO:0016818,GO:0018130,GO:0019438,GO:0019439,GO:0019637,GO:0034404,GO:0034641,GO:0034654,GO:0034655,GO:0044237,GO:0044238,GO:0044248,GO:0044249,GO:…	3.6.1.66	ko:K02428	ko00230,map00230	-	R00426,R00720,R01855,R02100,R02720,R03531	RC00002	ko00000,ko00001,ko01000	-	-	-	Ham1p_like	-	-	-
MBU5982513	267	glutamate racemase [Limosilactobacillus reuteri].	M	Provides the (R)-glutamate required for cell wall biosynthesis	murI	GO:0000270,GO:0003674,GO:0003824,GO:0005488,GO:0005515,GO:0006022,GO:0006023,GO:0006024,GO:0006807,GO:0008150,GO:0008152,GO:0008881,GO:0009058,GO:0009059,GO:0009252,GO:0009273,GO:0009987,GO:0016853,GO:0016854,GO:0016855,GO:0030203,GO:0034645,GO:0036361,GO:0042546,GO:0042802,GO:0043170,GO:0044036,GO:0044038,GO:0044085,GO:0044237,GO:0044249,GO:0044260,GO:0047661,GO:0070589,GO:0071554,GO:0071704,GO:…	3.6.1.66,5.1.1.3	ko:K01776,ko:K02428	ko00230,ko00471,ko01100,map00230,map00471,map01100	-	R00260,R00426,R00720,R01855,R02100,R02720,R03531	RC00002,RC00302	ko00000,ko00001,ko01000,ko01011	-	-	iYO844.BSU28390	Asp_Glu_race	-	-	-
MBU5982514	193	YslB family protein [Limosilactobacillus reuteri].	S	Protein of unknown function (DUF2507)	yslB	-	-	-	-	-	-	-	-	-	-	-	DUF2507	-	-	PossiblySecreted
MBU5982515	104	thioredoxin [Limosilactobacillus reuteri].	O	Belongs to the thioredoxin family	trxA	GO:0003674,GO:0003824,GO:0004791,GO:0005575,GO:0005622,GO:0005623,GO:0005737,GO:0005829,GO:0006950,GO:0006979,GO:0008150,GO:0008152,GO:0009636,GO:0009987,GO:0015035,GO:0015036,GO:0016209,GO:0016491,GO:0016651,GO:0016667,GO:0016668,GO:0016671,GO:0019725,GO:0033554,GO:0034599,GO:0042221,GO:0042592,GO:0044424,GO:0044444,GO:0044464,GO:0045454,GO:0047134,GO:0050789,GO:0050794,GO:0050896,GO:0051716,GO:…	-	ko:K03671	ko04621,ko05418,map04621,map05418	-	-	-	ko00000,ko00001,ko03110	-	-	-	Thioredoxin	-	-	PossiblySecreted
MBU5982516	791	endonuclease MutS2 [Limosilactobacillus reuteri].	L	Endonuclease that is involved in the suppression of homologous recombination and may therefore have a key role in the control of bacterial genetic diversity	mutS2	GO:0003674,GO:0003676,GO:0003677,GO:0003684,GO:0003690,GO:0003824,GO:0005488,GO:0005575,GO:0005622,GO:0005623,GO:0006139,GO:0006259,GO:0006281,GO:0006298,GO:0006725,GO:0006807,GO:0006950,GO:0006974,GO:0008094,GO:0008150,GO:0008152,GO:0009987,GO:0016462,GO:0016787,GO:0016817,GO:0016818,GO:0016887,GO:0017111,GO:0030983,GO:0032300,GO:0032991,GO:0033554,GO:0034641,GO:0042623,GO:0043170,GO:0044237,GO:…	-	ko:K07456	ko03430,map03430	-	-	-	ko00000,ko00001,ko03400	-	-	-	MutS_V,Smr	-	-	-
MBU5982517	178	CvpA family protein [Limosilactobacillus reuteri].	S	Colicin V production protein	cvpA	-	-	-	-	-	-	-	-	-	-	-	Colicin_V	-	-	PossiblySecreted
MBU5982518	98	DUF1292 domain-containing protein [Limosilactobacillus reuteri].	S	Belongs to the UPF0473 family	yrzB	-	-	-	-	-	-	-	-	-	-	-	DUF1292	-	-	PossiblySecreted
MBU5982519	147	Holliday junction resolvase RuvX [Limosilactobacillus reuteri].	J	Could be a nuclease involved in processing of the 5'-end of pre-16S rRNA	yrrK	GO:0000966,GO:0000967,GO:0005575,GO:0005622,GO:0005623,GO:0005737,GO:0005829,GO:0006139,GO:0006364,GO:0006396,GO:0006725,GO:0006807,GO:0008150,GO:0008152,GO:0009987,GO:0010467,GO:0016070,GO:0016072,GO:0022613,GO:0034470,GO:0034471,GO:0034641,GO:0034660,GO:0042254,GO:0043170,GO:0044085,GO:0044237,GO:0044238,GO:0044424,GO:0044444,GO:0044464,GO:0046483,GO:0071704,GO:0071840,GO:0090304,GO:1901360	-	ko:K07447	-	-	-	-	ko00000,ko01000	-	-	-	RuvX	-	-	-
MBU5982520	88	IreB family regulatory phosphoprotein [Limosilactobacillus reuteri].	S	Belongs to the UPF0297 family	yrzL	-	-	-	-	-	-	-	-	-	-	-	DUF965	-	-	-
MBU5982521	884	alanine--tRNA ligase [Limosilactobacillus reuteri].	J	Catalyzes the attachment of alanine to tRNA(Ala) in a two-step reaction alanine is first activated by ATP to form Ala- AMP and then transferred to the acceptor end of tRNA(Ala). Also edits incorrectly charged Ser-tRNA(Ala) and Gly-tRNA(Ala) via its editing domain	alaS	GO:0003674,GO:0003824,GO:0004812,GO:0004813,GO:0005488,GO:0005575,GO:0005622,GO:0005623,GO:0005737,GO:0005829,GO:0006082,GO:0006139,GO:0006396,GO:0006399,GO:0006400,GO:0006412,GO:0006418,GO:0006419,GO:0006518,GO:0006520,GO:0006725,GO:0006807,GO:0008033,GO:0008150,GO:0008152,GO:0009058,GO:0009059,GO:0009451,GO:0009987,GO:0010467,GO:0016070,GO:0016597,GO:0016874,GO:0016875,GO:0019538,GO:0019752,GO:…	6.1.1.7	ko:K01872	ko00970,map00970	M00359,M00360	R03038	RC00055,RC00523	ko00000,ko00001,ko00002,ko01000,ko01007,ko03016	-	-	-	DHHA1,tRNA-synt_2c,tRNA_SAD	-	-	-
MBU5982522	457	DEAD/DEAH box helicase [Limosilactobacillus reuteri].	JKL	DEAD-box RNA helicase. May work in conjunction with the cold shock proteins to ensure proper initiation of transcription at low and optimal temperatures	cshB	GO:0000166,GO:0003674,GO:0003676,GO:0003723,GO:0003724,GO:0003824,GO:0004004,GO:0004386,GO:0005488,GO:0005524,GO:0005575,GO:0005622,GO:0005623,GO:0005737,GO:0006139,GO:0006725,GO:0006807,GO:0006950,GO:0008026,GO:0008144,GO:0008150,GO:0008152,GO:0008186,GO:0009266,GO:0009295,GO:0009409,GO:0009628,GO:0009987,GO:0010501,GO:0016070,GO:0016462,GO:0016787,GO:0016817,GO:0016818,GO:0016887,GO:0017076,GO:…	3.6.4.13	ko:K05592,ko:K18692	ko03018,map03018	-	-	-	ko00000,ko00001,ko01000,ko03009,ko03019	-	-	-	DEAD,Helicase_C	-	-	-
MBU5982523	319	bifunctional oligoribonuclease/PAP phosphatase NrnA [Limosilactobacillus reuteri].	S	DHHA1 domain protein	nrnA	-	3.1.13.3,3.1.3.7	ko:K06881	ko00920,ko01100,ko01120,map00920,map01100,map01120	-	R00188,R00508	RC00078	ko00000,ko00001,ko01000,ko03400	-	-	-	DHH,DHHA1	-	-	-
MBU5982524	98	transposase, partial [Limosilactobacillus reuteri].	L	PFAM Integrase catalytic region	-	-	-	ko:K07497	-	-	-	-	ko00000	-	-	-	HTH_21,HTH_28,rve,rve_2	-	-	PossiblySecreted
MBU5982525	546	Nramp family divalent metal transporter [Limosilactobacillus reuteri].	P	H( )-stimulated, divalent metal cation uptake system	mntH	-	-	ko:K03322	-	-	-	-	ko00000,ko02000	2.A.55.2.6,2.A.55.3	-	-	Nramp	-	-	PossiblySecreted
MBU5982526	336	zinc-dependent alcohol dehydrogenase family protein [Limosilactobacillus reuteri].	E	Zinc-binding dehydrogenase	-	-	-	-	-	-	-	-	-	-	-	-	ADH_N,ADH_zinc_N	-	-	-
MBU5982527	170	TetR/AcrR family transcriptional regulator [Limosilactobacillus reuteri].	K	transcriptional regulator (TetR family)	-	-	-	-	-	-	-	-	-	-	-	-	TetR_N	-	-	-
MBU5982528	352	ABC transporter permease [Limosilactobacillus reuteri].	V	ABC transporter permease	yxeA	-	-	ko:K02004	-	M00258	-	-	ko00000,ko00002,ko02000	3.A.1	-	-	FtsX,MacB_PCD	-	-	PossiblySecreted
MBU5982529	229	ABC transporter ATP-binding protein [Limosilactobacillus reuteri].	V	ABC transporter, ATP-binding protein	lolD	-	-	ko:K02003	-	M00258	-	-	ko00000,ko00002,ko02000	3.A.1	-	-	ABC_tran	-	-	-
MBU5982530	660	ATP-binding cassette domain-containing protein [Limosilactobacillus reuteri].	V	ABC transporter, ATP-binding protein	yhcA	-	-	ko:K02003,ko:K02004	-	M00258	-	-	ko00000,ko00002,ko02000	3.A.1	-	-	ABC_tran,FtsX,MacB_PCD	-	-	PossiblySecreted
MBU5982531	78	hypothetical protein KQ226_04265 [Limosilactobacillus reuteri].	-	-	-	-	-	-	-	-	-	-	-	-	-	-	-	-	-	PossiblySecreted
MBU5982532	106	metalloregulator ArsR/SmtB family transcription factor [Limosilactobacillus reuteri].	K	Transcriptional regulator, ArsR family	czrA	-	-	ko:K22043	-	-	-	-	ko00000,ko03000	-	-	-	HTH_5	-	-	-
MBU5982533	568	LysM peptidoglycan-binding domain-containing protein [Limosilactobacillus reuteri].	NU	Mannosyl-glycoprotein endo-beta-N-acetylglucosaminidase	-	-	3.2.1.17	ko:K01185,ko:K02395,ko:K19223	-	-	-	-	ko00000,ko01000,ko01002,ko01011,ko02035	-	CBM50	-	Glucosaminidase,LysM	signal_peptide	1_42	PossiblySecreted
MBU5982534	314	LacI family DNA-binding transcriptional regulator [Limosilactobacillus reuteri].	K	Transcriptional regulator, LacI family	scrR	-	-	ko:K02529,ko:K03484	-	-	-	-	ko00000,ko03000	-	-	-	LacI,Peripla_BP_1,Peripla_BP_3	-	-	-
MBU5982535	61	hypothetical protein KQ226_04285 [Limosilactobacillus reuteri].	-	-	-	-	-	-	-	-	-	-	-	-	-	-	-	-	-	-
MBU5982536	206	hypothetical protein KQ226_04290 [Limosilactobacillus reuteri].	-	-	-	-	-	-	-	-	-	-	-	-	-	-	-	-	-	PossiblySecreted
MBU5982537	398	MFS transporter [Limosilactobacillus reuteri].	EGP	Major Facilitator	yttB	-	-	-	-	-	-	-	-	-	-	-	MFS_1	-	-	PossiblySecreted
MBU5982538	425	histidine--tRNA ligase [Limosilactobacillus reuteri].	J	histidyl-tRNA synthetase	hisS	-	6.1.1.21	ko:K01892	ko00970,map00970	M00359,M00360	R03655	RC00055,RC00523	ko00000,ko00001,ko00002,ko01000,ko01007,ko03016	-	-	-	HGTP_anticodon,tRNA-synt_2b,tRNA-synt_His	-	-	-
MBU5982539	133	hypothetical protein KQ226_04305 [Limosilactobacillus reuteri].	-	-	-	-	-	-	-	-	-	-	-	-	-	-	-	-	-	-
MBU5982540	212	NAD(P)H-hydrate epimerase [Limosilactobacillus reuteri].	H	Catalyzes the epimerization of the S- and R-forms of NAD(P)HX, a damaged form of NAD(P)H that is a result of enzymatic or heat-dependent hydration. This is a prerequisite for the S- specific NAD(P)H-hydrate dehydratase to allow the repair of both epimers of NAD(P)HX	nnrE	-	5.1.99.6	ko:K17759	-	-	-	-	ko00000,ko01000	-	-	-	YjeF_N	-	-	-
MBU5982541	461	L,D-transpeptidase [Limosilactobacillus reuteri].	S	Putative peptidoglycan binding domain	-	-	-	-	-	-	-	-	-	-	-	-	PG_binding_4,YkuD	-	-	PossiblySecreted
MBU5982542	193	hypothetical protein KQ226_04325 [Limosilactobacillus reuteri].	-	-	-	-	-	-	-	-	-	-	-	-	-	-	-	-	-	PossiblySecreted
MBU5982543	403	D-alanyl-D-alanine carboxypeptidase [Limosilactobacillus reuteri].	M	Belongs to the peptidase S11 family	dacA	GO:0003674,GO:0003824,GO:0004175,GO:0004180,GO:0004185,GO:0005575,GO:0005618,GO:0005623,GO:0006508,GO:0006807,GO:0008150,GO:0008152,GO:0008233,GO:0008236,GO:0008238,GO:0009002,GO:0016787,GO:0017171,GO:0019538,GO:0030312,GO:0043170,GO:0044238,GO:0044464,GO:0070008,GO:0070011,GO:0071704,GO:0071944,GO:0140096,GO:1901564	3.4.16.4	ko:K01286,ko:K07258	ko00550,ko01100,map00550,map01100	-	-	-	ko00000,ko00001,ko01000,ko01002,ko01011	-	-	-	PBP5_C,Peptidase_S11	signal_peptide	1_24	PossiblySecreted
MBU5982544	34	IS30 family transposase, partial [Limosilactobacillus reuteri].																-	-
MBU5982545	277	alpha/beta hydrolase [Limosilactobacillus reuteri].	S	Hydrolases of the alpha beta superfamily	-	-	-	ko:K06889	-	-	-	-	ko00000	-	-	-	DLH,Peptidase_S15	-	-	-
MBU5982546	342	alcohol dehydrogenase AdhP [Limosilactobacillus reuteri].	C	alcohol dehydrogenase	adhP	-	1.1.1.1	ko:K00001,ko:K13953	ko00010,ko00071,ko00350,ko00625,ko00626,ko00830,ko00980,ko00982,ko01100,ko01110,ko01120,ko01130,ko01220,map00010,map00071,map00350,map00625,map00626,map00830,map00980,map00982,map01100,map01110,map01120,map01130,map01220	-	R00623,R00754,R02124,R04805,R04880,R05233,R05234,R06917,R06927,R07105,R08281,R08306,R08310	RC00050,RC00087,RC00088,RC00099,RC00116,RC00649,RC01734,RC02273	ko00000,ko00001,ko01000	-	-	-	ADH_N,ADH_zinc_N	-	-	-
MBU5982547	155	CtsR family transcriptional regulator [Limosilactobacillus reuteri].	K	Belongs to the CtsR family	ctsR	GO:0006950,GO:0008150,GO:0010035,GO:0010038,GO:0042221,GO:0046686,GO:0046688,GO:0050896,GO:0097501,GO:1990169,GO:1990170	-	ko:K03708	-	-	-	-	ko00000,ko03000	-	-	-	CtsR	-	-	-
MBU5982548	830	ATP-dependent Clp protease ATP-binding subunit [Limosilactobacillus reuteri].	O	Part of a stress-induced multi-chaperone system, it is involved in the recovery of the cell from heat-induced damage, in cooperation with DnaK, DnaJ and GrpE	clpC	GO:0006950,GO:0008150,GO:0010035,GO:0010038,GO:0042221,GO:0046686,GO:0046688,GO:0050896,GO:0097501,GO:1990169,GO:1990170	-	ko:K03696	ko01100,map01100	-	-	-	ko00000,ko03110	-	-	-	AAA,AAA_2,ClpB_D2-small,Clp_N,UVR	-	-	-
MBU5982549	200	TetR/AcrR family transcriptional regulator [Limosilactobacillus reuteri].	K	Bacterial regulatory proteins, tetR family	-	-	-	-	-	-	-	-	-	-	-	-	TetR_N	-	-	-
MBU5982550	1205	DNA-directed RNA polymerase subunit beta [Limosilactobacillus reuteri].	K	DNA-dependent RNA polymerase catalyzes the transcription of DNA into RNA using the four ribonucleoside triphosphates as substrates	rpoB	GO:0000428,GO:0005575,GO:0005622,GO:0005623,GO:0030880,GO:0032991,GO:0044424,GO:0044464,GO:0061695,GO:1902494,GO:1990234	2.7.7.6	ko:K03043	ko00230,ko00240,ko01100,ko03020,map00230,map00240,map01100,map03020	M00183	R00435,R00441,R00442,R00443	RC02795	br01611,ko00000,ko00001,ko00002,ko01000,ko03021,ko03400	-	-	-	RNA_pol_Rpb2_1,RNA_pol_Rpb2_2,RNA_pol_Rpb2_3,RNA_pol_Rpb2_45,RNA_pol_Rpb2_6,RNA_pol_Rpb2_7	-	-	-
MBU5982551	1211	DNA-directed RNA polymerase subunit beta' [Limosilactobacillus reuteri].	K	DNA-dependent RNA polymerase catalyzes the transcription of DNA into RNA using the four ribonucleoside triphosphates as substrates	rpoC	GO:0000428,GO:0005575,GO:0005622,GO:0005623,GO:0030880,GO:0032991,GO:0044424,GO:0044464,GO:0061695,GO:1902494,GO:1990234	2.7.7.6	ko:K03046	ko00230,ko00240,ko01100,ko03020,map00230,map00240,map01100,map03020	M00183	R00435,R00441,R00442,R00443	RC02795	br01611,ko00000,ko00001,ko00002,ko01000,ko03021,ko03400	-	-	-	RNA_pol_Rpb1_1,RNA_pol_Rpb1_2,RNA_pol_Rpb1_3,RNA_pol_Rpb1_4,RNA_pol_Rpb1_5	-	-	-
MBU5982552	391	DUF998 domain-containing protein [Limosilactobacillus reuteri].	-	-	-	-	-	-	-	-	-	-	-	-	-	-	DUF998	-	-	PossiblySecreted
MBU5982553	224	prepilin peptidase [Limosilactobacillus reuteri].	NOU	Type II secretory pathway prepilin signal peptidase PulO and related peptidases	comC	-	3.4.23.43	ko:K02236,ko:K02654	-	M00331,M00429	-	-	ko00000,ko00002,ko01000,ko01002,ko02035,ko02044	3.A.15.2	-	-	DiS_P_DiS,Peptidase_A24	lipoprotein_signal_peptide	1_18	PossiblySecreted
MBU5982554	139	30S ribosomal protein S12 [Limosilactobacillus reuteri].	J	Interacts with and stabilizes bases of the 16S rRNA that are involved in tRNA selection in the A site and with the mRNA backbone. Located at the interface of the 30S and 50S subunits, it traverses the body of the 30S subunit contacting proteins on the other side and probably holding the rRNA structure together. The combined cluster of proteins S8, S12 and S17 appears to hold together the shoulder…	rpsL	GO:0003674,GO:0003735,GO:0005198,GO:0005575,GO:0005622,GO:0005623,GO:0005737,GO:0005840,GO:0006412,GO:0006518,GO:0006807,GO:0008150,GO:0008152,GO:0009058,GO:0009059,GO:0009987,GO:0010467,GO:0019538,GO:0032991,GO:0034641,GO:0034645,GO:0043043,GO:0043170,GO:0043226,GO:0043228,GO:0043229,GO:0043232,GO:0043603,GO:0043604,GO:0044237,GO:0044238,GO:0044249,GO:0044260,GO:0044267,GO:0044271,GO:0044424,GO:…	-	ko:K02950	ko03010,map03010	M00178,M00179	-	-	br01610,ko00000,ko00001,ko00002,ko03011	-	-	-	Ribosom_S12_S23	-	-	PossiblySecreted
MBU5982555	156	30S ribosomal protein S7 [Limosilactobacillus reuteri].	J	One of the primary rRNA binding proteins, it binds directly to 16S rRNA where it nucleates assembly of the head domain of the 30S subunit. Is located at the subunit interface close to the decoding center, probably blocks exit of the E-site tRNA	rpsG	GO:0000028,GO:0003674,GO:0003676,GO:0003723,GO:0003729,GO:0003735,GO:0005198,GO:0005488,GO:0005575,GO:0005622,GO:0005623,GO:0005737,GO:0005829,GO:0005840,GO:0006412,GO:0006518,GO:0006807,GO:0006996,GO:0008150,GO:0008152,GO:0009058,GO:0009059,GO:0009987,GO:0010467,GO:0015935,GO:0016043,GO:0019538,GO:0019843,GO:0022607,GO:0022613,GO:0022618,GO:0022626,GO:0022627,GO:0032991,GO:0034622,GO:0034641,GO:…	-	ko:K02992	ko03010,map03010	M00178,M00179	-	-	br01610,ko00000,ko00001,ko00002,ko03011	-	-	-	Ribosomal_S7	-	-	-
MBU5982556	695	elongation factor G [Limosilactobacillus reuteri].	J	Catalyzes the GTP-dependent ribosomal translocation step during translation elongation. During this step, the ribosome changes from the pre-translocational (PRE) to the post- translocational (POST) state as the newly formed A-site-bound peptidyl-tRNA and P-site-bound deacylated tRNA move to the P and E sites, respectively. Catalyzes the coordinated movement of the two tRNA molecules, the mRNA and…	fusA	-	-	ko:K02355	-	-	-	-	ko00000,ko03012,ko03029	-	-	-	EFG_C,EFG_II,EFG_IV,GTP_EFTU,GTP_EFTU_D2	-	-	-
MBU5982557	207	transposase, partial [Limosilactobacillus reuteri].	L	transposase IS116 IS110 IS902 family protein	-	-	-	-	-	-	-	-	-	-	-	-	DEDD_Tnp_IS110,Nop,Transposase_20	-	-	-
MBU5982558	628	beta-galactosidase [Limosilactobacillus reuteri].	G	Belongs to the glycosyl hydrolase 2 family	lacL	-	3.2.1.23	ko:K01190	ko00052,ko00511,ko00600,ko01100,map00052,map00511,map00600,map01100	-	R01105,R01678,R03355,R04783,R06114	RC00049,RC00452	ko00000,ko00001,ko01000	-	-	-	Bgal_small_N,DUF4981,Glyco_hydro_2,Glyco_hydro_2_C,Glyco_hydro_2_N	-	-	PossiblySecreted
MBU5982559	319	beta-galactosidase small subunit [Limosilactobacillus reuteri].	G	beta-galactosidase	lacM	-	3.2.1.23	ko:K01190	ko00052,ko00511,ko00600,ko01100,map00052,map00511,map00600,map01100	-	R01105,R01678,R03355,R04783,R06114	RC00049,RC00452	ko00000,ko00001,ko01000	-	-	-	Bgal_small_N	-	-	-
MBU5982560	589	cell division protein [Limosilactobacillus reuteri].	S	Bacterial membrane protein, YfhO	-	-	-	-	-	-	-	-	-	-	-	-	PTPS_related	-	-	PossiblySecreted
MBU5982561	249	2,3-bisphosphoglycerate-dependent phosphoglycerate mutase [Limosilactobacillus reuteri].	G	Catalyzes the interconversion of 2-phosphoglycerate and 3-phosphoglycerate	gpmA1	-	5.4.2.11	ko:K01834	ko00010,ko00260,ko00680,ko01100,ko01110,ko01120,ko01130,ko01200,ko01230,ko04922,ko05230,map00010,map00260,map00680,map01100,map01110,map01120,map01130,map01200,map01230,map04922,map05230	M00001,M00002,M00003	R01518	RC00536	ko00000,ko00001,ko00002,ko01000,ko04131,ko04147	-	-	-	His_Phos_1	-	-	-
MBU5982562	288	alpha/beta hydrolase [Limosilactobacillus reuteri].	I	alpha/beta hydrolase fold	-	-	-	-	-	-	-	-	-	-	-	-	Peptidase_S9	-	-	PossiblySecreted
MBU5982563	380	PLP-dependent aspartate aminotransferase family protein [Limosilactobacillus reuteri].	E	cystathionine	mccB	GO:0000096,GO:0000098,GO:0003674,GO:0003824,GO:0003962,GO:0004123,GO:0005575,GO:0005622,GO:0005623,GO:0005737,GO:0006082,GO:0006520,GO:0006790,GO:0006807,GO:0008150,GO:0008152,GO:0008284,GO:0009056,GO:0009063,GO:0009987,GO:0016054,GO:0016740,GO:0016765,GO:0016829,GO:0016846,GO:0019752,GO:0042127,GO:0043418,GO:0043436,GO:0044237,GO:0044238,GO:0044248,GO:0044273,GO:0044281,GO:0044282,GO:0044424,GO:…	4.4.1.1,4.4.1.2,4.4.1.8	ko:K01760,ko:K17217	ko00260,ko00270,ko00450,ko00920,ko01100,ko01110,ko01130,ko01230,map00260,map00270,map00450,map00920,map01100,map01110,map01130,map01230	M00017,M00609	R00782,R01001,R01283,R01286,R02408,R04941	RC00056,RC00069,RC00348,RC00382,RC00487,RC00488,RC00710,RC01245,RC02303,RC02814	ko00000,ko00001,ko00002,ko01000	-	-	iYO844.BSU27250	Cys_Met_Meta_PP	-	-	-
MBU5982564	233	amino acid ABC transporter permease [Limosilactobacillus reuteri].	E	ABC transporter	tcyB	-	-	ko:K10009	ko02010,map02010	M00234	-	-	ko00000,ko00001,ko00002,ko02000	3.A.1.3.10,3.A.1.3.14	-	-	BPD_transp_1	-	-	PossiblySecreted
MBU5982565	249	amino acid ABC transporter ATP-binding protein [Limosilactobacillus reuteri].	E	ABC transporter, ATP-binding protein	-	-	-	ko:K10010	ko02010,map02010	M00234	-	-	ko00000,ko00001,ko00002,ko01000,ko02000	3.A.1.3.10,3.A.1.3.14	-	-	ABC_tran	-	-	-
MBU5982566	263	transporter substrate-binding domain-containing protein [Limosilactobacillus reuteri].	ET	Belongs to the bacterial solute-binding protein 3 family	tcyA	-	-	ko:K02424	ko02010,map02010	M00234	-	-	ko00000,ko00001,ko00002,ko02000,ko02035	3.A.1.3.10,3.A.1.3.14	-	-	SBP_bac_3	signal_peptide	1_27	PossiblySecreted
MBU5982567	446	C1 family peptidase [Limosilactobacillus reuteri].	E	Peptidase C1-like family	pepC	-	3.4.22.40	ko:K01372	-	-	-	-	ko00000,ko01000,ko01002	-	-	-	Peptidase_C1_2	-	-	PossiblySecreted
MBU5982568	227	ribose-5-phosphate isomerase RpiA [Limosilactobacillus reuteri].	G	Catalyzes the reversible conversion of ribose-5- phosphate to ribulose 5-phosphate	rpiA	-	5.3.1.6	ko:K01807	ko00030,ko00710,ko01100,ko01110,ko01120,ko01130,ko01200,ko01230,map00030,map00710,map01100,map01110,map01120,map01130,map01200,map01230	M00004,M00007,M00165,M00167,M00580	R01056	RC00434	ko00000,ko00001,ko00002,ko01000	-	-	-	Rib_5-P_isom_A	-	-	-
MBU5982569	98	N-acetyltransferase [Limosilactobacillus reuteri].	S	GCN5-related N-acetyl-transferase	yjdJ	-	-	ko:K06975	-	-	-	-	ko00000	-	-	-	Acetyltransf_CG	-	-	PossiblySecreted
MBU5982570	178	dUTP diphosphatase [Limosilactobacillus reuteri].	F	dUTP diphosphatase	dut	-	3.6.1.23	ko:K01520	ko00240,ko00983,ko01100,map00240,map00983,map01100	M00053	R02100,R11896	RC00002	ko00000,ko00001,ko00002,ko01000,ko03400	-	-	-	dUTPase	-	-	PossiblySecreted
MBU5982571	457	DNA repair protein RadA [Limosilactobacillus reuteri].	O	DNA-dependent ATPase involved in processing of recombination intermediates, plays a role in repairing DNA breaks. Stimulates the branch migration of RecA-mediated strand transfer reactions, allowing the 3' invading strand to extend heteroduplex DNA faster. Binds ssDNA in the presence of ADP but not other nucleotides, has ATPase activity that is stimulated by ssDNA and various branched DNA structu…	radA	-	-	ko:K04485	-	-	-	-	ko00000,ko03400	-	-	-	AAA_25,ATPase,ChlI	-	-	-
MBU5982572	385	PIN/TRAM domain-containing protein [Limosilactobacillus reuteri].	S	domain protein	yacL	GO:0005575,GO:0005618,GO:0005623,GO:0030312,GO:0044464,GO:0071944	-	-	-	-	-	-	-	-	-	-	TRAM	-	-	PossiblySecreted
MBU5982573	470	cysteine--tRNA ligase [Limosilactobacillus reuteri].	J	Belongs to the class-I aminoacyl-tRNA synthetase family	cysS	GO:0000166,GO:0001871,GO:0003674,GO:0003824,GO:0004812,GO:0004817,GO:0005488,GO:0005524,GO:0005575,GO:0005622,GO:0005623,GO:0005737,GO:0005829,GO:0006082,GO:0006139,GO:0006399,GO:0006412,GO:0006418,GO:0006423,GO:0006518,GO:0006520,GO:0006725,GO:0006807,GO:0008144,GO:0008150,GO:0008152,GO:0009058,GO:0009059,GO:0009986,GO:0009987,GO:0010467,GO:0016070,GO:0016874,GO:0016875,GO:0017076,GO:0019538,GO:…	6.1.1.16	ko:K01883	ko00970,map00970	M00359,M00360	R03650	RC00055,RC00523	ko00000,ko00001,ko00002,ko01000,ko01007,ko03016	-	-	-	DALR_2,tRNA-synt_1e,tRNA-synt_1g	-	-	-
MBU5982574	137	Mini-ribonuclease 3 [Limosilactobacillus reuteri].	J	Involved in correct processing of both the 5' and 3' ends of 23S rRNA precursor. Processes 30S rRNA precursor transcript even in absence of ribonuclease 3 (Rnc)	mrnC	GO:0003674,GO:0003824,GO:0004518,GO:0004540,GO:0006139,GO:0006364,GO:0006396,GO:0006725,GO:0006807,GO:0008150,GO:0008152,GO:0009987,GO:0010467,GO:0016070,GO:0016072,GO:0016787,GO:0016788,GO:0022613,GO:0034470,GO:0034641,GO:0034660,GO:0042254,GO:0043170,GO:0044085,GO:0044237,GO:0044238,GO:0046483,GO:0071704,GO:0071840,GO:0090304,GO:0090305,GO:0090501,GO:0140098,GO:1901360	-	ko:K11145	-	-	-	-	ko00000,ko01000,ko03009	-	-	-	Ribonuclease_3	-	-	-
MBU5982575	249	23S rRNA (guanosine(2251)-2'-O)-methyltransferase RlmB [Limosilactobacillus reuteri].	J	Belongs to the class IV-like SAM-binding methyltransferase superfamily. RNA methyltransferase TrmH family	trmH	GO:0000154,GO:0000451,GO:0000453,GO:0001510,GO:0003674,GO:0003824,GO:0005575,GO:0005622,GO:0005623,GO:0005737,GO:0005829,GO:0006139,GO:0006364,GO:0006396,GO:0006725,GO:0006807,GO:0008150,GO:0008152,GO:0008168,GO:0008171,GO:0008173,GO:0008649,GO:0008757,GO:0009451,GO:0009987,GO:0010467,GO:0016070,GO:0016072,GO:0016435,GO:0016740,GO:0016741,GO:0022613,GO:0031167,GO:0032259,GO:0034470,GO:0034641,GO:…	2.1.1.185	ko:K03218	-	-	-	-	ko00000,ko01000,ko03009	-	-	-	SpoU_methylase,SpoU_sub_bind	-	-	-
MBU5982576	49	50S ribosomal protein L33 [Limosilactobacillus reuteri].	J	Belongs to the bacterial ribosomal protein bL33 family	rpmG	-	-	ko:K02913	ko03010,map03010	M00178	-	-	br01610,ko00000,ko00001,ko00002,ko03011	-	-	-	Ribosomal_L33	-	-	PossiblySecreted
MBU5982577	58	preprotein translocase subunit SecE [Limosilactobacillus reuteri].	U	Essential subunit of the Sec protein translocation channel SecYEG. Clamps together the 2 halves of SecY. May contact the channel plug during translocation	secE	-	-	ko:K03073	ko02024,ko03060,ko03070,map02024,map03060,map03070	M00335	-	-	ko00000,ko00001,ko00002,ko02044	3.A.5.1,3.A.5.2	-	-	SecE	-	-	PossiblySecreted
MBU5982578	186	transcription termination/antitermination protein NusG [Limosilactobacillus reuteri].	K	Participates in transcription elongation, termination and antitermination	nusG	GO:0005575,GO:0005622,GO:0005623,GO:0005737,GO:0005829,GO:0006355,GO:0008150,GO:0009889,GO:0010468,GO:0010556,GO:0019219,GO:0019222,GO:0031323,GO:0031326,GO:0044424,GO:0044444,GO:0044464,GO:0050789,GO:0050794,GO:0051171,GO:0051252,GO:0060255,GO:0065007,GO:0080090,GO:1903506,GO:2000112,GO:2001141	-	ko:K02601	-	-	-	-	ko00000,ko03009,ko03021	-	-	-	KOW,NusG	-	-	-
MBU5982579	141	50S ribosomal protein L11 [Limosilactobacillus reuteri].	J	Forms part of the ribosomal stalk which helps the ribosome interact with GTP-bound translation factors	rplK	GO:0000027,GO:0003674,GO:0003676,GO:0003723,GO:0003735,GO:0005198,GO:0005488,GO:0005575,GO:0005622,GO:0005623,GO:0005737,GO:0005829,GO:0005840,GO:0006412,GO:0006518,GO:0006807,GO:0006996,GO:0008150,GO:0008152,GO:0009058,GO:0009059,GO:0009987,GO:0010467,GO:0015934,GO:0016043,GO:0019538,GO:0019843,GO:0022607,GO:0022613,GO:0022618,GO:0022625,GO:0022626,GO:0032991,GO:0034622,GO:0034641,GO:0034645,GO:…	-	ko:K02867	ko03010,map03010	M00178,M00179	-	-	br01610,ko00000,ko00001,ko00002,ko03011	-	-	-	Ribosomal_L11,Ribosomal_L11_N	-	-	-
MBU5982580	230	50S ribosomal protein L1 [Limosilactobacillus reuteri].	J	Binds directly to 23S rRNA. The L1 stalk is quite mobile in the ribosome, and is involved in E site tRNA release	rplA	GO:0000470,GO:0003674,GO:0003676,GO:0003723,GO:0005488,GO:0005575,GO:0005622,GO:0005623,GO:0005737,GO:0005829,GO:0005840,GO:0006139,GO:0006364,GO:0006396,GO:0006412,GO:0006518,GO:0006725,GO:0006807,GO:0008150,GO:0008152,GO:0009058,GO:0009059,GO:0009987,GO:0010467,GO:0015934,GO:0016070,GO:0016072,GO:0019538,GO:0022613,GO:0022625,GO:0022626,GO:0032991,GO:0034470,GO:0034641,GO:0034645,GO:0034660,GO:…	-	ko:K02863	ko03010,map03010	M00178,M00179	-	-	br01610,ko00000,ko00001,ko00002,ko03011	-	-	-	Ribosomal_L1	-	-	PossiblySecreted
MBU5982581	403	CCA tRNA nucleotidyltransferase [Limosilactobacillus reuteri].	J	Catalyzes the addition and repair of the essential 3'- terminal CCA sequence in tRNAs without using a nucleic acid template. Adds these three nucleotides in the order of C, C, and A to the tRNA nucleotide-73, using CTP and ATP as substrates and producing inorganic pyrophosphate	cca	-	2.7.7.72	ko:K00974	ko03013,map03013	-	R09382,R09383,R09384,R09386	RC00078	ko00000,ko00001,ko01000,ko03016	-	-	-	PolyA_pol,PolyA_pol_RNAbd,tRNA_NucTran2_2	-	-	-
MBU5982582	636	ABC-F family ATP-binding cassette domain-containing protein [Limosilactobacillus reuteri].	S	ABC transporter, ATP-binding protein	yfmR	-	-	ko:K15738	-	-	-	-	ko00000,ko02000	3.A.1.120.6	-	-	ABC_tran,ABC_tran_CTD,ABC_tran_Xtn	-	-	PossiblySecreted
MBU5982583	320	thymidylate synthase [Limosilactobacillus reuteri].	F	Catalyzes the reductive methylation of 2'-deoxyuridine- 5'-monophosphate (dUMP) to 2'-deoxythymidine-5'-monophosphate (dTMP) while utilizing 5,10-methylenetetrahydrofolate (mTHF) as the methyl donor and reductant in the reaction, yielding dihydrofolate (DHF) as a by-product. This enzymatic reaction provides an intracellular de novo source of dTMP, an essential precursor for DNA biosynthesis	thyA	GO:0003674,GO:0003824,GO:0004799,GO:0006139,GO:0006725,GO:0006753,GO:0006793,GO:0006796,GO:0006807,GO:0008150,GO:0008152,GO:0008168,GO:0009058,GO:0009117,GO:0009165,GO:0009262,GO:0009263,GO:0009265,GO:0009394,GO:0009987,GO:0016740,GO:0016741,GO:0018130,GO:0019438,GO:0019637,GO:0019692,GO:0032259,GO:0034641,GO:0034654,GO:0042083,GO:0044237,GO:0044238,GO:0044249,GO:0044271,GO:0044281,GO:0046385,GO:…	2.1.1.45	ko:K00560	ko00240,ko00670,ko01100,ko01523,map00240,map00670,map01100,map01523	M00053	R02101	RC00219,RC00332	ko00000,ko00001,ko00002,ko01000	-	-	-	Thymidylat_synt	-	-	-
MBU5982584	162	dihydrofolate reductase [Limosilactobacillus reuteri].	H	Key enzyme in folate metabolism. Catalyzes an essential reaction for de novo glycine and purine synthesis, and for DNA precursor synthesis	folA	-	1.5.1.3	ko:K00287	ko00670,ko00790,ko01100,ko01523,map00670,map00790,map01100,map01523	M00126,M00840	R00936,R00937,R00939,R00940,R02235,R02236,R11765	RC00109,RC00110,RC00158	ko00000,ko00001,ko00002,ko01000	-	-	-	DHFR_1	-	-	-
MBU5982585	214	hemolysin III family protein [Limosilactobacillus reuteri].	S	protein, hemolysin III	hlyIII	-	-	ko:K11068	-	-	-	-	ko00000,ko02042	-	-	-	HlyIII	-	-	PossiblySecreted
MBU5982586	280	DegV family protein [Limosilactobacillus reuteri].	S	EDD domain protein, DegV family	WQ51_01275	-	-	-	-	-	-	-	-	-	-	-	DegV	-	-	-
MBU5982587	308	SGNH/GDSL hydrolase family protein [Limosilactobacillus reuteri].	E	lipolytic protein G-D-S-L family	-	-	-	-	-	-	-	-	-	-	-	-	Lipase_GDSL_2	-	-	PossiblySecreted
MBU5982588	200	YpmS family protein [Limosilactobacillus reuteri].	S	Uncharacterized protein conserved in bacteria (DUF2140)	ypmS	-	-	-	-	-	-	-	-	-	-	-	DUF2140	lipoprotein_signal_peptide	1_26	PossiblySecreted
MBU5982589	73	YozE family protein [Limosilactobacillus reuteri].	S	Belongs to the UPF0346 family	yozE	-	-	-	-	-	-	-	-	-	-	-	YozE_SAM_like	-	-	-
MBU5982590	290	ribosome biogenesis GTPase YlqF [Limosilactobacillus reuteri].	S	Required for a late step of 50S ribosomal subunit assembly. Has GTPase activity	rbgA	GO:0003674,GO:0003824,GO:0003924,GO:0008150,GO:0016462,GO:0016787,GO:0016817,GO:0016818,GO:0017111,GO:0022613,GO:0042254,GO:0044085,GO:0071840	-	ko:K14540	-	-	-	-	ko00000,ko03009	-	-	-	MMR_HSR1	-	-	-
MBU5982591	256	ribonuclease HII [Limosilactobacillus reuteri].	L	Endonuclease that specifically degrades the RNA of RNA- DNA hybrids	rnhB	GO:0003674,GO:0003824,GO:0004518,GO:0004519,GO:0004521,GO:0004523,GO:0004540,GO:0005575,GO:0005622,GO:0005623,GO:0006139,GO:0006259,GO:0006260,GO:0006261,GO:0006271,GO:0006273,GO:0006281,GO:0006298,GO:0006401,GO:0006725,GO:0006807,GO:0006950,GO:0006974,GO:0008150,GO:0008152,GO:0009056,GO:0009057,GO:0009058,GO:0009059,GO:0009987,GO:0016070,GO:0016787,GO:0016788,GO:0016891,GO:0016893,GO:0019439,GO:…	3.1.26.4	ko:K03470	ko03030,map03030	-	-	-	ko00000,ko00001,ko01000,ko03032	-	-	-	RNase_HII	-	-	-
MBU5982592	291	DNA-processing protein DprA [Limosilactobacillus reuteri].	LU	DNA protecting protein DprA	dprA	-	-	ko:K04096	-	-	-	-	ko00000	-	-	-	DNA_processg_A	-	-	-
MBU5982593	706	type I DNA topoisomerase [Limosilactobacillus reuteri].	L	Releases the supercoiling and torsional tension of DNA, which is introduced during the DNA replication and transcription, by transiently cleaving and rejoining one strand of the DNA duplex. Introduces a single-strand break via transesterification at a target site in duplex DNA. The scissile phosphodiester is attacked by the catalytic tyrosine of the enzyme, resulting in the formation of a DNA-(5'…	topA	-	5.99.1.2	ko:K03168	-	-	-	-	ko00000,ko01000,ko03032,ko03400	-	-	-	Topoisom_bac,Toprim,zf-C4_Topoisom	-	-	PossiblySecreted
MBU5982594	304	aldose 1-epimerase family protein [Limosilactobacillus reuteri].	G	Aldose 1-epimerase	lacX	-	5.1.3.3	ko:K01785	ko00010,ko00052,ko01100,ko01110,ko01120,ko01130,map00010,map00052,map01100,map01110,map01120,map01130	M00632	R01602,R10619	RC00563	ko00000,ko00001,ko00002,ko01000	-	-	-	Aldose_epim	-	-	PossiblySecreted
MBU5982595	209	glycerol-3-phosphate 1-O-acyltransferase PlsY [Limosilactobacillus reuteri].	I	Catalyzes the transfer of an acyl group from acyl- phosphate (acyl-PO(4)) to glycerol-3-phosphate (G3P) to form lysophosphatidic acid (LPA). This enzyme utilizes acyl-phosphate as fatty acyl donor, but not acyl-CoA or acyl-ACP	plsY	-	2.3.1.15	ko:K08591	ko00561,ko00564,ko01100,ko01110,map00561,map00564,map01100,map01110	M00089	R00851,R09380	RC00004,RC00039,RC00041	ko00000,ko00001,ko00002,ko01000,ko01004	-	-	-	G3P_acyltransf	-	-	PossiblySecreted
MBU5982596	669	DNA topoisomerase IV subunit B [Limosilactobacillus reuteri].	L	Topoisomerase IV is essential for chromosome segregation. It relaxes supercoiled DNA. Performs the decatenation events required during the replication of a circular DNA molecule	parE	GO:0003674,GO:0003824,GO:0003916,GO:0003918,GO:0005575,GO:0006139,GO:0006259,GO:0006265,GO:0006725,GO:0006807,GO:0006996,GO:0007059,GO:0008094,GO:0008150,GO:0008152,GO:0009295,GO:0009987,GO:0016043,GO:0016462,GO:0016787,GO:0016817,GO:0016818,GO:0016853,GO:0016887,GO:0017111,GO:0034641,GO:0042623,GO:0043170,GO:0044237,GO:0044238,GO:0044260,GO:0046483,GO:0051276,GO:0061505,GO:0071103,GO:0071704,GO:…	-	ko:K02622	-	-	-	-	ko00000,ko01000,ko02048,ko03032,ko03036	-	-	-	DNA_gyraseB,DNA_gyraseB_C,HATPase_c,Toprim	-	-	-
MBU5982597	821	DNA topoisomerase IV subunit A [Limosilactobacillus reuteri].	L	Topoisomerase IV is essential for chromosome segregation. It relaxes supercoiled DNA. Performs the decatenation events required during the replication of a circular DNA molecule	parC	-	-	ko:K02621	-	-	-	-	ko00000,ko01000,ko02048,ko03032,ko03036	-	-	-	DNA_gyraseA_C,DNA_topoisoIV	-	-	-
MBU5982598	155	NUDIX hydrolase [Limosilactobacillus reuteri].	F	NUDIX domain	-	-	-	-	-	-	-	-	-	-	-	-	NUDIX	-	-	-
MBU5982599	311	manganese-dependent inorganic pyrophosphatase [Limosilactobacillus reuteri].	C	inorganic pyrophosphatase	ppaC	GO:0003674,GO:0003824,GO:0004427,GO:0005575,GO:0005622,GO:0005623,GO:0005737,GO:0006793,GO:0008150,GO:0008152,GO:0009987,GO:0016462,GO:0016787,GO:0016817,GO:0016818,GO:0044237,GO:0044424,GO:0044464	3.6.1.1	ko:K15986	ko00190,map00190	-	-	-	ko00000,ko00001,ko01000	-	-	-	DHH,DHHA2	-	-	-
MBU5982600	210	YigZ family protein [Limosilactobacillus reuteri].	S	YigZ family	yvyE	-	3.4.13.9	ko:K01271	-	-	-	-	ko00000,ko01000,ko01002	-	-	-	DUF1949,UPF0029	-	-	-
MBU5982601	444	DNA/RNA helicase [Limosilactobacillus reuteri].	L	Helicase C-terminal domain protein	comFA	GO:0003674,GO:0003678,GO:0003824,GO:0004003,GO:0004386,GO:0006139,GO:0006259,GO:0006260,GO:0006261,GO:0006268,GO:0006270,GO:0006281,GO:0006302,GO:0006310,GO:0006725,GO:0006807,GO:0006950,GO:0006974,GO:0006996,GO:0008026,GO:0008094,GO:0008150,GO:0008152,GO:0009058,GO:0009059,GO:0009987,GO:0016043,GO:0016462,GO:0016787,GO:0016817,GO:0016818,GO:0016887,GO:0017111,GO:0032392,GO:0032508,GO:0033554,GO:…	-	ko:K02240	-	M00429	-	-	ko00000,ko00002,ko02044	3.A.11.1	-	-	DEAD,Helicase_C,ResIII	-	-	-
MBU5982602	226	ComF family protein [Limosilactobacillus reuteri].	S	Competence protein	comFC	-	-	ko:K02242	-	M00429	-	-	ko00000,ko00002,ko02044	-	-	-	Pribosyltran	-	-	-
MBU5982603	182	ribosome-associated translation inhibitor RaiA [Limosilactobacillus reuteri].	J	Required for dimerization of active 70S ribosomes into 100S ribosomes in stationary phase	hpf	GO:0003674,GO:0005488,GO:0005575,GO:0005622,GO:0005623,GO:0005737,GO:0005829,GO:0005840,GO:0006417,GO:0006448,GO:0008150,GO:0009889,GO:0009890,GO:0009892,GO:0010468,GO:0010556,GO:0010558,GO:0010605,GO:0010608,GO:0010629,GO:0015935,GO:0017148,GO:0019222,GO:0022626,GO:0022627,GO:0031323,GO:0031324,GO:0031326,GO:0031327,GO:0032268,GO:0032269,GO:0032991,GO:0034248,GO:0034249,GO:0043021,GO:0043022,GO:…	-	ko:K05808	-	-	-	-	ko00000,ko03009	-	-	-	Ribosom_S30AE_C,Ribosomal_S30AE	-	-	-
MBU5982604	787	preprotein translocase subunit SecA [Limosilactobacillus reuteri].	U	Part of the Sec protein translocase complex. Interacts with the SecYEG preprotein conducting channel. Has a central role in coupling the hydrolysis of ATP to the transfer of proteins into and across the cell membrane, serving as an ATP-driven molecular motor driving the stepwise translocation of polypeptide chains across the membrane	secA	-	-	ko:K03070	ko02024,ko03060,ko03070,map02024,map03060,map03070	M00335	-	-	ko00000,ko00001,ko00002,ko02044	3.A.5.1,3.A.5.10,3.A.5.2,3.A.5.4	-	-	Helicase_C,SecA_DEAD,SecA_PP_bind,SecA_SW	-	-	-
MBU5982605	371	peptide chain release factor 2 [Limosilactobacillus reuteri].	J	Peptide chain release factor 2 directs the termination of translation in response to the peptide chain termination codons UGA and UAA	prfB	-	-	ko:K02836	-	-	-	-	ko00000,ko03012	-	-	-	PCRF,RF-1	-	-	-
MBU5982606	111	PspC domain-containing protein [Limosilactobacillus reuteri].	KT	PspC domain protein	-	-	-	ko:K03973	-	-	-	-	ko00000,ko02048,ko03000	-	-	-	PspC	-	-	PossiblySecreted
MBU5982607	118	phage holin family protein [Limosilactobacillus reuteri].	S	Mycobacterial 4 TMS phage holin, superfamily IV	yvlD	-	-	ko:K08972	-	-	-	-	ko00000	-	-	-	Phage_holin_4_2	-	-	PossiblySecreted
MBU5982608	320	HPr(Ser) kinase/phosphatase [Limosilactobacillus reuteri].	F	Catalyzes the ATP- as well as the pyrophosphate- dependent phosphorylation of a specific serine residue in HPr, a phosphocarrier protein of the phosphoenolpyruvate-dependent sugar phosphotransferase system (PTS). HprK P also catalyzes the pyrophosphate-producing, inorganic phosphate-dependent dephosphorylation (phosphorolysis) of seryl-phosphorylated HPr (P- Ser-HPr). The two antagonistic activit…	hprK	GO:0005575,GO:0005622,GO:0005623,GO:0005737,GO:0005829,GO:0044424,GO:0044444,GO:0044464	-	ko:K06023	-	-	-	-	ko00000,ko01000	-	-	-	Hpr_kinase_C,Hpr_kinase_N	-	-	-
MBU5982609	275	prolipoprotein diacylglyceryl transferase [Limosilactobacillus reuteri].	M	Transfers the N-acyl diglyceride group on what will become the N-terminal cysteine of membrane lipoproteins	lgt	-	-	ko:K13292	-	-	-	-	ko00000,ko01000	-	-	-	LGT	-	-	PossiblySecreted
MBU5982610	338	NAD(P)H-dependent glycerol-3-phosphate dehydrogenase [Limosilactobacillus reuteri].	I	Glycerol-3-phosphate dehydrogenase	gpsA	GO:0003674,GO:0003824,GO:0008150,GO:0008152,GO:0016491,GO:0016614,GO:0016616,GO:0047952,GO:0055114	1.1.1.94	ko:K00057	ko00564,ko01110,map00564,map01110	-	R00842,R00844	RC00029	ko00000,ko00001,ko01000	-	-	-	NAD_Gly3P_dh_C,NAD_Gly3P_dh_N	-	-	-
MBU5982611	304	UTP--glucose-1-phosphate uridylyltransferase GalU [Limosilactobacillus reuteri].	M	UTP-glucose-1-phosphate uridylyltransferase	galU	-	2.7.7.9	ko:K00963	ko00040,ko00052,ko00500,ko00520,ko01100,ko01130,map00040,map00052,map00500,map00520,map01100,map01130	M00129,M00361,M00362,M00549	R00289	RC00002	ko00000,ko00001,ko00002,ko01000	-	-	-	NTP_transferase	-	-	-
MBU5982612	244	lactate utilization protein C [Limosilactobacillus reuteri].	S	LUD domain	lutC	-	-	ko:K00782	-	-	-	-	ko00000	-	-	-	LUD_dom	-	-	-
MBU5982613	495	iron-sulfur cluster-binding protein [Limosilactobacillus reuteri].	C	4Fe-4S dicluster domain	lutB	-	-	ko:K18929	-	-	-	-	ko00000	-	-	-	DUF3390,Fer4_8,LUD_dom	-	-	-
MBU5982614	267	(Fe-S)-binding protein [Limosilactobacillus reuteri].	C	Cysteine-rich domain	lutA	-	-	ko:K18928	-	-	-	-	ko00000	-	-	-	CCG	-	-	-
MBU5982615	310	thioredoxin-disulfide reductase [Limosilactobacillus reuteri].	C	Belongs to the class-II pyridine nucleotide-disulfide oxidoreductase family	trxB	-	1.8.1.9	ko:K00384	ko00450,map00450	-	R02016,R03596,R09372	RC00013,RC02518,RC02873	ko00000,ko00001,ko01000	-	-	-	Pyr_redox_2	-	-	-
MBU5982616	389	ArgE/DapE family deacylase [Limosilactobacillus reuteri].	E	succinyl-diaminopimelate desuccinylase	-	-	3.5.1.18	ko:K01439	ko00300,ko01100,ko01120,ko01230,map00300,map01100,map01120,map01230	M00016	R02734	RC00064,RC00090	ko00000,ko00001,ko00002,ko01000	-	-	-	M20_dimer,Peptidase_M20,Peptidase_M28	-	-	-
MBU5982617	294	amino acid ABC transporter substrate-binding protein [Limosilactobacillus reuteri].	ET	PFAM extracellular solute-binding protein, family 3	-	-	-	ko:K02030	-	M00236	-	-	ko00000,ko00002,ko02000	3.A.1.3	-	-	SBP_bac_3	signal_peptide	1_22	PossiblySecreted
MBU5982618	168	acyl-CoA thioesterase [Limosilactobacillus reuteri].	I	Thioesterase superfamily	ykhA	-	3.1.2.20	ko:K01073	-	-	-	-	ko00000,ko01000	-	-	-	4HBT	-	-	-
MBU5982619	574	phospho-sugar mutase [Limosilactobacillus reuteri].	G	Phosphoglucomutase phosphomannomutase, alpha beta alpha domain	pgm	-	5.4.2.2	ko:K01835	ko00010,ko00030,ko00052,ko00230,ko00500,ko00520,ko00521,ko01100,ko01110,ko01120,ko01130,map00010,map00030,map00052,map00230,map00500,map00520,map00521,map01100,map01110,map01120,map01130	M00549	R00959,R01057,R08639	RC00408	ko00000,ko00001,ko00002,ko01000	-	-	-	PGM_PMM_I,PGM_PMM_II,PGM_PMM_III,PGM_PMM_IV	-	-	-
MBU5982620	70	transposase, partial [Limosilactobacillus reuteri].	L	PFAM Transposase, IS204 IS1001 IS1096 IS1165	tnp2	-	-	-	-	-	-	-	-	-	-	-	DDE_Tnp_ISL3,HTH_Tnp_ISL3,zf-ISL3	-	-	PossiblySecreted
MBU5982621	559	acetolactate synthase AlsS [Limosilactobacillus reuteri].	EH	Belongs to the TPP enzyme family	alsS	-	2.2.1.6	ko:K01652	ko00290,ko00650,ko00660,ko00770,ko01100,ko01110,ko01130,ko01210,ko01230,map00290,map00650,map00660,map00770,map01100,map01110,map01130,map01210,map01230	M00019,M00570	R00006,R00014,R00226,R03050,R04672,R04673,R08648	RC00027,RC00106,RC01192,RC02744,RC02893	ko00000,ko00001,ko00002,ko01000	-	-	-	TPP_enzyme_C,TPP_enzyme_M,TPP_enzyme_N	-	-	-
MBU5982622	238	acetolactate decarboxylase [Limosilactobacillus reuteri].	H	Belongs to the alpha-acetolactate decarboxylase family	budA	-	4.1.1.5	ko:K01575	ko00650,ko00660,map00650,map00660	-	R02948	RC00812	ko00000,ko00001,ko01000	-	-	-	AAL_decarboxy	-	-	-
MBU5982623	74	hypothetical protein KQ226_04735 [Limosilactobacillus reuteri].	S	Oxidoreductase	mocA	-	-	-	-	-	-	-	-	-	-	-	GFO_IDH_MocA,GFO_IDH_MocA_C	-	-	PossiblySecreted
MBU5982624	46	BlaI family transcriptional regulator [Limosilactobacillus reuteri].																-	-	PossiblySecreted
MBU5982625	125	helix-turn-helix transcriptional regulator [Limosilactobacillus reuteri].	K	helix_turn_helix, arabinose operon control protein	rhaS4	-	-	-	-	-	-	-	-	-	-	-	AraC_binding,Cupin_2,HTH_18	-	-	-
MBU5982626	497	threonine synthase [Limosilactobacillus reuteri].	E	Threonine synthase	thrC	-	4.2.3.1	ko:K01733	ko00260,ko00750,ko01100,ko01110,ko01120,ko01230,map00260,map00750,map01100,map01110,map01120,map01230	M00018	R01466,R05086	RC00017,RC00526	ko00000,ko00001,ko00002,ko01000	-	-	-	PALP,Thr_synth_N	-	-	PossiblySecreted
MBU5982627	286	homoserine kinase [Limosilactobacillus reuteri].	F	Catalyzes the ATP-dependent phosphorylation of L- homoserine to L-homoserine phosphate	thrB	GO:0000096,GO:0000097,GO:0003674,GO:0003824,GO:0004413,GO:0005575,GO:0005622,GO:0005623,GO:0005737,GO:0005829,GO:0006082,GO:0006520,GO:0006555,GO:0006566,GO:0006790,GO:0006793,GO:0006796,GO:0006807,GO:0008150,GO:0008152,GO:0008652,GO:0009058,GO:0009066,GO:0009067,GO:0009069,GO:0009086,GO:0009088,GO:0009092,GO:0009987,GO:0016053,GO:0016301,GO:0016310,GO:0016740,GO:0016772,GO:0016773,GO:0019202,GO:…	2.7.1.39	ko:K00872	ko00260,ko01100,ko01110,ko01120,ko01230,map00260,map01100,map01110,map01120,map01230	M00018	R01771	RC00002,RC00017	ko00000,ko00001,ko00002,ko01000	-	-	iSB619.SA_RS06620	GHMP_kinases_C,GHMP_kinases_N	-	-	-
MBU5982628	161	5-(carboxyamino)imidazole ribonucleotide mutase [Limosilactobacillus reuteri].	F	Catalyzes the conversion of N5-carboxyaminoimidazole ribonucleotide (N5-CAIR) to 4-carboxy-5-aminoimidazole ribonucleotide (CAIR)	purE	-	5.4.99.18	ko:K01588	ko00230,ko01100,ko01110,ko01130,map00230,map01100,map01110,map01130	M00048	R07405	RC01947	ko00000,ko00001,ko00002,ko01000	-	-	-	AIRC	-	-	-
MBU5982629	384	5-(carboxyamino)imidazole ribonucleotide synthase [Limosilactobacillus reuteri].	F	Catalyzes the ATP-dependent conversion of 5- aminoimidazole ribonucleotide (AIR) and HCO(3)(-) to N5- carboxyaminoimidazole ribonucleotide (N5-CAIR)	purK	GO:0005575,GO:0005622,GO:0005623,GO:0005737,GO:0005829,GO:0044424,GO:0044444,GO:0044464	6.3.4.18	ko:K01589	ko00230,ko01100,ko01110,ko01130,map00230,map01100,map01110,map01130	M00048	R07404	RC01927	ko00000,ko00001,ko00002,ko01000	-	-	-	2-Hacid_dh_C,ATP-grasp	-	-	-
MBU5982630	431	adenylosuccinate lyase [Limosilactobacillus reuteri].	F	Belongs to the lyase 1 family. Adenylosuccinate lyase subfamily	purB	GO:0003674,GO:0003824,GO:0004018,GO:0006139,GO:0006163,GO:0006164,GO:0006167,GO:0006725,GO:0006753,GO:0006793,GO:0006796,GO:0006807,GO:0008150,GO:0008152,GO:0009058,GO:0009117,GO:0009123,GO:0009124,GO:0009126,GO:0009127,GO:0009150,GO:0009152,GO:0009156,GO:0009161,GO:0009165,GO:0009167,GO:0009168,GO:0009259,GO:0009260,GO:0009987,GO:0016829,GO:0016840,GO:0016842,GO:0017144,GO:0018130,GO:0019438,GO:…	4.3.2.2	ko:K01756	ko00230,ko00250,ko01100,ko01110,ko01130,map00230,map00250,map01100,map01110,map01130	M00048,M00049	R01083,R04559	RC00379,RC00444,RC00445	ko00000,ko00001,ko00002,ko01000	-	-	iSB619.SA_RS09895	ADSL_C,Lyase_1	-	-	-
MBU5982631	239	phosphoribosylaminoimidazolesuccinocarboxamide synthase [Limosilactobacillus reuteri].	F	Belongs to the SAICAR synthetase family	purC	-	6.3.2.6	ko:K01923	ko00230,ko01100,ko01110,ko01130,map00230,map01100,map01110,map01130	M00048	R04591	RC00064,RC00162	ko00000,ko00001,ko00002,ko01000	-	-	-	SAICAR_synt	-	-	-
MBU5982632	82	phosphoribosylformylglycinamidine synthase subunit PurS [Limosilactobacillus reuteri].	F	Part of the phosphoribosylformylglycinamidine synthase complex involved in the purines biosynthetic pathway. Catalyzes the ATP-dependent conversion of formylglycinamide ribonucleotide (FGAR) and glutamine to yield formylglycinamidine ribonucleotide (FGAM) and glutamate. The FGAM synthase complex is composed of three subunits. PurQ produces an ammonia molecule by converting glutamine to glutamate.…	purS	-	6.3.5.3	ko:K01952	ko00230,ko01100,ko01110,ko01130,map00230,map01100,map01110,map01130	M00048	R04463	RC00010,RC01160	ko00000,ko00001,ko00002,ko01000	-	-	iYO844.BSU06460	PurS	-	-	-
MBU5982633	226	phosphoribosylformylglycinamidine synthase subunit PurQ [Limosilactobacillus reuteri].	F	Part of the phosphoribosylformylglycinamidine synthase complex involved in the purines biosynthetic pathway. Catalyzes the ATP-dependent conversion of formylglycinamide ribonucleotide (FGAR) and glutamine to yield formylglycinamidine ribonucleotide (FGAM) and glutamate. The FGAM synthase complex is composed of three subunits. PurQ produces an ammonia molecule by converting glutamine to glutamate.…	purQ	GO:0003674,GO:0003824,GO:0004642,GO:0005575,GO:0005622,GO:0005623,GO:0005737,GO:0006139,GO:0006163,GO:0006164,GO:0006725,GO:0006753,GO:0006793,GO:0006796,GO:0006807,GO:0008150,GO:0008152,GO:0009058,GO:0009117,GO:0009150,GO:0009152,GO:0009165,GO:0009259,GO:0009260,GO:0009987,GO:0016874,GO:0016879,GO:0016884,GO:0018130,GO:0019438,GO:0019637,GO:0019693,GO:0034641,GO:0034654,GO:0044237,GO:0044238,GO:…	6.3.5.3	ko:K01952	ko00230,ko01100,ko01110,ko01130,map00230,map01100,map01110,map01130	M00048	R04463	RC00010,RC01160	ko00000,ko00001,ko00002,ko01000	-	-	-	GATase_5	-	-	-
MBU5982634	742	phosphoribosylformylglycinamidine synthase subunit PurL [Limosilactobacillus reuteri].	F	Part of the phosphoribosylformylglycinamidine synthase complex involved in the purines biosynthetic pathway. Catalyzes the ATP-dependent conversion of formylglycinamide ribonucleotide (FGAR) and glutamine to yield formylglycinamidine ribonucleotide (FGAM) and glutamate. The FGAM synthase complex is composed of three subunits. PurQ produces an ammonia molecule by converting glutamine to glutamate.…	purL	GO:0000166,GO:0003674,GO:0003824,GO:0004642,GO:0005488,GO:0005524,GO:0006139,GO:0006163,GO:0006164,GO:0006725,GO:0006753,GO:0006793,GO:0006796,GO:0006807,GO:0008144,GO:0008150,GO:0008152,GO:0009058,GO:0009117,GO:0009150,GO:0009152,GO:0009165,GO:0009259,GO:0009260,GO:0009987,GO:0016874,GO:0016879,GO:0016884,GO:0017076,GO:0018130,GO:0019438,GO:0019637,GO:0019693,GO:0030554,GO:0032553,GO:0032555,GO:…	6.3.5.3	ko:K01952	ko00230,ko01100,ko01110,ko01130,map00230,map01100,map01110,map01130	M00048	R04463	RC00010,RC01160	ko00000,ko00001,ko00002,ko01000	-	-	-	AIRS,AIRS_C	-	-	-
MBU5982635	484	amidophosphoribosyltransferase [Limosilactobacillus reuteri].	F	Catalyzes the formation of phosphoribosylamine from phosphoribosylpyrophosphate (PRPP) and glutamine	purF	-	2.4.2.14	ko:K00764	ko00230,ko00250,ko01100,ko01110,ko01130,map00230,map00250,map01100,map01110,map01130	M00048	R01072	RC00010,RC02724,RC02752	ko00000,ko00001,ko00002,ko01000,ko01002	-	-	iSB619.SA_RS05225	GATase_6,GATase_7,Pribosyltran	-	-	-
MBU5982636	345	phosphoribosylformylglycinamidine cyclo-ligase [Limosilactobacillus reuteri].	F	Phosphoribosylformylglycinamidine cyclo-ligase	purM	-	6.3.3.1	ko:K01933	ko00230,ko01100,ko01110,ko01130,map00230,map01100,map01110,map01130	M00048	R04208	RC01100	ko00000,ko00001,ko00002,ko01000	-	-	-	AIRS,AIRS_C	-	-	-
MBU5982637	190	phosphoribosylglycinamide formyltransferase [Limosilactobacillus reuteri].	F	Catalyzes the transfer of a formyl group from 10- formyltetrahydrofolate to 5-phospho-ribosyl-glycinamide (GAR), producing 5-phospho-ribosyl-N-formylglycinamide (FGAR) and tetrahydrofolate	purN	-	2.1.2.2	ko:K11175	ko00230,ko00670,ko01100,ko01110,ko01130,map00230,map00670,map01100,map01110,map01130	M00048	R04325,R04326	RC00026,RC00197,RC01128	ko00000,ko00001,ko00002,ko01000	-	-	-	Formyl_trans_N	-	-	-
MBU5982638	512	bifunctional phosphoribosylaminoimidazolecarboxamide formyltransferase/IMP cyclohydrolase [Limosilactobacillus reuteri].	F	Bifunctional purine biosynthesis protein PurH	purH	-	2.1.2.3,3.5.4.10	ko:K00602	ko00230,ko00670,ko01100,ko01110,ko01130,ko01523,map00230,map00670,map01100,map01110,map01130,map01523	M00048	R01127,R04560	RC00026,RC00263,RC00456	ko00000,ko00001,ko00002,ko01000,ko04147	-	-	-	AICARFT_IMPCHas,MGS	-	-	-
MBU5982639	419	phosphoribosylamine--glycine ligase [Limosilactobacillus reuteri].	F	Belongs to the GARS family	purD	-	6.3.4.13	ko:K01945	ko00230,ko01100,ko01110,ko01130,map00230,map01100,map01110,map01130	M00048	R04144	RC00090,RC00166	ko00000,ko00001,ko00002,ko01000	-	-	-	GARS_A,GARS_C,GARS_N	-	-	-
MBU5982640	80	hypothetical protein KQ226_04830 [Limosilactobacillus reuteri].	-	-	-	-	-	ko:K18829	-	-	-	-	ko00000,ko02048	-	-	-	-	-	-	PossiblySecreted
MBU5982641	616	LPXTG cell wall anchor domain-containing protein [Limosilactobacillus reuteri].																signal_peptide	1_32	PossiblySecreted
MBU5982642	1161	DEAD/DEAH box helicase [Limosilactobacillus reuteri].	KL	domain protein	snf	-	-	-	-	-	-	-	-	-	-	-	Helicase_C,SNF2_N,SNF2_assoc,SWIM	-	-	-
MBU5982643	258	tyrosine protein phosphatase [Limosilactobacillus reuteri].	GM	PHP domain protein	ywqE	-	3.1.3.48	ko:K01104	-	-	-	-	ko00000,ko01000	-	-	-	-	-	-	-
MBU5982644	372	exonuclease SbcCD subunit D [Limosilactobacillus reuteri].	L	SbcCD cleaves DNA hairpin structures. These structures can inhibit DNA replication and are intermediates in certain DNA recombination reactions. The complex acts as a 3'- 5' double strand exonuclease that can open hairpins. It also has a 5' single-strand endonuclease activity	sbcD	-	-	ko:K03547	-	-	-	-	ko00000,ko03400	-	-	-	Metallophos,SbcD_C	-	-	-
MBU5982645	1033	SMC family ATPase [Limosilactobacillus reuteri].	L	Putative exonuclease SbcCD, C subunit	sbcC	-	-	ko:K03546	-	-	-	-	ko00000,ko03400	-	-	-	AAA_23,AAA_29,SbcCD_C	-	-	PossiblySecreted
MBU5982646	752	bifunctional metallophosphatase/5'-nucleotidase [Limosilactobacillus reuteri].	F	Belongs to the 5'-nucleotidase family	XK27_00340	-	3.1.3.5	ko:K01081	ko00230,ko00240,ko00760,ko01100,ko01110,map00230,map00240,map00760,map01100,map01110	-	R00183,R00511,R00963,R01126,R01227,R01569,R01664,R01968,R02088,R02102,R02323,R02719,R03346	RC00017	ko00000,ko00001,ko01000	-	-	-	5_nucleotid_C,Gram_pos_anchor,Metallophos	signal_peptide	1_28	PossiblySecreted
MBU5982647	140	helix-turn-helix domain-containing protein [Limosilactobacillus reuteri].	-	-	-	-	-	-	-	-	-	-	-	-	-	-	HTH_26	-	-	-
MBU5982648	186	Fic family protein [Limosilactobacillus reuteri].	D	Fic/DOC family	-	-	-	ko:K04095	-	-	-	-	ko00000,ko03036	-	-	-	Fic	-	-	-
MBU5982649	234	glucosamine-6-phosphate deaminase [Limosilactobacillus reuteri].	G	Catalyzes the reversible isomerization-deamination of glucosamine 6-phosphate (GlcN6P) to form fructose 6-phosphate (Fru6P) and ammonium ion	nagB	GO:0005575,GO:0005622,GO:0005623,GO:0005737,GO:0005829,GO:0006040,GO:0008150,GO:0008152,GO:0044424,GO:0044444,GO:0044464,GO:0071704,GO:1901135	3.5.99.6	ko:K02564	ko00520,ko01100,map00520,map01100	-	R00765	RC00163	ko00000,ko00001,ko01000	-	-	-	Glucosamine_iso	-	-	PossiblySecreted
MBU5982650	278	phosphoglycerate mutase family protein [Limosilactobacillus reuteri].	G	Belongs to the phosphoglycerate mutase family	-	-	-	-	-	-	-	-	-	-	-	-	His_Phos_1	signal_peptide	1_32	PossiblySecreted
MBU5982651	87	hypothetical protein KQ226_04890 [Limosilactobacillus reuteri].																-	-	-
MBU5982652	123	hypothetical protein KQ226_04895 [Limosilactobacillus reuteri].																-	-	-
MBU5982653	282	hypothetical protein KQ226_04900 [Limosilactobacillus reuteri].	-	-	-	-	-	-	-	-	-	-	-	-	-	-	-	-	-	-
MBU5982654	163	lipocalin/fatty acid-binding family protein [Limosilactobacillus reuteri].	-	-	-	-	-	-	-	-	-	-	-	-	-	-	DUF4767	-	-	PossiblySecreted
MBU5982655	90	transposase, partial [Limosilactobacillus reuteri].	L	transposase, IS605 OrfB family	-	-	-	ko:K07496	-	-	-	-	ko00000	-	-	-	HTH_OrfB_IS605,OrfB_IS605,OrfB_Zn_ribbon	-	-	-
MBU5982656	136	DUF1934 domain-containing protein [Limosilactobacillus reuteri].	S	Domain of unknown function (DUF1934)	ywiB	-	-	-	-	-	-	-	-	-	-	-	DUF1934	-	-	-
MBU5982657	185	DNA-directed RNA polymerase subunit delta [Limosilactobacillus reuteri].	K	Participates in both the initiation and recycling phases of transcription. In the presence of the delta subunit, RNAP displays an increased specificity of transcription, a decreased affinity for nucleic acids, and an increased efficiency of RNA synthesis because of enhanced recycling	rpoE	-	-	ko:K03048	ko00230,ko00240,ko01100,ko03020,map00230,map00240,map01100,map03020	M00183	R00435,R00441,R00442,R00443	RC02795	br01611,ko00000,ko00001,ko00002,ko03021,ko03400	-	-	-	HARE-HTH	-	-	PossiblySecreted
MBU5982658	534	CTP synthase [Limosilactobacillus reuteri].	F	Catalyzes the ATP-dependent amination of UTP to CTP with either L-glutamine or ammonia as the source of nitrogen. Regulates intracellular CTP levels through interactions with the four ribonucleotide triphosphates	pyrG	-	6.3.4.2	ko:K01937	ko00240,ko01100,map00240,map01100	M00052	R00571,R00573	RC00010,RC00074	ko00000,ko00001,ko00002,ko01000	-	-	-	CTP_synth_N,GATase	-	-	-
MBU5982659	425	UDP-N-acetylglucosamine 1-carboxyvinyltransferase [Limosilactobacillus reuteri].	M	Cell wall formation. Adds enolpyruvyl to UDP-N- acetylglucosamine	murA	GO:0000270,GO:0003674,GO:0003824,GO:0005575,GO:0005622,GO:0005623,GO:0005737,GO:0005829,GO:0006022,GO:0006023,GO:0006024,GO:0006807,GO:0008150,GO:0008152,GO:0008760,GO:0009058,GO:0009059,GO:0009252,GO:0009273,GO:0009987,GO:0016740,GO:0016765,GO:0030203,GO:0034645,GO:0042221,GO:0042546,GO:0043170,GO:0044036,GO:0044038,GO:0044085,GO:0044237,GO:0044249,GO:0044260,GO:0044424,GO:0044444,GO:0044464,GO:…	2.5.1.7	ko:K00790	ko00520,ko00550,ko01100,map00520,map00550,map01100	-	R00660	RC00350	ko00000,ko00001,ko01000,ko01011	-	-	iYO844.BSU37100	EPSP_synthase	-	-	-
MBU5982660	81	type B 50S ribosomal protein L31 [Limosilactobacillus reuteri].	J	Ribosomal protein L31	rpmE2	-	-	ko:K02909	ko03010,map03010	M00178	-	-	br01610,ko00000,ko00001,ko00002,ko03011	-	-	-	Ribosomal_L31	-	-	PossiblySecreted
MBU5982661	438	PTS transporter subunit EIIC [Limosilactobacillus reuteri].	G	The phosphoenolpyruvate-dependent sugar phosphotransferase system (PTS), a major carbohydrate active - transport system, catalyzes the phosphorylation of incoming sugar substrates concomitant with their translocation across the cell membrane	pts13C	-	-	ko:K02761	ko00500,ko02060,map00500,map02060	M00275	R11170,R11172	RC00017,RC03206	ko00000,ko00001,ko00002,ko02000	4.A.3.2	-	-	PTS_EIIC	-	-	PossiblySecreted
MBU5982662	296	alpha/beta hydrolase [Limosilactobacillus reuteri].	S	Alpha/beta hydrolase of unknown function (DUF915)	-	-	-	-	-	-	-	-	-	-	-	-	DUF915	-	-	PossiblySecreted
MBU5982663	234	class A sortase [Limosilactobacillus reuteri].	M	sortase family	srtA	-	3.4.22.70	ko:K07284	-	-	-	-	ko00000,ko01000,ko01002,ko01011	-	-	-	Sortase	-	-	PossiblySecreted
MBU5982664	793	phosphoenolpyruvate synthase [Limosilactobacillus reuteri].	H	Catalyzes the phosphorylation of pyruvate to phosphoenolpyruvate	pps	-	2.7.9.2	ko:K01007	ko00620,ko00680,ko00720,ko01100,ko01120,ko01200,map00620,map00680,map00720,map01100,map01120,map01200	M00173,M00374	R00199	RC00002,RC00015	ko00000,ko00001,ko00002,ko01000	-	-	-	PEP-utilizers,PEP-utilizers_C,PPDK_N	-	-	-
MBU5982665	595	right-handed parallel beta-helix repeat-containing protein [Limosilactobacillus reuteri].	G	Right handed beta helix region	-	-	-	-	-	-	-	-	-	-	-	-	Beta_helix	-	-	PossiblySecreted
MBU5982666	259	triose-phosphate isomerase [Limosilactobacillus reuteri].	G	Involved in the gluconeogenesis. Catalyzes stereospecifically the conversion of dihydroxyacetone phosphate (DHAP) to D-glyceraldehyde-3-phosphate (G3P)	tpiA	GO:0003674,GO:0003824,GO:0004807,GO:0005575,GO:0005622,GO:0005623,GO:0005737,GO:0005829,GO:0005975,GO:0005996,GO:0006006,GO:0006066,GO:0006071,GO:0006081,GO:0006082,GO:0006090,GO:0006091,GO:0006094,GO:0006096,GO:0006139,GO:0006163,GO:0006164,GO:0006165,GO:0006725,GO:0006732,GO:0006733,GO:0006753,GO:0006754,GO:0006757,GO:0006793,GO:0006796,GO:0006807,GO:0008150,GO:0008152,GO:0009056,GO:0009058,GO:…	5.3.1.1	ko:K01803	ko00010,ko00051,ko00562,ko00710,ko01100,ko01110,ko01120,ko01130,ko01200,ko01230,map00010,map00051,map00562,map00710,map01100,map01110,map01120,map01130,map01200,map01230	M00001,M00002,M00003	R01015	RC00423	ko00000,ko00001,ko00002,ko01000,ko04147	-	-	-	TIM	-	-	-
MBU5982667	288	class II fructose-1,6-bisphosphate aldolase [Limosilactobacillus reuteri].	G	Fructose-1,6-bisphosphate aldolase, class II	fba	-	4.1.2.13,4.1.2.29	ko:K01624,ko:K03339	ko00010,ko00030,ko00051,ko00562,ko00680,ko00710,ko01100,ko01110,ko01120,ko01130,ko01200,ko01230,map00010,map00030,map00051,map00562,map00680,map00710,map01100,map01110,map01120,map01130,map01200,map01230	M00001,M00003,M00165,M00167,M00344,M00345	R01068,R01070,R01829,R02568,R05378	RC00438,RC00439,RC00603,RC00604,RC00721	ko00000,ko00001,ko00002,ko01000	-	-	-	F_bP_aldolase	-	-	-
MBU5982668	218	phosphoglycerate mutase family protein [Limosilactobacillus reuteri].	G	Belongs to the phosphoglycerate mutase family	-	-	-	-	-	-	-	-	-	-	-	-	His_Phos_1	-	-	-
MBU5982669	154	low molecular weight phosphotyrosine protein phosphatase [Limosilactobacillus reuteri].	T	Belongs to the low molecular weight phosphotyrosine protein phosphatase family	ptpA	-	3.1.3.48	ko:K01104	-	-	-	-	ko00000,ko01000	-	-	-	LMWPc	-	-	-
MBU5982670	189	LemA family protein [Limosilactobacillus reuteri].	S	LemA family	lemA	-	-	ko:K03744	-	-	-	-	ko00000	-	-	-	LemA	-	-	PossiblySecreted
MBU5982671	298	zinc metalloprotease HtpX [Limosilactobacillus reuteri].	O	Belongs to the peptidase M48B family	htpX	-	-	ko:K03799	-	M00743	-	-	ko00000,ko00002,ko01000,ko01002	-	-	-	Peptidase_M48	-	-	PossiblySecreted
MBU5982672	459	UDP-N-acetylmuramoyl-tripeptide--D-alanyl-D-alanine ligase [Limosilactobacillus reuteri].	M	Involved in cell wall formation. Catalyzes the final step in the synthesis of UDP-N-acetylmuramoyl-pentapeptide, the precursor of murein	murF	-	6.3.2.10	ko:K01929	ko00300,ko00550,ko01100,ko01502,map00300,map00550,map01100,map01502	-	R04573,R04617	RC00064,RC00141	ko00000,ko00001,ko01000,ko01011	-	-	-	Mur_ligase,Mur_ligase_C,Mur_ligase_M	-	-	-
MBU5982673	498	DEAD/DEAH box helicase [Limosilactobacillus reuteri].	F	DEAD-box RNA helicase possibly involved in RNA degradation. Unwinds dsRNA in both 5'- and 3'-directions, has RNA- dependent ATPase activity	cshA	GO:0000166,GO:0003674,GO:0003676,GO:0003723,GO:0003724,GO:0003824,GO:0004004,GO:0004386,GO:0005488,GO:0005524,GO:0005575,GO:0005622,GO:0005623,GO:0005737,GO:0005886,GO:0006139,GO:0006725,GO:0006807,GO:0006950,GO:0008026,GO:0008144,GO:0008150,GO:0008152,GO:0008186,GO:0009266,GO:0009295,GO:0009409,GO:0009628,GO:0009987,GO:0010501,GO:0016020,GO:0016070,GO:0016462,GO:0016787,GO:0016817,GO:0016818,GO:…	3.6.4.13	ko:K05592	ko03018,map03018	-	-	-	ko00000,ko00001,ko01000,ko03009,ko03019	-	-	-	DEAD,Helicase_C	-	-	-
MBU5982674	50	IS30 family transposase, partial [Limosilactobacillus reuteri].	L	Transposase and inactivated derivatives, IS30 family DNA replication, recombination, and repair	-	-	-	-	-	-	-	-	-	-	-	-	HTH_38,rve	-	-	-
MBU5982675	298	UDP-N-acetylmuramate dehydrogenase [Limosilactobacillus reuteri].	M	Cell wall formation	murB	GO:0000270,GO:0003674,GO:0003824,GO:0006022,GO:0006023,GO:0006024,GO:0006807,GO:0008150,GO:0008152,GO:0008762,GO:0009058,GO:0009059,GO:0009252,GO:0009273,GO:0009987,GO:0016491,GO:0016614,GO:0016616,GO:0030203,GO:0034645,GO:0042546,GO:0043170,GO:0044036,GO:0044038,GO:0044085,GO:0044237,GO:0044249,GO:0044260,GO:0055114,GO:0070589,GO:0071554,GO:0071704,GO:0071840,GO:1901135,GO:1901137,GO:1901564,GO:…	1.3.1.98	ko:K00075	ko00520,ko00550,ko01100,map00520,map00550,map01100	-	R03191,R03192	RC02639	ko00000,ko00001,ko01000,ko01011	-	-	-	FAD_binding_4,MurB_C	-	-	-
MBU5982676	305	ribokinase [Limosilactobacillus reuteri].	H	Catalyzes the phosphorylation of ribose at O-5 in a reaction requiring ATP and magnesium. The resulting D-ribose-5- phosphate can then be used either for sythesis of nucleotides, histidine, and tryptophan, or as a component of the pentose phosphate pathway	rbsK	-	2.7.1.15	ko:K00852	ko00030,map00030	-	R01051,R02750	RC00002,RC00017	ko00000,ko00001,ko01000	-	-	-	PfkB,Rib_5-P_isom_A	-	-	-
MBU5982677	131	D-ribose pyranase [Limosilactobacillus reuteri].	G	Catalyzes the interconversion of beta-pyran and beta- furan forms of D-ribose	rbsD	-	5.4.99.62	ko:K06726	ko02010,map02010	-	R08247	RC02247	ko00000,ko00001,ko01000	-	-	-	RbsD_FucU	-	-	-
MBU5982678	451	L-fucose:H+ symporter permease [Limosilactobacillus reuteri].	G	Major Facilitator Superfamily	fucP	-	-	ko:K02429	-	-	-	-	ko00000,ko02000	2.A.1.7	-	-	MFS_1	-	-	PossiblySecreted
MBU5982679	287	diadenylate cyclase CdaA [Limosilactobacillus reuteri].	S	Catalyzes the condensation of 2 ATP molecules into cyclic di-AMP (c-di-AMP), a second messenger used to regulate differing processes in different bacteria	dacA	GO:0003674,GO:0003824,GO:0004016,GO:0005575,GO:0005623,GO:0005886,GO:0005887,GO:0009975,GO:0016020,GO:0016021,GO:0016829,GO:0016849,GO:0031224,GO:0031226,GO:0044425,GO:0044459,GO:0044464,GO:0071944	2.7.7.85	ko:K18672	-	-	-	-	ko00000,ko01000	-	-	-	DisA_N	-	-	-
MBU5982680	299	hypothetical protein KQ226_05040 [Limosilactobacillus reuteri].	S	YbbR-like protein	ybbR	GO:0008150,GO:0031279,GO:0031281,GO:0043085,GO:0044093,GO:0045761,GO:0045762,GO:0050790,GO:0051339,GO:0051349,GO:0065007,GO:0065009	-	-	-	-	-	-	-	-	-	-	YbbR	-	-	PossiblySecreted
MBU5982681	451	phosphoglucosamine mutase [Limosilactobacillus reuteri].	G	Catalyzes the conversion of glucosamine-6-phosphate to glucosamine-1-phosphate	glmM	-	5.4.2.10	ko:K03431	ko00520,ko01100,ko01130,map00520,map01100,map01130	-	R02060	RC00408	ko00000,ko00001,ko01000	-	-	iSB619.SA_RS11275	PGM_PMM_I,PGM_PMM_II,PGM_PMM_III,PGM_PMM_IV	-	-	-
MBU5982682	606	glutamine--fructose-6-phosphate transaminase (isomerizing) [Limosilactobacillus reuteri].	M	Catalyzes the first step in hexosamine metabolism, converting fructose-6P into glucosamine-6P using glutamine as a nitrogen source	glmS	GO:0003674,GO:0003824,GO:0004360,GO:0005575,GO:0005622,GO:0005623,GO:0005737,GO:0005829,GO:0006002,GO:0006040,GO:0006047,GO:0006139,GO:0006464,GO:0006486,GO:0006487,GO:0006725,GO:0006793,GO:0006796,GO:0006807,GO:0008150,GO:0008152,GO:0008483,GO:0009058,GO:0009059,GO:0009100,GO:0009101,GO:0009225,GO:0009987,GO:0016740,GO:0016769,GO:0019538,GO:0019637,GO:0034641,GO:0034645,GO:0036211,GO:0043170,GO:…	2.6.1.16	ko:K00820	ko00250,ko00520,ko01100,ko01130,ko04931,map00250,map00520,map01100,map01130,map04931	-	R00768	RC00010,RC00163,RC02752	ko00000,ko00001,ko01000,ko01002	-	-	iSB619.SA_RS11245,iYO844.BSU01780	GATase_6,SIS	-	-	-
MBU5982683	103	hypothetical protein KQ226_05055 [Limosilactobacillus reuteri].	-	-	-	-	-	-	-	-	-	-	-	-	-	-	-	-	-	-
MBU5982684	621	acetyltransferase [Limosilactobacillus reuteri].	I	Acyltransferase	oatA	GO:0000271,GO:0005575,GO:0005623,GO:0005886,GO:0005975,GO:0005976,GO:0006629,GO:0008150,GO:0008152,GO:0008610,GO:0008653,GO:0009058,GO:0009059,GO:0009103,GO:0009987,GO:0016020,GO:0016051,GO:0033692,GO:0034637,GO:0034645,GO:0043170,GO:0044237,GO:0044238,GO:0044249,GO:0044255,GO:0044260,GO:0044262,GO:0044264,GO:0044464,GO:0071704,GO:0071944,GO:1901135,GO:1901137,GO:1901576,GO:1903509	-	-	-	-	-	-	-	-	-	-	Acyl_transf_3	-	-	PossiblySecreted
MBU5982685	151	MarR family transcriptional regulator [Limosilactobacillus reuteri].	K	Transcriptional regulator	-	-	-	-	-	-	-	-	-	-	-	-	MarR,MarR_2	-	-	-
MBU5982686	268	Cof-type HAD-IIB family hydrolase [Limosilactobacillus reuteri].	S	Cof-like hydrolase	-	-	-	-	-	-	-	-	-	-	-	-	Hydrolase_3	-	-	-
MBU5982687	200	LysM peptidoglycan-binding domain-containing protein [Limosilactobacillus reuteri].	M	Lysin motif	lytE	-	-	-	-	-	-	-	-	-	-	-	LysM	signal_peptide	1_30	PossiblySecreted
MBU5982688	239	response regulator transcription factor [Limosilactobacillus reuteri].	K	response regulator	yclJ	-	-	ko:K02483	-	-	-	-	ko00000,ko02022	-	-	-	Response_reg,Trans_reg_C	-	-	-
MBU5982689	495	HAMP domain-containing histidine kinase [Limosilactobacillus reuteri].	T	Histidine kinase	yclK	-	-	-	-	-	-	-	-	-	-	-	HAMP,HATPase_c,HisKA	-	-	PossiblySecreted
MBU5982690	286	GRP family sugar transporter [Limosilactobacillus reuteri].	U	sugar transport	-	-	-	ko:K05340	-	-	-	-	ko00000,ko02000	2.A.7.5	-	-	Sugar_transport	-	-	PossiblySecreted
MBU5982691	204	sugar O-acetyltransferase [Limosilactobacillus reuteri].	S	transferase hexapeptide repeat	maa3	-	2.3.1.79	ko:K00661	-	-	-	-	ko00000,ko01000	-	-	-	Hexapep,Hexapep_2,Mac	-	-	-
MBU5982692	452	glucose-6-phosphate isomerase [Limosilactobacillus reuteri].	G	Belongs to the GPI family	pgi	GO:0003674,GO:0003824,GO:0004347,GO:0005575,GO:0005622,GO:0005623,GO:0005737,GO:0005975,GO:0005996,GO:0006006,GO:0006082,GO:0006090,GO:0006091,GO:0006094,GO:0006096,GO:0006139,GO:0006163,GO:0006164,GO:0006165,GO:0006725,GO:0006732,GO:0006733,GO:0006753,GO:0006754,GO:0006757,GO:0006793,GO:0006796,GO:0006807,GO:0008150,GO:0008152,GO:0009056,GO:0009058,GO:0009108,GO:0009117,GO:0009123,GO:0009124,GO:…	5.3.1.9	ko:K01810	ko00010,ko00030,ko00500,ko00520,ko01100,ko01110,ko01120,ko01130,ko01200,map00010,map00030,map00500,map00520,map01100,map01110,map01120,map01130,map01200	M00001,M00004,M00114	R02739,R02740,R03321	RC00376,RC00563	ko00000,ko00001,ko00002,ko01000,ko04147	-	-	-	PGI	-	-	-
MBU5982693	213	deoxynucleoside kinase [Limosilactobacillus reuteri].	F	deoxynucleoside kinase	dgk2	-	-	-	-	-	-	-	-	-	-	-	dNK	-	-	-
MBU5982694	491	amino acid permease [Limosilactobacillus reuteri].	E	amino acid	lysP	-	-	ko:K03293,ko:K11733	-	-	-	-	ko00000,ko02000	2.A.3.1,2.A.3.1.2	-	-	AA_permease	-	-	PossiblySecreted
MBU5982695	151	GNAT family N-acetyltransferase [Limosilactobacillus reuteri].																-	-	-
MBU5982696	224	phosphatase PAP2 family protein [Limosilactobacillus reuteri].	I	phosphatase	-	-	-	-	-	-	-	-	-	-	-	-	PAP2	-	-	PossiblySecreted
MBU5982697	157	threonine/serine exporter family protein [Limosilactobacillus reuteri].	S	Threonine/Serine exporter, ThrE	-	-	-	-	-	-	-	-	-	-	-	-	ThrE_2	-	-	PossiblySecreted
MBU5982698	251	threonine/serine exporter family protein [Limosilactobacillus reuteri].	S	Putative threonine/serine exporter	-	-	-	-	-	-	-	-	-	-	-	-	ThrE	-	-	PossiblySecreted
MBU5982699	66	cold-shock protein [Limosilactobacillus reuteri].	K	Cold shock protein	cspC	-	-	ko:K03704	-	-	-	-	ko00000,ko03000	-	-	-	CSD	-	-	PossiblySecreted
MBU5982700	224	metal-dependent transcriptional regulator [Limosilactobacillus reuteri].	K	iron dependent repressor	mntR	-	-	ko:K03709	-	-	-	-	ko00000,ko03000	-	-	-	Fe_dep_repr_C,Fe_dep_repress,FeoA	-	-	-
MBU5982701	306	cation diffusion facilitator family transporter [Limosilactobacillus reuteri].	P	cation diffusion facilitator family transporter	-	-	-	ko:K16264	-	-	-	-	ko00000,ko02000	2.A.4.1	-	-	Cation_efflux,ZT_dimer	-	-	PossiblySecreted
MBU5982702	230	VIT family protein [Limosilactobacillus reuteri].	S	membrane	-	-	-	-	-	-	-	-	-	-	-	-	VIT1	-	-	PossiblySecreted
MBU5982703	227	VIT family protein [Limosilactobacillus reuteri].	S	VIT family	-	-	-	-	-	-	-	-	-	-	-	-	VIT1	-	-	PossiblySecreted
MBU5982704	158	universal stress protein [Limosilactobacillus reuteri].	T	Belongs to the universal stress protein A family	-	-	-	-	-	-	-	-	-	-	-	-	Usp	-	-	-
MBU5982705	244	amino acid ABC transporter ATP-binding protein [Limosilactobacillus reuteri].	E	ABC transporter, ATP-binding protein	glnQ	-	-	ko:K10041	ko02010,map02010	M00228	-	-	ko00000,ko00001,ko00002,ko01000,ko02000	3.A.1.3	-	-	ABC_tran	-	-	-
MBU5982706	276	transporter substrate-binding domain-containing protein [Limosilactobacillus reuteri].	ET	ABC transporter	peb1A	-	-	ko:K10039	ko02010,map02010	M00228	-	-	ko00000,ko00001,ko00002,ko02000	3.A.1.3	-	-	SBP_bac_3	lipoprotein_signal_peptide	1_23	-
MBU5982707	212	amino acid ABC transporter permease [Limosilactobacillus reuteri].	P	ABC transporter permease	glnM	GO:0003333,GO:0003674,GO:0005215,GO:0005342,GO:0005575,GO:0005623,GO:0005886,GO:0006810,GO:0006811,GO:0006820,GO:0006865,GO:0008150,GO:0008509,GO:0008514,GO:0015075,GO:0015171,GO:0015318,GO:0015711,GO:0015849,GO:0016020,GO:0022857,GO:0034220,GO:0044464,GO:0046942,GO:0046943,GO:0051179,GO:0051234,GO:0055085,GO:0071702,GO:0071705,GO:0071944,GO:0098656,GO:1903825,GO:1905039	-	ko:K10040	ko02010,map02010	M00228	-	-	ko00000,ko00001,ko00002,ko02000	3.A.1.3	-	-	BPD_transp_1	-	-	PossiblySecreted
MBU5982708	217	amino acid ABC transporter permease [Limosilactobacillus reuteri].	P	ABC transporter permease	glnP	GO:0003333,GO:0003674,GO:0005215,GO:0005342,GO:0005575,GO:0005623,GO:0005886,GO:0006810,GO:0006811,GO:0006820,GO:0006865,GO:0008150,GO:0008509,GO:0008514,GO:0015075,GO:0015171,GO:0015318,GO:0015711,GO:0015849,GO:0016020,GO:0022857,GO:0034220,GO:0044464,GO:0046942,GO:0046943,GO:0051179,GO:0051234,GO:0055085,GO:0071702,GO:0071705,GO:0071944,GO:0098656,GO:1903825,GO:1905039	-	ko:K10040	ko02010,map02010	M00228	-	-	ko00000,ko00001,ko00002,ko02000	3.A.1.3	-	-	BPD_transp_1	-	-	PossiblySecreted
MBU5982709	395	CPBP family intramembrane metalloprotease [Limosilactobacillus reuteri].	S	CAAX protease self-immunity	-	-	-	ko:K07052	-	-	-	-	ko00000	-	-	-	Abi	-	-	PossiblySecreted
MBU5982710	618	ribonuclease J [Limosilactobacillus reuteri].	J	An RNase that has 5'-3' exonuclease and possibly endonuclease activity. Involved in maturation of rRNA and in some organisms also mRNA maturation and or decay	rnjA	GO:0003674,GO:0003824,GO:0004518,GO:0004519,GO:0004521,GO:0004527,GO:0004532,GO:0004534,GO:0004540,GO:0005488,GO:0005515,GO:0006139,GO:0006364,GO:0006396,GO:0006397,GO:0006725,GO:0006807,GO:0008150,GO:0008152,GO:0008409,GO:0009987,GO:0010467,GO:0016070,GO:0016071,GO:0016072,GO:0016787,GO:0016788,GO:0016796,GO:0016896,GO:0022613,GO:0034470,GO:0034641,GO:0034660,GO:0042254,GO:0042802,GO:0043170,GO:…	-	ko:K12574	ko03018,map03018	-	-	-	ko00000,ko00001,ko01000,ko03019	-	-	-	Lactamase_B,RMMBL	-	-	-
MBU5982711	115	DUF3368 domain-containing protein [Limosilactobacillus reuteri].	-	-	-	-	-	-	-	-	-	-	-	-	-	-	-	-	-	-
MBU5982712	148	MerR family transcriptional regulator [Limosilactobacillus reuteri].	K	MerR HTH family regulatory protein	-	-	-	-	-	-	-	-	-	-	-	-	MerR_1	-	-	-
MBU5982713	502	multidrug efflux MFS transporter [Limosilactobacillus reuteri].	U	Belongs to the major facilitator superfamily	ycnB	-	-	-	-	-	-	-	-	-	-	-	MFS_1	-	-	PossiblySecreted
MBU5982714	242	DUF4811 domain-containing protein [Limosilactobacillus reuteri].	S	Domain of unknown function (DUF4811)	-	-	-	-	-	-	-	-	-	-	-	-	DUF4811	-	-	PossiblySecreted
MBU5982715	98	GDP-mannose 4,6-dehydratase, partial [Limosilactobacillus reuteri].	M	Belongs to the NAD(P)-dependent epimerase dehydratase family. dTDP-glucose dehydratase subfamily	rfbB	GO:0000271,GO:0003674,GO:0003824,GO:0005975,GO:0005976,GO:0008150,GO:0008152,GO:0008460,GO:0009058,GO:0009059,GO:0009987,GO:0016051,GO:0016829,GO:0016835,GO:0016836,GO:0033692,GO:0034637,GO:0034645,GO:0043170,GO:0044237,GO:0044238,GO:0044249,GO:0044260,GO:0044262,GO:0044264,GO:0045226,GO:0046379,GO:0071704,GO:1901576	4.2.1.46	ko:K01710	ko00521,ko00523,ko00525,ko01055,ko01130,map00521,map00523,map00525,map01055,map01130	M00793	R06513	RC00402	ko00000,ko00001,ko00002,ko01000	-	-	-	GDP_Man_Dehyd	-	-	-
MBU5982716	193	dTDP-4-dehydrorhamnose 3,5-epimerase [Limosilactobacillus reuteri].	M	Catalyzes the epimerization of the C3' and C5'positions of dTDP-6-deoxy-D-xylo-4-hexulose, forming dTDP-6-deoxy-L-lyxo-4- hexulose	rfbC	-	5.1.3.13	ko:K01790	ko00521,ko00523,ko01130,map00521,map00523,map01130	M00793	R06514	RC01531	ko00000,ko00001,ko00002,ko01000	-	-	-	dTDP_sugar_isom	-	-	-
MBU5982717	289	glucose-1-phosphate thymidylyltransferase RfbA [Limosilactobacillus reuteri].	H	Catalyzes the formation of dTDP-glucose, from dTTP and glucose 1-phosphate, as well as its pyrophosphorolysis	rfbA	-	2.7.7.24	ko:K00973	ko00521,ko00523,ko00525,ko01130,map00521,map00523,map00525,map01130	M00793	R02328	RC00002	ko00000,ko00001,ko00002,ko01000	-	-	-	NTP_transferase	-	-	-
MBU5982718	773	glucosaminidase domain-containing protein [Limosilactobacillus reuteri].	NU	Mannosyl-glycoprotein endo-beta-N-acetylglucosaminidase	-	-	-	ko:K02395,ko:K19223	-	-	-	-	ko00000,ko01000,ko01002,ko01011,ko02035	-	CBM50	-	Glucosaminidase,LysM,SH3_5,SLAP	signal_peptide	1_35	PossiblySecreted
MBU5982719	593	hypothetical protein KQ226_05265 [Limosilactobacillus reuteri].	-	-	-	-	-	-	-	-	-	-	-	-	-	-	-	-	-	PossiblySecreted
MBU5982720	630	hypothetical protein KQ226_05275 [Limosilactobacillus reuteri].	-	-	-	-	-	-	-	-	-	-	-	-	-	-	-	-	-	PossiblySecreted
MBU5982721	358	acyltransferase [Limosilactobacillus reuteri].	S	Acyltransferase family	-	-	-	-	-	-	-	-	-	-	-	-	Acyl_transf_3	-	-	PossiblySecreted
MBU5982722	300	glycosyltransferase family 2 protein [Limosilactobacillus reuteri].	S	Glycosyltransferase like family 2	-	-	-	ko:K07011	-	-	-	-	ko00000	-	-	-	Glycos_transf_2	-	-	-
MBU5982723	265	glycosyltransferase family protein [Limosilactobacillus reuteri].	S	Glycosyltransferase like family	-	-	-	-	-	-	-	-	-	-	-	-	Glyco_tranf_2_5	-	-	-
MBU5982724	320	glycosyltransferase family 2 protein [Limosilactobacillus reuteri].	M	Glycosyl transferase family 2	-	-	-	ko:K12997	-	-	-	-	ko00000,ko01000,ko01003,ko01005	-	GT2	-	Glycos_transf_2	-	-	PossiblySecreted
MBU5982725	207	capsular biosynthesis protein [Limosilactobacillus reuteri].	M	biosynthesis protein	-	-	-	-	-	-	-	-	-	-	-	-	Wzz	-	-	PossiblySecreted
MBU5982726	405	polymerase [Limosilactobacillus reuteri].	-	-	-	-	-	-	-	-	-	-	-	-	-	-	-	-	-	PossiblySecreted
MBU5982727	334	sugar transferase [Limosilactobacillus reuteri].	M	transferase activity, transferring glycosyl groups	-	-	-	-	-	-	-	-	-	-	-	-	-	-	-	PossiblySecreted
MBU5982728	478	polysaccharide biosynthesis C-terminal domain-containing protein [Limosilactobacillus reuteri].	S	Membrane protein involved in the export of O-antigen and teichoic acid	cps1C	-	-	ko:K03328	-	-	-	-	ko00000	2.A.66.2	-	-	Polysacc_synt,Polysacc_synt_C	-	-	PossiblySecreted
MBU5982729	372	UDP-galactopyranose mutase [Limosilactobacillus reuteri].	M	UDP-galactopyranose mutase	glf	-	5.4.99.9	ko:K01854	ko00052,ko00520,map00052,map00520	-	R00505,R09009	RC00317,RC02396	ko00000,ko00001,ko01000	-	-	-	GLF,NAD_binding_8	-	-	-
MBU5982730	184	CDP-diacylglycerol diphosphatase [Limosilactobacillus reuteri].	-	-	-	-	-	-	-	-	-	-	-	-	-	-	-	lipoprotein_signal_peptide	1_22	PossiblySecreted
MBU5982731	351	C39 family peptidase, partial [Limosilactobacillus reuteri].	G	Peptidase_C39 like family	-	-	-	-	-	-	-	-	-	-	-	-	CW_binding_1,Peptidase_C39_2,SH3_8,SLAP	-	-	PossiblySecreted
MBU5982732	197	ATP-dependent Clp endopeptidase proteolytic subunit ClpP [Limosilactobacillus reuteri].	O	Cleaves peptides in various proteins in a process that requires ATP hydrolysis. Has a chymotrypsin-like activity. Plays a major role in the degradation of misfolded proteins	clpP	GO:0003674,GO:0003824,GO:0004176,GO:0005488,GO:0005515,GO:0006355,GO:0006508,GO:0006515,GO:0006807,GO:0008150,GO:0008152,GO:0008233,GO:0009056,GO:0009057,GO:0009889,GO:0009890,GO:0009892,GO:0009987,GO:0010468,GO:0010556,GO:0010558,GO:0010605,GO:0010629,GO:0016462,GO:0016787,GO:0016817,GO:0016818,GO:0016887,GO:0017111,GO:0019219,GO:0019222,GO:0019538,GO:0030163,GO:0031323,GO:0031324,GO:0031326,GO:…	3.4.21.92	ko:K01358	ko04112,ko04212,map04112,map04212	-	-	-	ko00000,ko00001,ko01000,ko01002	-	-	-	CLP_protease	-	-	-
MBU5982733	335	type I glyceraldehyde-3-phosphate dehydrogenase [Limosilactobacillus reuteri].	G	Belongs to the glyceraldehyde-3-phosphate dehydrogenase family	gap	-	1.2.1.12	ko:K00134	ko00010,ko00710,ko01100,ko01110,ko01120,ko01130,ko01200,ko01230,ko04066,ko05010,map00010,map00710,map01100,map01110,map01120,map01130,map01200,map01230,map04066,map05010	M00001,M00002,M00003,M00165,M00166,M00308,M00552	R01061	RC00149	ko00000,ko00001,ko00002,ko01000,ko04131,ko04147	-	-	-	Gp_dh_C,Gp_dh_N	-	-	-
MBU5982734	401	phosphoglycerate kinase [Limosilactobacillus reuteri].	F	Belongs to the phosphoglycerate kinase family	pgk	GO:0001871,GO:0002020,GO:0003674,GO:0003824,GO:0004618,GO:0005488,GO:0005515,GO:0005575,GO:0005618,GO:0005622,GO:0005623,GO:0005737,GO:0005975,GO:0006082,GO:0006090,GO:0006091,GO:0006096,GO:0006139,GO:0006163,GO:0006164,GO:0006165,GO:0006725,GO:0006732,GO:0006733,GO:0006753,GO:0006754,GO:0006757,GO:0006793,GO:0006796,GO:0006807,GO:0008150,GO:0008152,GO:0009056,GO:0009058,GO:0009108,GO:0009117,GO:…	2.7.2.3	ko:K00927	ko00010,ko00710,ko01100,ko01110,ko01120,ko01130,ko01200,ko01230,map00010,map00710,map01100,map01110,map01120,map01130,map01200,map01230	M00001,M00002,M00003,M00165,M00166,M00308,M00552	R01512	RC00002,RC00043	ko00000,ko00001,ko00002,ko01000,ko04147	-	-	iSB619.SA_RS04145	PGK	-	-	-
MBU5982735	249	triose-phosphate isomerase [Limosilactobacillus reuteri].	G	Involved in the gluconeogenesis. Catalyzes stereospecifically the conversion of dihydroxyacetone phosphate (DHAP) to D-glyceraldehyde-3-phosphate (G3P)	tpiA	GO:0003674,GO:0003824,GO:0004807,GO:0005575,GO:0005622,GO:0005623,GO:0005737,GO:0005829,GO:0005975,GO:0005996,GO:0006006,GO:0006066,GO:0006071,GO:0006081,GO:0006082,GO:0006090,GO:0006091,GO:0006094,GO:0006096,GO:0006139,GO:0006163,GO:0006164,GO:0006165,GO:0006725,GO:0006732,GO:0006733,GO:0006753,GO:0006754,GO:0006757,GO:0006793,GO:0006796,GO:0006807,GO:0008150,GO:0008152,GO:0009056,GO:0009058,GO:…	5.3.1.1	ko:K01803	ko00010,ko00051,ko00562,ko00710,ko01100,ko01110,ko01120,ko01130,ko01200,ko01230,map00010,map00051,map00562,map00710,map01100,map01110,map01120,map01130,map01200,map01230	M00001,M00002,M00003	R01015	RC00423	ko00000,ko00001,ko00002,ko01000,ko04147	-	-	-	TIM	-	-	-
MBU5982736	440	phosphopyruvate hydratase [Limosilactobacillus reuteri].	G	Catalyzes the reversible conversion of 2- phosphoglycerate into phosphoenolpyruvate. It is essential for the degradation of carbohydrates via glycolysis	eno	GO:0001968,GO:0003674,GO:0003824,GO:0004634,GO:0005488,GO:0005515,GO:0005518,GO:0005575,GO:0005576,GO:0005618,GO:0005622,GO:0005623,GO:0005737,GO:0005975,GO:0006082,GO:0006090,GO:0006091,GO:0006096,GO:0006139,GO:0006163,GO:0006164,GO:0006165,GO:0006725,GO:0006732,GO:0006733,GO:0006753,GO:0006754,GO:0006757,GO:0006793,GO:0006796,GO:0006807,GO:0008150,GO:0008152,GO:0009056,GO:0009058,GO:0009108,GO:…	4.2.1.11	ko:K01689	ko00010,ko00680,ko01100,ko01110,ko01120,ko01130,ko01200,ko01230,ko03018,ko04066,map00010,map00680,map01100,map01110,map01120,map01130,map01200,map01230,map03018,map04066	M00001,M00002,M00003,M00346,M00394	R00658	RC00349	ko00000,ko00001,ko00002,ko01000,ko03019,ko04147	-	-	-	Enolase_C,Enolase_N	-	-	-
MBU5982737	460	amino acid permease [Limosilactobacillus reuteri].	E	Amino acid permease	yifK	-	-	ko:K03293	-	-	-	-	ko00000	2.A.3.1	-	-	AA_permease	-	-	PossiblySecreted
MBU5982738	516	ClC family H(+)/Cl(-) exchange transporter [Limosilactobacillus reuteri].	P	chloride	eriC	-	-	ko:K03281	-	-	-	-	ko00000	2.A.49	-	-	TrkA_C,Voltage_CLC	-	-	PossiblySecreted
MBU5982739	79	preprotein translocase subunit SecG [Limosilactobacillus reuteri].	U	Preprotein translocase	secG	GO:0005575,GO:0005623,GO:0005886,GO:0006810,GO:0006886,GO:0008104,GO:0008150,GO:0015031,GO:0015833,GO:0016020,GO:0033036,GO:0034613,GO:0042886,GO:0043952,GO:0044464,GO:0045184,GO:0046907,GO:0051179,GO:0051234,GO:0051641,GO:0051649,GO:0055085,GO:0065002,GO:0070727,GO:0071702,GO:0071705,GO:0071806,GO:0071944	-	ko:K03075	ko02024,ko03060,ko03070,map02024,map03060,map03070	M00335	-	-	ko00000,ko00001,ko00002,ko02044	3.A.5.1,3.A.5.2	-	-	SecG	lipoprotein_signal_peptide	1_18	PossiblySecreted
MBU5982740	258	alpha/beta fold hydrolase [Limosilactobacillus reuteri].	S	Serine aminopeptidase, S33	est	GO:0003674,GO:0003824,GO:0005575,GO:0006629,GO:0008150,GO:0008152,GO:0016020,GO:0016298,GO:0016787,GO:0016788,GO:0044238,GO:0071704	3.1.1.1	ko:K03928	-	-	-	-	ko00000,ko01000	-	-	-	Hydrolase_4	-	-	-
MBU5982741	801	ribonuclease R [Limosilactobacillus reuteri].	J	3'-5' exoribonuclease that releases 5'-nucleoside monophosphates and is involved in maturation of structured RNAs	rnr	-	-	ko:K12573	ko03018,map03018	-	-	-	ko00000,ko00001,ko01000,ko03016,ko03019	-	-	-	OB_RNB,RNB,S1	-	-	-
MBU5982742	157	SsrA-binding protein SmpB [Limosilactobacillus reuteri].	J	the 2 termini fold to resemble tRNA(Ala) and it encodes a tag peptide , a short internal open reading frame. During trans-translation Ala- aminoacylated tmRNA acts like a tRNA, entering the A-site of stalled ribosomes, displacing the stalled mRNA. The ribosome then switches to translate the ORF on the tmRNA	smpB	GO:0006464,GO:0006807,GO:0008150,GO:0008152,GO:0009987,GO:0019538,GO:0036211,GO:0043170,GO:0043412,GO:0044237,GO:0044238,GO:0044260,GO:0044267,GO:0070930,GO:0071704,GO:1901564	-	ko:K03664	-	-	-	-	ko00000	-	-	-	SmpB	-	-	PossiblySecreted
MBU5982743	194	hypothetical protein KQ226_05400 [Limosilactobacillus reuteri].	-	-	-	-	-	-	-	-	-	-	-	-	-	-	LOR	-	-	-
MBU5982744	229	uracil-DNA glycosylase [Limosilactobacillus reuteri].	L	Excises uracil residues from the DNA which can arise as a result of misincorporation of dUMP residues by DNA polymerase or due to deamination of cytosine	ung	GO:0003674,GO:0003824,GO:0004844,GO:0006139,GO:0006259,GO:0006281,GO:0006284,GO:0006285,GO:0006725,GO:0006807,GO:0006950,GO:0006974,GO:0008150,GO:0008152,GO:0009987,GO:0016787,GO:0016798,GO:0016799,GO:0019104,GO:0033554,GO:0034641,GO:0043170,GO:0044237,GO:0044238,GO:0044260,GO:0046483,GO:0050896,GO:0051716,GO:0071704,GO:0090304,GO:0097506,GO:0097510,GO:0140097,GO:1901360	3.2.2.27	ko:K03648	ko03410,ko05340,map03410,map05340	-	-	-	ko00000,ko00001,ko01000,ko03400	-	-	-	UDG	-	-	PossiblySecreted
MBU5982745	324	phosphate acetyltransferase [Limosilactobacillus reuteri].	C	phosphate acetyltransferase	pta	-	2.3.1.8,3.6.3.21	ko:K00625,ko:K02028	ko00430,ko00620,ko00640,ko00680,ko00720,ko01100,ko01120,ko01200,map00430,map00620,map00640,map00680,map00720,map01100,map01120,map01200	M00236,M00357,M00579	R00230,R00921	RC00004,RC02746,RC02816	ko00000,ko00001,ko00002,ko01000,ko02000	3.A.1.3	-	iSB619.SA_RS03155	PTA_PTB	-	-	-
MBU5982746	159	tRNA (adenosine(37)-N6)-threonylcarbamoyltransferase complex ATPase subunit type 1 TsaE [Limosilactobacillus reuteri].	O	Hydrolase, P-loop family	ydiB	GO:0002949,GO:0006139,GO:0006396,GO:0006399,GO:0006400,GO:0006725,GO:0006807,GO:0008033,GO:0008150,GO:0008152,GO:0009451,GO:0009987,GO:0010467,GO:0016070,GO:0034470,GO:0034641,GO:0034660,GO:0043170,GO:0043412,GO:0044237,GO:0044238,GO:0046483,GO:0070525,GO:0071704,GO:0090304,GO:1901360	-	ko:K06925	-	-	-	-	ko00000,ko03016	-	-	-	TsaE	-	-	-
MBU5982747	169	GNAT family N-acetyltransferase [Limosilactobacillus reuteri].	K	Acetyltransferase (GNAT) domain	-	-	-	-	-	-	-	-	-	-	-	-	Acetyltransf_1	-	-	-
MBU5982748	140	PAS domain-containing protein [Limosilactobacillus reuteri].	S	PAS domain	XK27_04775	-	-	ko:K09155	-	-	-	-	ko00000	-	-	-	DUF438,Hemerythrin,PAS_10	-	-	-
MBU5982749	179	3'-5' exonuclease [Limosilactobacillus reuteri].	L	DNA polymerase III	dnaQ	-	2.7.7.7	ko:K02342	ko00230,ko00240,ko01100,ko03030,ko03430,ko03440,map00230,map00240,map01100,map03030,map03430,map03440	M00260	R00375,R00376,R00377,R00378	RC02795	ko00000,ko00001,ko00002,ko01000,ko03032,ko03400	-	-	-	RNase_T	-	-	-
MBU5982750	94	IS30 family transposase, partial [Limosilactobacillus reuteri].	L	PFAM Integrase catalytic region	-	-	-	-	-	-	-	-	-	-	-	-	HTH_38,rve	-	-	PossiblySecreted
MBU5982751	152	hypothetical protein KQ226_05440 [Limosilactobacillus reuteri].	-	-	-	-	-	-	-	-	-	-	-	-	-	-	-	-	-	PossiblySecreted
MBU5982752	373	UDP-N-acetylglucosamine 2-epimerase (non-hydrolyzing) [Limosilactobacillus reuteri].	G	Belongs to the UDP-N-acetylglucosamine 2-epimerase family	mnaA	-	5.1.3.14	ko:K01791	ko00520,ko01100,ko05111,map00520,map01100,map05111	M00362	R00420	RC00290	ko00000,ko00001,ko00002,ko01000,ko01005	-	-	iSB619.SA_RS11005	Epimerase_2	-	-	-
MBU5982753	433	DEAD/DEAH box helicase [Limosilactobacillus reuteri].	L	DEAD DEAH box helicase	yfmL	GO:0003674,GO:0003724,GO:0003824,GO:0004004,GO:0004386,GO:0005575,GO:0005622,GO:0005623,GO:0005737,GO:0006139,GO:0006725,GO:0006807,GO:0008026,GO:0008150,GO:0008152,GO:0008186,GO:0009987,GO:0010501,GO:0016070,GO:0016462,GO:0016787,GO:0016817,GO:0016818,GO:0016887,GO:0017111,GO:0034641,GO:0042623,GO:0043170,GO:0044237,GO:0044238,GO:0044424,GO:0044464,GO:0046483,GO:0070035,GO:0071704,GO:0090304,GO:…	-	-	-	-	-	-	-	-	-	-	DEAD,Helicase_C	-	-	-
MBU5982754	339	Gfo/Idh/MocA family oxidoreductase [Limosilactobacillus reuteri].	S	Oxidoreductase	mocA	-	-	-	-	-	-	-	-	-	-	-	GFO_IDH_MocA,GFO_IDH_MocA_C	-	-	PossiblySecreted
MBU5982755	120	DUF4828 domain-containing protein [Limosilactobacillus reuteri].	S	Domain of unknown function (DUF4828)	-	-	-	-	-	-	-	-	-	-	-	-	DUF4828	signal_peptide	1_26	-
MBU5982756	191	TIGR00730 family Rossman fold protein [Limosilactobacillus reuteri].	S	Belongs to the LOG family	-	-	3.2.2.10	ko:K06966	ko00230,ko00240,map00230,map00240	-	R00182,R00510	RC00063,RC00318	ko00000,ko00001,ko01000	-	-	-	Lysine_decarbox	-	-	-
MBU5982757	307	NAD(P)-binding domain-containing protein [Limosilactobacillus reuteri].	C	Belongs to the LDH MDH superfamily	-	-	1.1.1.27	ko:K00016	ko00010,ko00270,ko00620,ko00640,ko01100,ko01110,ko01120,ko01130,ko04922,map00010,map00270,map00620,map00640,map01100,map01110,map01120,map01130,map04922	-	R00703,R01000,R03104	RC00031,RC00044	ko00000,ko00001,ko01000,ko04147	-	-	-	Ldh_1_C,Ldh_1_N	-	-	-
MBU5982758	509	glutamate--cysteine ligase [Limosilactobacillus reuteri].	H	Belongs to the glutamate--cysteine ligase type 1 family	gshA	-	6.3.2.2	ko:K01919	ko00270,ko00480,ko01100,map00270,map00480,map01100	M00118	R00894,R10993	RC00064,RC00090	ko00000,ko00001,ko00002,ko01000	-	-	-	Glu_cys_ligase	-	-	-
MBU5982759	343	DUF3114 domain-containing protein [Limosilactobacillus reuteri].	S	Protein of unknown function (DUF3114)	-	-	-	-	-	-	-	-	-	-	-	-	DUF1310,DUF3114	-	-	PossiblySecreted
MBU5982760	151	GNAT family N-acetyltransferase [Limosilactobacillus reuteri].	K	protein acetylation	yjcF	GO:0003674,GO:0003824,GO:0006464,GO:0006473,GO:0006807,GO:0008150,GO:0008152,GO:0009987,GO:0016740,GO:0016746,GO:0016747,GO:0019538,GO:0036211,GO:0043170,GO:0043412,GO:0043543,GO:0044237,GO:0044238,GO:0044260,GO:0044267,GO:0071704,GO:1901564	3.5.4.33,4.4.1.8	ko:K02348,ko:K07000,ko:K11991,ko:K14155	ko00270,ko00450,ko01100,ko01110,ko01230,map00270,map00450,map01100,map01110,map01230	-	R00782,R01286,R02408,R04941,R10223	RC00056,RC00069,RC00382,RC00477,RC00488,RC00710,RC01245,RC02303	ko00000,ko00001,ko01000,ko01007,ko03016	-	-	-	Acetyltransf_10	-	-	-
MBU5982761	235	Bax inhibitor-1/YccA family protein [Limosilactobacillus reuteri].	S	Belongs to the BI1 family	ybhL	-	-	ko:K06890	-	-	-	-	ko00000	-	-	-	Bax1-I	-	-	PossiblySecreted
MBU5982762	169	GNAT family N-acetyltransferase [Limosilactobacillus reuteri].	K	Acetyltransferase (GNAT) family	-	-	-	-	-	-	-	-	-	-	-	-	Acetyltransf_1,Acetyltransf_10	-	-	-
MBU5982763	144	LytTR family transcriptional regulator [Limosilactobacillus reuteri].	K	LytTr DNA-binding domain	-	-	-	-	-	-	-	-	-	-	-	-	LytTR	-	-	-
MBU5982764	148	DUF3021 domain-containing protein [Limosilactobacillus reuteri].	S	Protein of unknown function (DUF3021)	-	-	-	-	-	-	-	-	-	-	-	-	DUF3021	-	-	PossiblySecreted
MBU5982765	307	peptidoglycan recognition protein family protein [Limosilactobacillus reuteri].	M	N-acetylmuramoyl-L-alanine amidase	-	-	3.2.1.96,3.5.1.28	ko:K01227,ko:K01447,ko:K13714,ko:K13731	ko00511,ko05100,map00511,map05100	-	R04112	RC00064,RC00141	ko00000,ko00001,ko01000	-	GH73	-	Amidase_2,Glucosaminidase,SH3_8,SLAP	signal_peptide	1_41	PossiblySecreted
MBU5982766	152	methylated-DNA--[protein]-cysteine S-methyltransferase [Limosilactobacillus reuteri].	L	Methyltransferase	adaB	GO:0003674,GO:0003824,GO:0003908,GO:0006139,GO:0006259,GO:0006281,GO:0006304,GO:0006307,GO:0006725,GO:0006807,GO:0006950,GO:0006974,GO:0008150,GO:0008152,GO:0008168,GO:0008172,GO:0009987,GO:0016740,GO:0016741,GO:0032259,GO:0033554,GO:0034641,GO:0035510,GO:0043170,GO:0043412,GO:0044237,GO:0044238,GO:0044260,GO:0046483,GO:0050896,GO:0051716,GO:0071704,GO:0090304,GO:1901360	2.1.1.63	ko:K00567,ko:K10778,ko:K13531	-	-	-	-	ko00000,ko01000,ko03000,ko03400	-	-	-	DNA_binding_1,Methyltransf_1N	-	-	PossiblySecreted
MBU5982767	187	hydrophobic protein [Limosilactobacillus reuteri].	-	-	-	-	-	-	-	-	-	-	-	-	-	-	-	-	-	PossiblySecreted
MBU5982768	160	GNAT family N-acetyltransferase [Limosilactobacillus reuteri].	K	GNAT family	yvbK	-	-	-	-	-	-	-	-	-	-	-	Acetyltransf_1,Acetyltransf_10,Acetyltransf_7	-	-	-
MBU5982769	443	NAD(P)/FAD-dependent oxidoreductase [Limosilactobacillus reuteri].	C	pyridine nucleotide-disulfide oxidoreductase	-	-	1.8.1.7	ko:K00383	ko00480,ko04918,map00480,map04918	-	R00094,R00115	RC00011	ko00000,ko00001,ko01000	-	-	-	Pyr_redox_2	-	-	-
MBU5982770	393	ammonium transporter [Limosilactobacillus reuteri].	P	ammonium transporter	amt	-	-	ko:K03320	-	-	-	-	ko00000,ko02000	1.A.11	-	-	Ammonium_transp	-	-	PossiblySecreted
MBU5982771	67	IS30 family transposase, partial [Limosilactobacillus reuteri].	L	transposase and inactivated derivatives, IS30 family	-	-	-	ko:K07482	-	-	-	-	ko00000	-	-	-	HTH_38,rve	-	-	-
MBU5982772	34	IS30 family transposase, partial [Limosilactobacillus reuteri].																-	-
MBU5982773	461	argininosuccinate lyase [Limosilactobacillus reuteri].	E	argininosuccinate lyase	argH	GO:0003674,GO:0003824,GO:0004056,GO:0005575,GO:0005622,GO:0005623,GO:0005737,GO:0006082,GO:0006520,GO:0006525,GO:0006526,GO:0006591,GO:0006807,GO:0008150,GO:0008152,GO:0008652,GO:0009058,GO:0009064,GO:0009084,GO:0009987,GO:0016053,GO:0016829,GO:0016840,GO:0016842,GO:0019752,GO:0042450,GO:0043436,GO:0044237,GO:0044238,GO:0044249,GO:0044281,GO:0044283,GO:0044424,GO:0044464,GO:0046394,GO:0071704,GO:…	4.3.2.1	ko:K01755	ko00220,ko00250,ko01100,ko01110,ko01130,ko01230,map00220,map00250,map01100,map01110,map01130,map01230	M00029,M00844,M00845	R01086	RC00445,RC00447	ko00000,ko00001,ko00002,ko01000,ko04147	-	-	-	ASL_C2,Lyase_1	-	-	-
MBU5982774	410	argininosuccinate synthase [Limosilactobacillus reuteri].	E	Belongs to the argininosuccinate synthase family. Type 1 subfamily	argG	GO:0000050,GO:0000053,GO:0003674,GO:0003824,GO:0004055,GO:0005575,GO:0005622,GO:0005623,GO:0005737,GO:0006082,GO:0006520,GO:0006525,GO:0006526,GO:0006575,GO:0006807,GO:0008150,GO:0008152,GO:0008652,GO:0009058,GO:0009064,GO:0009084,GO:0009987,GO:0016053,GO:0016874,GO:0016879,GO:0019627,GO:0019752,GO:0034641,GO:0043436,GO:0043603,GO:0043604,GO:0044237,GO:0044238,GO:0044249,GO:0044271,GO:0044281,GO:…	6.3.4.5	ko:K01940	ko00220,ko00250,ko01100,ko01110,ko01130,ko01230,ko05418,map00220,map00250,map01100,map01110,map01130,map01230,map05418	M00029,M00844,M00845	R01954	RC00380,RC00629	ko00000,ko00001,ko00002,ko01000,ko04147	-	-	iSB619.SA_RS04675	Arginosuc_synth	-	-	-
MBU5982775	148	GatB/YqeY domain-containing protein [Limosilactobacillus reuteri].	S	YqeY-like protein	yqeY	-	-	ko:K09117	-	-	-	-	ko00000	-	-	-	YqeY	-	-	-
MBU5982776	63	30S ribosomal protein S21 [Limosilactobacillus reuteri].	J	Belongs to the bacterial ribosomal protein bS21 family	rpsU	GO:0005575,GO:0005622,GO:0005623,GO:0005737,GO:0005840,GO:0032991,GO:0043226,GO:0043228,GO:0043229,GO:0043232,GO:0044391,GO:0044422,GO:0044424,GO:0044444,GO:0044446,GO:0044464,GO:1990904	-	ko:K02970	ko03010,map03010	M00178	-	-	br01610,ko00000,ko00001,ko00002,ko03011	-	-	-	Ribosomal_S21	-	-	PossiblySecreted
MBU5982777	503	ABC transporter substrate-binding protein/permease [Limosilactobacillus reuteri].	P	ABC transporter permease	glnPH2	-	-	ko:K02029,ko:K02030	-	M00236	-	-	ko00000,ko00002,ko02000	3.A.1.3	-	-	BPD_transp_1,SBP_bac_3	signal_peptide	1_26	PossiblySecreted
MBU5982778	242	amino acid ABC transporter ATP-binding protein [Limosilactobacillus reuteri].	E	ABC transporter, ATP-binding protein	glnQ	-	3.6.3.21	ko:K02028	-	M00236	-	-	ko00000,ko00002,ko01000,ko02000	3.A.1.3	-	-	ABC_tran	-	-	-
MBU5982779	600	aspartate--tRNA ligase [Limosilactobacillus reuteri].	J	Catalyzes the attachment of L-aspartate to tRNA(Asp) in a two-step reaction L-aspartate is first activated by ATP to form Asp-AMP and then transferred to the acceptor end of tRNA(Asp)	aspS	-	6.1.1.12	ko:K01876	ko00970,map00970	M00359,M00360	R05577	RC00055,RC00523	ko00000,ko00001,ko00002,ko01000,ko01007,ko03016,ko03029	-	-	-	GAD,tRNA-synt_2,tRNA_anti-codon	-	-	-
MBU5982780	282	fructosamine kinase family protein [Limosilactobacillus reuteri].	G	Phosphotransferase enzyme family	-	-	-	-	-	-	-	-	-	-	-	-	Fructosamin_kin	-	-	PossiblySecreted
MBU5982781	145	D-tyrosyl-tRNA(Tyr) deacylase [Limosilactobacillus reuteri].	J	rejects L-amino acids rather than detecting D-amino acids in the active site. By recycling D-aminoacyl-tRNA to D-amino acids and free tRNA molecules, this enzyme counteracts the toxicity associated with the formation of D-aminoacyl-tRNA entities in vivo and helps enforce protein L-homochirality	dtd	GO:0002161,GO:0003674,GO:0003824,GO:0005575,GO:0005622,GO:0005623,GO:0005737,GO:0006139,GO:0006399,GO:0006450,GO:0006725,GO:0006807,GO:0008150,GO:0008152,GO:0009987,GO:0016070,GO:0016787,GO:0016788,GO:0034641,GO:0034660,GO:0043170,GO:0044237,GO:0044238,GO:0044424,GO:0044464,GO:0046483,GO:0051499,GO:0051500,GO:0052689,GO:0065007,GO:0065008,GO:0071704,GO:0090304,GO:0106074,GO:0140098,GO:0140101,GO:…	-	ko:K07560	-	-	-	-	ko00000,ko01000,ko03016	-	-	-	Tyr_Deacylase	-	-	-
MBU5982782	745	bifunctional (p)ppGpp synthetase/guanosine-3',5'-bis(diphosphate) 3'-pyrophosphohydrolase [Limosilactobacillus reuteri].	KT	In eubacteria ppGpp (guanosine 3'-diphosphate 5-' diphosphate) is a mediator of the stringent response that coordinates a variety of cellular activities in response to changes in nutritional abundance	relA	GO:0003674,GO:0003824,GO:0005575,GO:0005618,GO:0005623,GO:0005886,GO:0006139,GO:0006163,GO:0006725,GO:0006753,GO:0006793,GO:0006796,GO:0006807,GO:0006950,GO:0008150,GO:0008152,GO:0008728,GO:0008893,GO:0009116,GO:0009117,GO:0009119,GO:0009150,GO:0009259,GO:0009605,GO:0009987,GO:0009991,GO:0015969,GO:0016020,GO:0016740,GO:0016772,GO:0016778,GO:0016787,GO:0016788,GO:0016794,GO:0019637,GO:0019693,GO:…	2.7.6.5	ko:K00951	ko00230,map00230	-	R00429	RC00002,RC00078	ko00000,ko00001,ko01000	-	-	iYO844.BSU27600	ACT_4,HD_4,RelA_SpoT,TGS	-	-	-
MBU5982783	111	hypothetical protein KQ226_05615 [Limosilactobacillus reuteri].	-	-	-	-	-	-	-	-	-	-	-	-	-	-	-	-	-	PossiblySecreted
MBU5982784	246	16S rRNA (uracil(1498)-N(3))-methyltransferase [Limosilactobacillus reuteri].	J	Specifically methylates the N3 position of the uracil ring of uridine 1498 (m3U1498) in 16S rRNA. Acts on the fully assembled 30S ribosomal subunit	rsmE	GO:0000154,GO:0001510,GO:0003674,GO:0003824,GO:0006139,GO:0006364,GO:0006396,GO:0006725,GO:0006807,GO:0008150,GO:0008152,GO:0008168,GO:0008170,GO:0008173,GO:0008649,GO:0008757,GO:0009451,GO:0009987,GO:0010467,GO:0016070,GO:0016072,GO:0016436,GO:0016740,GO:0016741,GO:0022613,GO:0031167,GO:0032259,GO:0034470,GO:0034641,GO:0034660,GO:0042254,GO:0043170,GO:0043412,GO:0043414,GO:0044085,GO:0044237,GO:…	2.1.1.193	ko:K09761	-	-	-	-	ko00000,ko01000,ko03009	-	-	-	Methyltrans_RNA	-	-	-
MBU5982785	319	50S ribosomal protein L11 methyltransferase [Limosilactobacillus reuteri].	J	Ribosomal protein L11 methyltransferase	prmA	-	-	ko:K02687	-	-	-	-	ko00000,ko01000,ko03009	-	-	-	PrmA	-	-	-
MBU5982786	101	hypothetical protein KQ226_05630 [Limosilactobacillus reuteri].	-	-	-	-	-	-	-	-	-	-	-	-	-	-	-	-	-	PossiblySecreted
MBU5982787	59	hypothetical protein KQ226_05635 [Limosilactobacillus reuteri].																-	-	PossiblySecreted
MBU5982788	319	L-lactate dehydrogenase [Limosilactobacillus reuteri].	C	Belongs to the LDH MDH superfamily. LDH family	ldh	-	1.1.1.27	ko:K00016	ko00010,ko00270,ko00620,ko00640,ko01100,ko01110,ko01120,ko01130,ko04922,map00010,map00270,map00620,map00640,map01100,map01110,map01120,map01130,map04922	-	R00703,R01000,R03104	RC00031,RC00044	ko00000,ko00001,ko01000,ko04147	-	-	-	Ldh_1_C,Ldh_1_N	-	-	-
MBU5982789	58	hypothetical protein KQ226_05645 [Limosilactobacillus reuteri].																-	-	-
MBU5982790	337	lipoate--protein ligase [Limosilactobacillus reuteri].	H	Lipoate-protein ligase	lplA	-	6.3.1.20	ko:K03800	ko00785,ko01100,map00785,map01100	-	R07770,R07771,R11143	RC00043,RC00070,RC00090,RC00992,RC02896	ko00000,ko00001,ko01000	-	-	-	BPL_LplA_LipB,Lip_prot_lig_C	-	-	-
MBU5982791	135	hypothetical protein KQ226_05660 [Limosilactobacillus reuteri].	-	-	-	-	-	-	-	-	-	-	-	-	-	-	-	-	-	PossiblySecreted
MBU5982792	152	hypothetical protein KQ226_05665 [Limosilactobacillus reuteri].	-	-	-	-	-	-	-	-	-	-	-	-	-	-	-	-	-	-
MBU5982793	293	XRE family transcriptional regulator [Limosilactobacillus reuteri].	V	ABC transporter	-	-	-	ko:K01990	-	M00254	-	-	ko00000,ko00002,ko02000	3.A.1	-	-	ABC_tran,HTH_3	-	-	-
MBU5982794	389	MFS transporter [Limosilactobacillus reuteri].	EGP	Major Facilitator	-	-	-	-	-	-	-	-	-	-	-	-	MFS_1,Sugar_tr	lipoprotein_signal_peptide	1_18	PossiblySecreted
MBU5982795	470	PTS galactitol transporter subunit IIC [Limosilactobacillus reuteri].	G	PTS system Galactitol-specific IIC component	-	-	-	ko:K02775	ko00052,ko01100,ko02060,map00052,map01100,map02060	M00279	R05570	RC00017,RC03206	ko00000,ko00001,ko00002,ko02000	4.A.5.1	-	-	EIIC-GAT	-	-	PossiblySecreted
MBU5982796	285	SAM-dependent methyltransferase [Limosilactobacillus reuteri].	-	-	-	-	-	-	-	-	-	-	-	-	-	-	-	-	-	PossiblySecreted
MBU5982797	137	helix-turn-helix domain-containing protein [Limosilactobacillus reuteri].	K	Transcriptional regulator	-	-	-	-	-	-	-	-	-	-	-	-	HTH_3	-	-	PossiblySecreted
MBU5982798	326	alpha/beta fold hydrolase [Limosilactobacillus reuteri].	D	Alpha beta	ybcH	-	-	ko:K06889	-	-	-	-	ko00000	-	-	-	DLH,Hydrolase_4	-	-	PossiblySecreted
MBU5982799	118	DUF1304 domain-containing protein [Limosilactobacillus reuteri].	S	Protein of unknown function (DUF1304)	-	-	-	ko:K08987	-	-	-	-	ko00000	-	-	-	DUF1304	-	-	PossiblySecreted
MBU5982800	653	sodium:proton antiporter [Limosilactobacillus reuteri].	P	Sodium proton antiporter	nhaK	-	-	ko:K03316	-	-	-	-	ko00000	2.A.36	-	-	Na_H_Exchanger	-	-	PossiblySecreted
MBU5982801	113	DUF4870 domain-containing protein [Limosilactobacillus reuteri].	-	-	-	-	-	-	-	-	-	-	-	-	-	-	DUF4870	-	-	PossiblySecreted
MBU5982802	217	energy-coupling factor transporter transmembrane protein EcfT [Limosilactobacillus reuteri].	P	Cobalt transport protein	-	-	-	ko:K16785	ko02010,map02010	M00582	-	-	ko00000,ko00001,ko00002,ko02000	3.A.1.25,3.A.1.28,3.A.1.29,3.A.1.30,3.A.1.31,3.A.1.32,3.A.1.33,3.A.1.35	-	-	CbiQ	-	-	PossiblySecreted
MBU5982803	460	energy-coupling factor ABC transporter ATP-binding protein [Limosilactobacillus reuteri].	S	ABC transporter, ATP-binding protein	-	-	-	ko:K16786,ko:K16787	ko02010,map02010	M00582	-	-	ko00000,ko00001,ko00002,ko01000,ko02000	3.A.1.25,3.A.1.28,3.A.1.29,3.A.1.30,3.A.1.31,3.A.1.32,3.A.1.33,3.A.1.35	-	-	ABC_tran	-	-	-
MBU5982804	186	ECF transporter S component [Limosilactobacillus reuteri].	S	ABC-type cobalt transport system, permease component	ykoE	-	-	ko:K16925	-	M00582	-	-	ko00000,ko00002,ko02000	3.A.1.30	-	-	ABC_cobalt	-	-	PossiblySecreted
MBU5982805	261	sulfite exporter TauE/SafE family protein [Limosilactobacillus reuteri].	S	membrane transporter protein	-	-	-	ko:K07090	-	-	-	-	ko00000	-	-	-	TauE	signal_peptide	1_45	PossiblySecreted
MBU5982806	212	SDR family oxidoreductase [Limosilactobacillus reuteri].	IQ	KR domain	-	-	-	-	-	-	-	-	-	-	-	-	adh_short_C2	-	-	-
MBU5982807	34	SDR family NAD(P)-dependent oxidoreductase [Limosilactobacillus reuteri].																-	-
MBU5982808	407	FtsW/RodA/SpoVE family cell cycle protein [Limosilactobacillus reuteri].	D	Belongs to the SEDS family	ftsW	-	-	ko:K03588	ko04112,map04112	-	-	-	ko00000,ko00001,ko02000,ko03036	2.A.103.1	-	-	FTSW_RODA_SPOVE	-	-	PossiblySecreted
MBU5982809	94	YlbG family protein [Limosilactobacillus reuteri].	S	Uncharacterized protein conserved in bacteria (DUF2129)	-	-	-	-	-	-	-	-	-	-	-	-	DUF2129	-	-	-
MBU5982810	187	16S rRNA (guanine(966)-N(2))-methyltransferase RsmD [Limosilactobacillus reuteri].	L	RNA methyltransferase, RsmD family	rsmD	-	2.1.1.171	ko:K08316	-	-	R07234	RC00003	ko00000,ko01000,ko03009	-	-	-	Cons_hypoth95	-	-	-
MBU5982811	173	pantetheine-phosphate adenylyltransferase [Limosilactobacillus reuteri].	H	Reversibly transfers an adenylyl group from ATP to 4'- phosphopantetheine, yielding dephospho-CoA (dPCoA) and pyrophosphate	coaD	GO:0003674,GO:0003824,GO:0004595,GO:0006082,GO:0006575,GO:0006732,GO:0006766,GO:0006767,GO:0006807,GO:0008150,GO:0008152,GO:0009058,GO:0009108,GO:0009110,GO:0009987,GO:0015939,GO:0015940,GO:0016053,GO:0016740,GO:0016772,GO:0016779,GO:0019752,GO:0032787,GO:0034641,GO:0042364,GO:0042398,GO:0043436,GO:0043603,GO:0043604,GO:0044237,GO:0044249,GO:0044271,GO:0044281,GO:0044283,GO:0046394,GO:0051186,GO:…	2.7.7.3	ko:K00954	ko00770,ko01100,map00770,map01100	M00120	R03035	RC00002	ko00000,ko00001,ko00002,ko01000	-	-	-	CTP_transf_like	-	-	-
MBU5982812	350	PDZ domain-containing protein [Limosilactobacillus reuteri].	T	Belongs to the peptidase S16 family	lon	-	-	ko:K07177	ko02024,map02024	-	-	-	ko00000,ko00001,ko01002	-	-	-	Lon_C,PDZ_2	lipoprotein_signal_peptide	1_23	PossiblySecreted
MBU5982813	210	helix-hairpin-helix domain-containing protein [Limosilactobacillus reuteri].	L	Competence protein ComEA	comEA	GO:0005575,GO:0005623,GO:0005886,GO:0016020,GO:0044464,GO:0071944	-	ko:K02237	-	M00429	-	-	ko00000,ko00002,ko02044	3.A.11.1,3.A.11.2	-	-	HHH_3,SLBB	-	-	PossiblySecreted
MBU5982814	161	ComE operon protein 2 [Limosilactobacillus reuteri].	F	ComE operon protein 2	comEB	-	3.5.4.12	ko:K01493	ko00240,ko01100,map00240,map01100	M00429	R01663	RC00074	ko00000,ko00001,ko00002,ko01000,ko02044	-	-	-	dCMP_cyt_deam_1	-	-	-
MBU5982815	703	DNA internalization-related competence protein ComEC/Rec2 [Limosilactobacillus reuteri].	S	Competence protein ComEC	comEC	-	-	ko:K02238	-	M00429	-	-	ko00000,ko00002,ko02044	3.A.11.1,3.A.11.2	-	-	Competence,DUF4131,Lactamase_B	-	-	PossiblySecreted
MBU5982816	343	DNA polymerase III subunit delta [Limosilactobacillus reuteri].	L	DNA polymerase III delta subunit	holA	-	2.7.7.7	ko:K02340	ko00230,ko00240,ko01100,ko03030,ko03430,ko03440,map00230,map00240,map01100,map03030,map03430,map03440	M00260	R00375,R00376,R00377,R00378	RC02795	ko00000,ko00001,ko00002,ko01000,ko03032,ko03400	-	-	-	DNA_pol3_delta	-	-	-
MBU5982817	84	30S ribosomal protein S20 [Limosilactobacillus reuteri].	J	Binds directly to 16S ribosomal RNA	rpsT	-	-	ko:K02968	ko03010,map03010	M00178	-	-	br01610,ko00000,ko00001,ko00002,ko03011	-	-	-	Ribosomal_S20p	-	-	-
MBU5982818	89	30S ribosomal protein S15 [Limosilactobacillus reuteri].	J	Forms an intersubunit bridge (bridge B4) with the 23S rRNA of the 50S subunit in the ribosome	rpsO	GO:0005575,GO:0005622,GO:0005623,GO:0005737,GO:0005829,GO:0005840,GO:0015935,GO:0022626,GO:0022627,GO:0032991,GO:0043226,GO:0043228,GO:0043229,GO:0043232,GO:0044391,GO:0044422,GO:0044424,GO:0044444,GO:0044445,GO:0044446,GO:0044464,GO:1990904	-	ko:K02956	ko03010,map03010	M00178,M00179	-	-	br01610,ko00000,ko00001,ko00002,ko03011	-	-	-	Ribosomal_S15	-	-	-
MBU5982819	593	ribonuclease J [Limosilactobacillus reuteri].	J	An RNase that has 5'-3' exonuclease and possibly endonuclease activity. Involved in maturation of rRNA and in some organisms also mRNA maturation and or decay	rnjB	GO:0003674,GO:0003824,GO:0004518,GO:0004519,GO:0004521,GO:0004540,GO:0006139,GO:0006396,GO:0006397,GO:0006725,GO:0006807,GO:0008150,GO:0008152,GO:0009987,GO:0010467,GO:0016070,GO:0016071,GO:0016787,GO:0016788,GO:0034641,GO:0043170,GO:0044237,GO:0044238,GO:0046483,GO:0071704,GO:0090304,GO:0090305,GO:0090501,GO:0090502,GO:0140098,GO:1901360	-	ko:K12574	ko03018,map03018	-	-	-	ko00000,ko00001,ko01000,ko03019	-	-	-	Lactamase_B,RMMBL	-	-	-
MBU5982820	301	hypothetical protein KQ226_05815 [Limosilactobacillus reuteri].	S	Tetratricopeptide repeat	-	-	-	-	-	-	-	-	-	-	-	-	-	-	-	-
MBU5982821	396	elongation factor Tu [Limosilactobacillus reuteri].	J	This protein promotes the GTP-dependent binding of aminoacyl-tRNA to the A-site of ribosomes during protein biosynthesis	tuf	GO:0001817,GO:0001819,GO:0002791,GO:0002793,GO:0005575,GO:0005618,GO:0005622,GO:0005623,GO:0005737,GO:0005886,GO:0008150,GO:0009274,GO:0009275,GO:0009986,GO:0010339,GO:0016020,GO:0022610,GO:0030312,GO:0032677,GO:0032757,GO:0032879,GO:0032880,GO:0035821,GO:0044003,GO:0044068,GO:0044403,GO:0044406,GO:0044419,GO:0044424,GO:0044426,GO:0044462,GO:0044464,GO:0044650,GO:0044651,GO:0048518,GO:0048522,GO:…	-	ko:K02358,ko:K15771	ko02010,map02010	M00491	-	-	ko00000,ko00001,ko00002,ko02000,ko03012,ko03029,ko04147	3.A.1.1.16,3.A.1.1.2	-	-	GTP_EFTU,GTP_EFTU_D2,GTP_EFTU_D3	-	-	-
MBU5982822	436	trigger factor [Limosilactobacillus reuteri].	D	Involved in protein export. Acts as a chaperone by maintaining the newly synthesized protein in an open conformation. Functions as a peptidyl-prolyl cis-trans isomerase	tig	GO:0005575,GO:0005622,GO:0005623,GO:0005737,GO:0044424,GO:0044464	-	ko:K03545	-	-	-	-	ko00000	-	-	-	FKBP_C,Trigger_C,Trigger_N	-	-	PossiblySecreted
MBU5982823	416	ATP-dependent Clp protease ATP-binding subunit ClpX [Limosilactobacillus reuteri].	O	ATP-dependent specificity component of the Clp protease. It directs the protease to specific substrates. Can perform chaperone functions in the absence of ClpP	clpX	GO:0000166,GO:0003674,GO:0003824,GO:0004176,GO:0005488,GO:0005524,GO:0006508,GO:0006807,GO:0008144,GO:0008150,GO:0008152,GO:0008233,GO:0009056,GO:0009057,GO:0009987,GO:0016462,GO:0016787,GO:0016817,GO:0016818,GO:0016887,GO:0017076,GO:0017111,GO:0019538,GO:0030163,GO:0030554,GO:0032553,GO:0032555,GO:0032559,GO:0035639,GO:0036094,GO:0042623,GO:0043167,GO:0043168,GO:0043170,GO:0044238,GO:0051301,GO:…	-	ko:K03544	ko04112,map04112	-	-	-	ko00000,ko00001,ko03110	-	-	-	AAA_2,ClpB_D2-small,zf-C4_ClpX	-	-	-
MBU5982824	196	ribosome biogenesis GTP-binding protein YihA/YsxC [Limosilactobacillus reuteri].	D	Necessary for normal cell division and for the maintenance of normal septation	engB	GO:0005575,GO:0005622,GO:0005623,GO:0005737,GO:0005829,GO:0044424,GO:0044444,GO:0044464	-	ko:K03978	-	-	-	-	ko00000,ko03036	-	-	-	MMR_HSR1	-	-	PossiblySecreted
MBU5982825	99	nucleoside triphosphate pyrophosphohydrolase family protein [Limosilactobacillus reuteri].	S	mazG nucleotide pyrophosphohydrolase	-	-	-	-	-	-	-	-	-	-	-	-	MazG	-	-	-
MBU5982826	98	GDP-mannose 4,6-dehydratase, partial [Limosilactobacillus reuteri].	M	Belongs to the NAD(P)-dependent epimerase dehydratase family. dTDP-glucose dehydratase subfamily	rfbB	GO:0000271,GO:0003674,GO:0003824,GO:0005975,GO:0005976,GO:0008150,GO:0008152,GO:0008460,GO:0009058,GO:0009059,GO:0009987,GO:0016051,GO:0016829,GO:0016835,GO:0016836,GO:0033692,GO:0034637,GO:0034645,GO:0043170,GO:0044237,GO:0044238,GO:0044249,GO:0044260,GO:0044262,GO:0044264,GO:0045226,GO:0046379,GO:0071704,GO:1901576	4.2.1.46	ko:K01710	ko00521,ko00523,ko00525,ko01055,ko01130,map00521,map00523,map00525,map01055,map01130	M00793	R06513	RC00402	ko00000,ko00001,ko00002,ko01000	-	-	-	GDP_Man_Dehyd	-	-	-
MBU5982827	239	2-C-methyl-D-erythritol 4-phosphate cytidylyltransferase [Limosilactobacillus reuteri].	H	2-C-methyl-D-erythritol 4-phosphate cytidylyltransferase	-	-	2.7.7.60	ko:K00991	ko00900,ko01100,ko01110,ko01130,map00900,map01100,map01110,map01130	M00096	R05633	RC00002	ko00000,ko00001,ko00002,ko01000	-	-	-	IspD	-	-	PossiblySecreted
MBU5982828	388	CDP-glycerol--glycerophosphate glycerophosphotransferase [Limosilactobacillus reuteri].	M	CDP-Glycerol:Poly(glycerophosphate) glycerophosphotransferase	-	-	2.7.8.12	ko:K09809	-	-	-	-	ko00000,ko01000	-	-	-	Glyphos_transf	-	-	-
MBU5982829	486	lipopolysaccharide biosynthesis protein [Limosilactobacillus reuteri].	S	Polysaccharide biosynthesis protein	-	-	-	-	-	-	-	-	-	-	-	-	Polysacc_synt_3,Polysacc_synt_C	-	-	PossiblySecreted
MBU5982830	314	EpsG family protein [Limosilactobacillus reuteri].																-	-	PossiblySecreted
MBU5982831	326	glycosyltransferase family 2 protein [Limosilactobacillus reuteri].	M	Glycosyltransferase like family 2	-	-	-	-	-	-	-	-	-	-	-	-	Glycos_transf_2	-	-	PossiblySecreted
MBU5982832	321	glycosyltransferase family 2 protein [Limosilactobacillus reuteri].	M	Glycosyltransferase like family 2	-	-	-	-	-	-	-	-	-	-	-	-	Glycos_transf_2	-	-	-
MBU5982833	351	glycosyltransferase [Limosilactobacillus reuteri].	M	Glycosyl transferases group 1	-	-	-	ko:K02840	ko00540,ko01100,map00540,map01100	M00080	-	-	ko00000,ko00001,ko00002,ko01000,ko01003,ko01005	-	GT4	-	Glyco_trans_1_4,Glyco_transf_4,Glycos_transf_1	-	-	-
MBU5982834	299	glycosyltransferase family 2 protein [Limosilactobacillus reuteri].	M	Glycosyl transferase, family 2	-	-	-	-	-	-	-	-	-	-	-	-	Galactosyl_T,Glyco_tranf_2_4,Glyco_transf_92	-	-	PossiblySecreted
MBU5982835	218	sugar transferase [Limosilactobacillus reuteri].	M	Bacterial sugar transferase	tuaA	-	-	-	-	-	-	-	-	-	-	-	Bac_transf,CoA_binding_3	-	-	-
MBU5982836	309	GDP-mannose 4,6-dehydratase [Limosilactobacillus reuteri].	M	RmlD substrate binding domain	cps2D	-	5.1.3.2,5.1.3.25	ko:K01784,ko:K17947	ko00052,ko00520,ko00523,ko01100,ko01130,map00052,map00520,map00523,map01100,map01130	M00361,M00362,M00632	R00291,R02984,R10279	RC00289	ko00000,ko00001,ko00002,ko01000	-	-	iSB619.SA_RS00780	Epimerase,GDP_Man_Dehyd	-	-	PossiblySecreted
MBU5982837	247	CpsD/CapB family tyrosine-protein kinase [Limosilactobacillus reuteri].	D	Capsular exopolysaccharide family	ywqD	-	-	-	-	-	-	-	-	-	-	-	AAA_31,ParA	-	-	PossiblySecreted
MBU5982838	291	exopolysaccharide biosynthesis protein [Limosilactobacillus reuteri].	M	biosynthesis protein	epsB	-	-	-	-	-	-	-	-	-	-	-	GNVR,Wzz	-	-	PossiblySecreted
MBU5982839	333	LCP family protein [Limosilactobacillus reuteri].	K	Cell envelope-like function transcriptional attenuator common domain protein	brpA	-	-	-	-	-	-	-	-	-	-	-	LytR_cpsA_psr	-	-	PossiblySecreted
MBU5982840	404	NAD(P)/FAD-dependent oxidoreductase [Limosilactobacillus reuteri].	C	NADH dehydrogenase	yumB	GO:0003674,GO:0003824,GO:0003955,GO:0006091,GO:0008150,GO:0008152,GO:0009060,GO:0009987,GO:0015980,GO:0016491,GO:0016651,GO:0016655,GO:0019646,GO:0022900,GO:0022904,GO:0044237,GO:0045333,GO:0055114	1.6.99.3	ko:K03885	ko00190,map00190	-	-	-	ko00000,ko00001,ko01000	-	-	iYO844.BSU32100	Pyr_redox_2	-	-	-
MBU5982841	581	thiol reductant ABC exporter subunit CydC [Limosilactobacillus reuteri].	CO	ABC transporter, CydDC cysteine exporter (CydDC-E) family, permease ATP-binding protein CydC	cydD	-	-	ko:K16012	ko02010,map02010	-	-	-	ko00000,ko00001,ko02000	3.A.1.129	-	-	ABC_membrane,ABC_tran	-	-	PossiblySecreted
MBU5982842	576	thiol reductant ABC exporter subunit CydD [Limosilactobacillus reuteri].	CO	ABC transporter, CydDC cysteine exporter (CydDC-E) family, permease ATP-binding protein CydD	cydC	GO:0003674,GO:0003824,GO:0005215,GO:0005319,GO:0006810,GO:0006869,GO:0008150,GO:0010876,GO:0015399,GO:0015405,GO:0016462,GO:0016787,GO:0016817,GO:0016818,GO:0016887,GO:0017111,GO:0022804,GO:0022857,GO:0033036,GO:0034040,GO:0042623,GO:0042626,GO:0043492,GO:0051179,GO:0051234,GO:0055085,GO:0071702	-	ko:K16013	ko02010,map02010	-	-	-	ko00000,ko00001,ko02000	3.A.1.129	-	-	ABC_membrane,ABC_tran	-	-	PossiblySecreted
MBU5982843	338	cytochrome d ubiquinol oxidase subunit II [Limosilactobacillus reuteri].	C	Cytochrome d ubiquinol oxidase subunit II	cydB	-	1.10.3.14	ko:K00426	ko00190,ko01100,ko02020,map00190,map01100,map02020	M00153	R11325	RC00061	ko00000,ko00001,ko00002,ko01000	3.D.4.3	-	iYO844.BSU38750	Cyt_bd_oxida_II	-	-	PossiblySecreted
MBU5982844	472	cytochrome ubiquinol oxidase subunit I [Limosilactobacillus reuteri].	C	ubiquinol oxidase	cydA	-	1.10.3.14	ko:K00425	ko00190,ko01100,ko02020,map00190,map01100,map02020	M00153	R11325	RC00061	ko00000,ko00001,ko00002,ko01000	3.D.4.3	-	-	Cyt_bd_oxida_I	-	-	PossiblySecreted
MBU5982845	884	valine--tRNA ligase [Limosilactobacillus reuteri].	J	amino acids such as threonine, to avoid such errors, it has a posttransfer editing activity that hydrolyzes mischarged Thr-tRNA(Val) in a tRNA-dependent manner	valS	GO:0003674,GO:0003824,GO:0004812,GO:0004832,GO:0006082,GO:0006139,GO:0006399,GO:0006412,GO:0006418,GO:0006438,GO:0006518,GO:0006520,GO:0006725,GO:0006807,GO:0008150,GO:0008152,GO:0009058,GO:0009059,GO:0009987,GO:0010467,GO:0016070,GO:0016874,GO:0016875,GO:0019538,GO:0019752,GO:0034641,GO:0034645,GO:0034660,GO:0043038,GO:0043039,GO:0043043,GO:0043170,GO:0043436,GO:0043603,GO:0043604,GO:0044237,GO:…	6.1.1.9	ko:K01873	ko00970,map00970	M00359,M00360	R03665	RC00055,RC00523	ko00000,ko00001,ko00002,ko01000,ko01007,ko03016	-	-	-	Anticodon_1,Val_tRNA-synt_C,tRNA-synt_1	-	-	-
MBU5982846	406	tRNA 4-thiouridine(8) synthase ThiI [Limosilactobacillus reuteri].	H	Catalyzes the ATP-dependent transfer of a sulfur to tRNA to produce 4-thiouridine in position 8 of tRNAs, which functions as a near-UV photosensor. Also catalyzes the transfer of sulfur to the sulfur carrier protein ThiS, forming ThiS-thiocarboxylate. This is a step in the synthesis of thiazole, in the thiamine biosynthesis pathway. The sulfur is donated as persulfide by IscS	thiI	-	2.8.1.4	ko:K03151	ko00730,ko01100,ko04122,map00730,map01100,map04122	-	R07461	-	ko00000,ko00001,ko01000,ko03016	-	-	-	THUMP,ThiI	-	-	-
MBU5982847	382	cysteine desulfurase [Limosilactobacillus reuteri].	E	Aminotransferase class V	iscS2	-	2.8.1.7	ko:K04487	ko00730,ko01100,ko04122,map00730,map01100,map04122	-	R07460,R11528,R11529	RC01789,RC02313	ko00000,ko00001,ko01000,ko02048,ko03016,ko03029	-	-	-	Aminotran_5	-	-	-
MBU5982848	201	30S ribosomal protein S4 [Limosilactobacillus reuteri].	J	One of the primary rRNA binding proteins, it binds directly to 16S rRNA where it nucleates assembly of the body of the 30S subunit	rpsD	GO:0003674,GO:0003676,GO:0003723,GO:0003735,GO:0005198,GO:0005488,GO:0005575,GO:0005622,GO:0005623,GO:0005737,GO:0005840,GO:0006417,GO:0006450,GO:0008150,GO:0009889,GO:0009891,GO:0009893,GO:0010468,GO:0010556,GO:0010557,GO:0010604,GO:0010608,GO:0010628,GO:0015935,GO:0019222,GO:0019843,GO:0031323,GO:0031325,GO:0031326,GO:0031328,GO:0032268,GO:0032270,GO:0032991,GO:0034248,GO:0034250,GO:0043226,GO:…	-	ko:K02986	ko03010,map03010	M00178,M00179	-	-	br01610,ko00000,ko00001,ko00002,ko03011	-	-	-	Ribosomal_S4,S4	-	-	-
MBU5982849	34	IS30 family transposase, partial [Limosilactobacillus reuteri].																-	-
MBU5982850	59	50S ribosomal protein L32 [Limosilactobacillus reuteri].	J	Belongs to the bacterial ribosomal protein bL32 family	rpmF	GO:0003674,GO:0003735,GO:0005198	-	ko:K02911	ko03010,map03010	M00178	-	-	br01610,ko00000,ko00001,ko00002,ko03011,ko03029	-	-	-	Ribosomal_L32p	-	-	PossiblySecreted
MBU5982851	185	DUF177 domain-containing protein [Limosilactobacillus reuteri].	S	Uncharacterized ACR, COG1399	ylbN	-	-	ko:K07040	-	-	-	-	ko00000	-	-	-	DUF177	-	-	PossiblySecreted
MBU5982852	377	nucleotidyltransferase [Limosilactobacillus reuteri].	S	Belongs to the UPF0348 family	ylbM	-	-	-	-	-	-	-	-	-	-	-	HIGH_NTase1	-	-	-
MBU5982853	246	class I SAM-dependent methyltransferase [Limosilactobacillus reuteri].	Q	Methyltransferase	yqeM	-	-	-	-	-	-	-	-	-	-	-	Methyltransf_25	-	-	-
MBU5982854	118	ribosome silencing factor [Limosilactobacillus reuteri].	J	Functions as a ribosomal silencing factor. Interacts with ribosomal protein L14 (rplN), blocking formation of intersubunit bridge B8. Prevents association of the 30S and 50S ribosomal subunits and the formation of functional ribosomes, thus repressing translation	rsfS	GO:0003674,GO:0005488,GO:0006417,GO:0008150,GO:0009889,GO:0009890,GO:0009892,GO:0010468,GO:0010556,GO:0010558,GO:0010605,GO:0010608,GO:0010629,GO:0017148,GO:0019222,GO:0031323,GO:0031324,GO:0031326,GO:0031327,GO:0032268,GO:0032269,GO:0034248,GO:0034249,GO:0043021,GO:0043023,GO:0044087,GO:0044877,GO:0048519,GO:0048523,GO:0050789,GO:0050794,GO:0051171,GO:0051172,GO:0051246,GO:0051248,GO:0060255,GO:…	-	ko:K09710	-	-	-	-	ko00000,ko03009	-	-	-	RsfS	-	-	-
MBU5982855	204	bis(5'-nucleosyl)-tetraphosphatase (symmetrical) YqeK [Limosilactobacillus reuteri].	H	Hydrolase, HD family	yqeK	-	-	-	-	-	-	-	-	-	-	-	HD	-	-	-
MBU5982856	214	nicotinate-nucleotide adenylyltransferase [Limosilactobacillus reuteri].	H	Catalyzes the reversible adenylation of nicotinate mononucleotide (NaMN) to nicotinic acid adenine dinucleotide (NaAD)	nadD	GO:0000309,GO:0003674,GO:0003824,GO:0004515,GO:0006082,GO:0006139,GO:0006520,GO:0006531,GO:0006725,GO:0006732,GO:0006733,GO:0006753,GO:0006793,GO:0006796,GO:0006807,GO:0008150,GO:0008152,GO:0009058,GO:0009066,GO:0009108,GO:0009117,GO:0009165,GO:0009435,GO:0009987,GO:0016740,GO:0016772,GO:0016779,GO:0018130,GO:0019355,GO:0019359,GO:0019362,GO:0019363,GO:0019438,GO:0019637,GO:0019674,GO:0019752,GO:…	2.7.7.18	ko:K00969	ko00760,ko01100,map00760,map01100	M00115	R00137,R03005	RC00002	ko00000,ko00001,ko00002,ko01000	-	-	-	CTP_transf_like	-	-	-
MBU5982857	103	ribosome assembly RNA-binding protein YhbY [Limosilactobacillus reuteri].	J	RNA-binding protein	yhbY	-	-	ko:K07574	-	-	-	-	ko00000,ko03009	-	-	-	CRS1_YhbY	-	-	-
MBU5982858	176	YqeG family HAD IIIA-type phosphatase [Limosilactobacillus reuteri].	S	HAD phosphatase, family IIIA	yqeG	-	-	ko:K07015	-	-	-	-	ko00000	-	-	-	HAD_2,Hydrolase,Hydrolase_like,PGP_phosphatase	-	-	-
MBU5982859	117	50S ribosomal protein L20 [Limosilactobacillus reuteri].	J	Binds directly to 23S ribosomal RNA and is necessary for the in vitro assembly process of the 50S ribosomal subunit. It is not involved in the protein synthesizing functions of that subunit	rplT	GO:0000027,GO:0003674,GO:0003735,GO:0005198,GO:0005575,GO:0005622,GO:0005623,GO:0005737,GO:0005829,GO:0005840,GO:0006996,GO:0008150,GO:0009987,GO:0015934,GO:0016043,GO:0022607,GO:0022613,GO:0022618,GO:0022625,GO:0022626,GO:0032991,GO:0034622,GO:0042254,GO:0042255,GO:0042273,GO:0043226,GO:0043228,GO:0043229,GO:0043232,GO:0043933,GO:0044085,GO:0044391,GO:0044422,GO:0044424,GO:0044444,GO:0044445,GO:…	-	ko:K02887	ko03010,map03010	M00178	-	-	br01610,ko00000,ko00001,ko00002,ko03011	-	-	-	Ribosomal_L20	-	-	-
MBU5982860	65	50S ribosomal protein L35 [Limosilactobacillus reuteri].	J	Belongs to the bacterial ribosomal protein bL35 family	rpmI	GO:0003674,GO:0003735,GO:0005198,GO:0005575,GO:0005622,GO:0005623,GO:0005737,GO:0005829,GO:0005840,GO:0015934,GO:0022625,GO:0022626,GO:0032991,GO:0043226,GO:0043228,GO:0043229,GO:0043232,GO:0044391,GO:0044422,GO:0044424,GO:0044444,GO:0044445,GO:0044446,GO:0044464,GO:1990904	-	ko:K02916	ko03010,map03010	M00178	-	-	br01610,ko00000,ko00001,ko00002,ko03011	-	-	-	Ribosomal_L35p	-	-	PossiblySecreted
MBU5982861	170	translation initiation factor IF-3 [Limosilactobacillus reuteri].	J	IF-3 binds to the 30S ribosomal subunit and shifts the equilibrum between 70S ribosomes and their 50S and 30S subunits in favor of the free subunits, thus enhancing the availability of 30S subunits on which protein synthesis initiation begins	infC	GO:0003674,GO:0003676,GO:0003723,GO:0003743,GO:0005488,GO:0005575,GO:0005622,GO:0005623,GO:0005737,GO:0005829,GO:0006412,GO:0006413,GO:0006518,GO:0006807,GO:0006996,GO:0008135,GO:0008150,GO:0008152,GO:0009058,GO:0009059,GO:0009987,GO:0010467,GO:0016020,GO:0016043,GO:0019538,GO:0022411,GO:0032790,GO:0032984,GO:0032988,GO:0034641,GO:0034645,GO:0043021,GO:0043022,GO:0043043,GO:0043170,GO:0043603,GO:…	-	ko:K02520	-	-	-	-	ko00000,ko03012,ko03029	-	-	-	IF3_C,IF3_N	-	-	-
MBU5982862	453	DnaD domain protein [Limosilactobacillus reuteri].	L	replication initiation and membrane attachment	dnaB	-	-	ko:K03346	-	-	-	-	ko00000,ko03032	-	-	-	DnaB_2	-	-	PossiblySecreted
MBU5982863	154	transcriptional regulator NrdR [Limosilactobacillus reuteri].	K	Negatively regulates transcription of bacterial ribonucleotide reductase nrd genes and operons by binding to NrdR- boxes	nrdR	-	-	ko:K07738	-	-	-	-	ko00000,ko03000	-	-	-	ATP-cone	-	-	-
MBU5982864	191	dephospho-CoA kinase [Limosilactobacillus reuteri].	F	Catalyzes the phosphorylation of the 3'-hydroxyl group of dephosphocoenzyme A to form coenzyme A	coaE	GO:0003674,GO:0003824,GO:0004140,GO:0006139,GO:0006163,GO:0006164,GO:0006725,GO:0006732,GO:0006753,GO:0006793,GO:0006796,GO:0006807,GO:0008150,GO:0008152,GO:0009058,GO:0009108,GO:0009117,GO:0009150,GO:0009152,GO:0009165,GO:0009259,GO:0009260,GO:0009987,GO:0015936,GO:0015937,GO:0016301,GO:0016310,GO:0016740,GO:0016772,GO:0016773,GO:0018130,GO:0019438,GO:0019637,GO:0019693,GO:0033865,GO:0033866,GO:…	2.7.1.24	ko:K00859	ko00770,ko01100,map00770,map01100	M00120	R00130	RC00002,RC00078	ko00000,ko00001,ko00002,ko01000	-	-	iSB619.SA_RS08510	CoaE	-	-	-
MBU5982865	276	bifunctional DNA-formamidopyrimidine glycosylase/DNA-(apurinic or apyrimidinic site) lyase [Limosilactobacillus reuteri].	L	Involved in base excision repair of DNA damaged by oxidation or by mutagenic agents. Acts as DNA glycosylase that recognizes and removes damaged bases. Has a preference for oxidized purines, such as 7,8-dihydro-8-oxoguanine (8-oxoG). Has AP (apurinic apyrimidinic) lyase activity and introduces nicks in the DNA strand. Cleaves the DNA backbone by beta-delta elimination to generate a single-strand …	fpg	-	3.2.2.23,4.2.99.18	ko:K10563	ko03410,map03410	-	-	-	ko00000,ko00001,ko01000,ko03400	-	-	-	Fapy_DNA_glyco,H2TH,zf-FPG_IleRS	-	-	-
MBU5982866	888	DNA polymerase I [Limosilactobacillus reuteri].	L	In addition to polymerase activity, this DNA polymerase exhibits 5'-3' exonuclease activity	polA	GO:0003674,GO:0003824,GO:0003887,GO:0004518,GO:0004527,GO:0005575,GO:0005622,GO:0005623,GO:0005737,GO:0006139,GO:0006259,GO:0006260,GO:0006261,GO:0006281,GO:0006725,GO:0006807,GO:0006950,GO:0006974,GO:0008150,GO:0008152,GO:0008409,GO:0009058,GO:0009059,GO:0009987,GO:0016740,GO:0016772,GO:0016779,GO:0016787,GO:0016788,GO:0018130,GO:0019438,GO:0033554,GO:0034061,GO:0034641,GO:0034645,GO:0034654,GO:…	2.7.7.7	ko:K02335	ko00230,ko00240,ko01100,ko03030,ko03410,ko03420,ko03440,map00230,map00240,map01100,map03030,map03410,map03420,map03440	-	R00375,R00376,R00377,R00378	RC02795	ko00000,ko00001,ko01000,ko03032,ko03400	-	-	-	5_3_exonuc,5_3_exonuc_N,DNA_pol_A	-	-	-
MBU5982867	222	DUF1275 domain-containing protein [Limosilactobacillus reuteri].	S	Protein of unknown function (DUF1275)	-	-	-	-	-	-	-	-	-	-	-	-	DUF1275	-	-	PossiblySecreted
MBU5982868	113	IS30 family transposase, partial [Limosilactobacillus reuteri].	L	transposase and inactivated derivatives, IS30 family	-	-	-	ko:K07482	-	-	-	-	ko00000	-	-	-	HTH_38,rve	-	-	PossiblySecreted
MBU5982869	120	transposase family protein, partial [Limosilactobacillus reuteri].	L	Transposase	isp	-	-	-	-	-	-	-	-	-	-	-	DDE_Tnp_ISL3,HTH_Tnp_ISL3,zf-ISL3	-	-	-
MBU5982870	337	MucBP domain-containing protein [Limosilactobacillus reuteri].	M	domain protein	-	-	-	-	-	-	-	-	-	-	-	-	FctA,Gram_pos_anchor,MucBP	-	-	PossiblySecreted
MBU5982871	573	hypothetical protein KQ226_06105 [Limosilactobacillus reuteri].	M	domain protein	-	-	-	-	-	-	-	-	-	-	-	-	FctA,Gram_pos_anchor,MucBP	-	-	PossiblySecreted
MBU5982872	288	hypothetical protein KQ226_06110 [Limosilactobacillus reuteri].	-	-	-	-	-	-	-	-	-	-	-	-	-	-	-	-	-	PossiblySecreted
MBU5982873	109	hypothetical protein KQ226_06125 [Limosilactobacillus reuteri].	-	-	-	-	-	-	-	-	-	-	-	-	-	-	-	-	-	PossiblySecreted
MBU5982874	158	hypothetical protein KQ226_06135 [Limosilactobacillus reuteri].	-	-	-	-	-	-	-	-	-	-	-	-	-	-	-	-	-	-
MBU5982875	645	copper-translocating P-type ATPase [Limosilactobacillus reuteri].	P	P-type ATPase	copA	-	3.6.3.3,3.6.3.5,3.6.3.54	ko:K01534,ko:K17686	ko01524,ko04016,map01524,map04016	-	R00086	RC00002	ko00000,ko00001,ko01000	3.A.3.5,3.A.3.6	-	-	Cupredoxin_1,E1-E2_ATPase,Hydrolase	-	-	PossiblySecreted
MBU5982876	125	cupredoxin domain-containing protein [Limosilactobacillus reuteri].	S	Cupredoxin-like domain	-	-	-	-	-	-	-	-	-	-	-	-	Cupredoxin_1	-	-	PossiblySecreted
MBU5982877	193	matrixin family metalloprotease [Limosilactobacillus reuteri].	O	PFAM peptidase M10A and M12B, matrixin and adamalysin	XK27_08875	-	-	-	-	-	-	-	-	-	-	-	Peptidase_M10	-	-	PossiblySecreted
MBU5982878	303	DMT family transporter [Limosilactobacillus reuteri].	EG	EamA-like transporter family	-	-	-	-	-	-	-	-	-	-	-	-	EamA	-	-	PossiblySecreted
MBU5982879	310	carbamate kinase [Limosilactobacillus reuteri].	E	Belongs to the carbamate kinase family	arcC	GO:0003674,GO:0003824,GO:0005575,GO:0005622,GO:0005623,GO:0005737,GO:0005829,GO:0006082,GO:0006520,GO:0006525,GO:0006527,GO:0006793,GO:0006796,GO:0006807,GO:0008150,GO:0008152,GO:0008804,GO:0009056,GO:0009063,GO:0009064,GO:0009065,GO:0009987,GO:0016054,GO:0016301,GO:0016310,GO:0016740,GO:0016772,GO:0016774,GO:0019546,GO:0019752,GO:0043436,GO:0044237,GO:0044238,GO:0044248,GO:0044281,GO:0044282,GO:…	2.7.2.2	ko:K00926	ko00220,ko00230,ko00910,ko01100,ko01120,ko01200,map00220,map00230,map00910,map01100,map01120,map01200	-	R00150,R01395	RC00002,RC00043,RC02803,RC02804	ko00000,ko00001,ko01000	-	-	-	AA_kinase	-	-	-
MBU5982880	335	ornithine carbamoyltransferase [Limosilactobacillus reuteri].	E	Reversibly catalyzes the transfer of the carbamoyl group from carbamoyl phosphate (CP) to the N(epsilon) atom of ornithine (ORN) to produce L-citrulline	argF	-	2.1.3.3	ko:K00611	ko00220,ko01100,ko01110,ko01130,ko01230,map00220,map01100,map01110,map01130,map01230	M00029,M00844	R01398	RC00096	ko00000,ko00001,ko00002,ko01000	-	-	-	OTCace,OTCace_N	-	-	-
MBU5982881	279	DNA-binding domain-containing protein [Limosilactobacillus reuteri].	KT	YcbB domain	-	-	-	ko:K07719	ko02020,map02020	M00518	-	-	ko00000,ko00001,ko00002,ko02022	-	-	-	Response_reg,YcbB	-	-	-
MBU5982882	68	sugar kinase [Limosilactobacillus reuteri].	G	Belongs to the FGGY kinase family	xylB	-	2.7.1.17,2.7.1.53	ko:K00854,ko:K00880	ko00040,ko00053,ko01100,map00040,map00053,map01100	M00014	R01639,R01901,R07127	RC00002,RC00017,RC00538	ko00000,ko00001,ko00002,ko01000	-	-	-	FGGY_C,FGGY_N	-	-	PossiblySecreted
MBU5982883	99	hypothetical protein KQ226_06180 [Limosilactobacillus reuteri].																-	-	PossiblySecreted
MBU5982884	35	IS30 family transposase, partial [Limosilactobacillus reuteri].																-	-
MBU5982885	61	transposase domain-containing protein, partial [Limosilactobacillus reuteri].																-	-	PossiblySecreted
MBU5982886	42	helix-turn-helix domain-containing protein [Limosilactobacillus reuteri].																-	-	-
MBU5982887	499	peptide MFS transporter [Limosilactobacillus reuteri].	U	amino acid peptide transporter	dtpT	GO:0005575,GO:0005623,GO:0005886,GO:0016020,GO:0044464,GO:0071944	-	ko:K03305	-	-	-	-	ko00000	2.A.17	-	-	PTR2	-	-	PossiblySecreted
MBU5982888	276	metallophosphoesterase [Limosilactobacillus reuteri].	S	Calcineurin-like phosphoesterase	-	-	-	-	-	-	-	-	-	-	-	-	Metallophos	-	-	-
MBU5982889	214	hypothetical protein KQ226_06230 [Limosilactobacillus reuteri].	-	-	-	-	-	-	-	-	-	-	-	-	-	-	-	-	-	-
MBU5982890	466	MFS transporter [Limosilactobacillus reuteri].	EGP	Major Facilitator	-	-	-	-	-	-	-	-	-	-	-	-	MFS_1	-	-	PossiblySecreted
MBU5982891	549	YidE/YbjL duplication [Limosilactobacillus reuteri].	P	Predicted Permease Membrane Region	-	-	-	ko:K07085	-	-	-	-	ko00000	2.A.81	-	-	Asp-Al_Ex,TrkA_C	-	-	PossiblySecreted
MBU5982892	239	amino acid racemase [Limosilactobacillus reuteri].	M	Belongs to the aspartate glutamate racemases family	racX	-	5.1.1.13	ko:K01779	ko00250,ko01054,map00250,map01054	-	R00491	RC00302	ko00000,ko00001,ko01000	-	-	-	Asp_Glu_race	-	-	-
MBU5982893	233	GntR family transcriptional regulator [Limosilactobacillus reuteri].	K	UbiC transcription regulator-associated domain protein	yvoA_2	-	-	ko:K03710	-	-	-	-	ko00000,ko03000	-	-	-	GntR,UTRA	-	-	-
MBU5982894	488	nicotinate phosphoribosyltransferase [Limosilactobacillus reuteri].	F	Catalyzes the synthesis of beta-nicotinate D- ribonucleotide from nicotinate and 5-phospho-D-ribose 1-phosphate at the expense of ATP	pncB	-	6.3.4.21	ko:K00763	ko00760,ko01100,map00760,map01100	-	R01724	RC00033	ko00000,ko00001,ko01000	-	-	-	NAPRTase	-	-	-
MBU5982895	275	ammonia-dependent NAD(+) synthetase [Limosilactobacillus reuteri].	F	Catalyzes the ATP-dependent amidation of deamido-NAD to form NAD. Uses ammonia as a nitrogen source	nadE	GO:0003674,GO:0003824,GO:0005575,GO:0005622,GO:0005623,GO:0005737,GO:0006139,GO:0006725,GO:0006732,GO:0006733,GO:0006753,GO:0006793,GO:0006796,GO:0006807,GO:0008150,GO:0008152,GO:0008795,GO:0009058,GO:0009108,GO:0009117,GO:0009165,GO:0009435,GO:0009987,GO:0016874,GO:0016879,GO:0016880,GO:0018130,GO:0019359,GO:0019362,GO:0019363,GO:0019438,GO:0019637,GO:0019674,GO:0034641,GO:0034654,GO:0044237,GO:…	6.3.1.5	ko:K01916	ko00760,ko01100,map00760,map01100	M00115	R00189	RC00100	ko00000,ko00001,ko00002,ko01000	-	-	-	NAD_synthase	-	-	-
MBU5982896	725	RNA-binding transcriptional accessory protein [Limosilactobacillus reuteri].	K	Tex-like protein N-terminal domain protein	tex	-	-	ko:K06959	-	-	-	-	ko00000	-	-	-	HHH_3,S1,Tex_N,Tex_YqgF	-	-	-
MBU5982897	150	SprT family protein [Limosilactobacillus reuteri].	S	Belongs to the SprT family	ydcK	-	-	ko:K03095	-	-	-	-	ko00000	-	-	-	SprT-like,Zn_ribbon_SprT	-	-	-
MBU5982898	228	response regulator transcription factor [Limosilactobacillus reuteri].	K	response regulator	csrR	-	-	-	-	-	-	-	-	-	-	-	Response_reg,Trans_reg_C	-	-	-
MBU5982899	491	HAMP domain-containing histidine kinase [Limosilactobacillus reuteri].	T	Histidine kinase	arlS	GO:0003674,GO:0003824,GO:0006508,GO:0006807,GO:0008150,GO:0008152,GO:0008233,GO:0008236,GO:0016787,GO:0017171,GO:0019538,GO:0043170,GO:0044238,GO:0070011,GO:0071704,GO:0140096,GO:1901564	2.7.13.3	ko:K18940	ko02020,map02020	M00716,M00717	-	-	ko00000,ko00001,ko00002,ko01000,ko01001,ko02022	-	-	-	HAMP,HATPase_c,HisKA	-	-	-
MBU5982900	497	glutamate/gamma-aminobutyrate family transporter YjeM [Limosilactobacillus reuteri].	E	Amino Acid	potE	-	-	-	-	-	-	-	-	-	-	-	AA_permease_2	-	-	PossiblySecreted
MBU5982901	459	MATE family efflux transporter [Limosilactobacillus reuteri].	V	MatE	-	-	-	-	-	-	-	-	-	-	-	-	MatE	-	-	PossiblySecreted
MBU5982902	136	peptide deformylase [Limosilactobacillus reuteri].	J	Removes the formyl group from the N-terminal Met of newly synthesized proteins	def2	-	3.5.1.88	ko:K01462	-	-	-	-	ko00000,ko01000	-	-	-	Pep_deformylase	-	-	-
MBU5982903	316	membrane protein insertase YidC [Limosilactobacillus reuteri].	U	Required for the insertion and or proper folding and or complex formation of integral membrane proteins into the membrane. Involved in integration of membrane proteins that insert both dependently and independently of the Sec translocase complex, as well as at least some lipoproteins	yidC	-	-	ko:K03217	ko02024,ko03060,ko03070,map02024,map03060,map03070	M00335	-	-	ko00000,ko00001,ko00002,ko02044,ko03029	2.A.9	-	-	60KD_IMP	lipoprotein_signal_peptide	1_21	PossiblySecreted
MBU5982904	91	acylphosphatase [Limosilactobacillus reuteri].	C	Belongs to the acylphosphatase family	acyP	-	3.6.1.7	ko:K01512	ko00620,ko00627,ko01120,map00620,map00627,map01120	-	R00317,R01421,R01515	RC00043	ko00000,ko00001,ko01000	-	-	-	Acylphosphatase	-	-	-
MBU5982905	258	RNA methyltransferase [Limosilactobacillus reuteri].	J	Belongs to the class IV-like SAM-binding methyltransferase superfamily. RNA methyltransferase TrmH family	spoU	-	-	ko:K03437	-	-	-	-	ko00000,ko03016	-	-	-	SpoU_methylase,SpoU_sub_bind	-	-	-
[truncated: 757 more rows]

## Sheet: NCBI
ProteinID	Length	NCBI
[truncated: 1,947 more rows]

## Sheet: EggNOG
ProteinID	COG_category	Description	Preferred_name	GOs	EC	KEGG_ko	KEGG_Pathway	KEGG_Module	KEGG_Reaction	KEGG_rclass	BRITE	KEGG_TC	CAZy	BiGG_Reaction	PFAMs
[truncated: 1,793 more rows]

[truncated: 2 more sheets: SignalP, SecretomeP]
