# Supplementary material for: Exoproteome Analysis of Antagonistic Interactions between the Probiotic Bacteria Limosilactobacillus reuteri LR1 and Lacticaseibacillus rhamnosus F and Multidrug Resistant Strain of Klebsiella pneumonia
Source: Int J Mol Sci. 2021 Oct 12;22(20):10999. doi: 10.3390/ijms222010999 (PMC8537075; doi:10.3390/ijms222010999)
Supplement: Supplementary file 1 [file ijms-22-10999-s001.zip › TableS2-Rham.xlsx]

## Sheet: JointAnnotations
ProteinID	Length	NCBI	COG_category	Description	Preferred_name	GOs	EC	KEGG_ko	KEGG_Pathway	KEGG_Module	KEGG_Reaction	KEGG_rclass	BRITE	KEGG_TC	CAZy	BiGG_Reaction	PFAMs	TypeOfSignalPeptide	Start_End	SecP_score
MBU5977338	248	class I SAM-dependent methyltransferase [Lacticaseibacillus rhamnosus].	J	rRNA (adenine-N6,N6-)-dimethyltransferase activity	ksgA	GO:0000154,GO:0000179,GO:0001510,GO:0003674,GO:0003824,GO:0005575,GO:0005622,GO:0005623,GO:0005737,GO:0006139,GO:0006364,GO:0006396,GO:0006725,GO:0006807,GO:0008150,GO:0008152,GO:0008168,GO:0008170,GO:0008173,GO:0008649,GO:0008757,GO:0009451,GO:0009987,GO:0010467,GO:0016070,GO:0016072,GO:0016433,GO:0016740,GO:0016741,GO:0022613,GO:0031167,GO:0032259,GO:0034470,GO:0034641,GO:0034660,GO:0042254,GO:…	2.1.1.182,2.1.1.197,2.5.1.134	ko:K02169,ko:K02528,ko:K17216,ko:K17462	ko00270,ko00780,ko01100,ko01230,map00270,map00780,map01100,map01230	M00572,M00609	R09543,R10305,R10404,R10716	RC00003,RC00020,RC00069,RC00460,RC03257	ko00000,ko00001,ko00002,ko01000,ko03009	-	-	-	Methyltransf_11,Methyltransf_25,RrnaAD	-	-	-
MBU5977339	515	ATP-binding cassette domain-containing protein [Lacticaseibacillus rhamnosus].	S	ABC transporter	-	-	-	-	-	-	-	-	-	-	-	-	ABC_tran,ABC_tran_Xtn	-	-	-
MBU5977340	312	ADP-ribosylglycohydrolase family protein [Lacticaseibacillus rhamnosus].	O	ADP-ribosylglycohydrolase	-	-	3.2.2.24	ko:K05521	-	-	-	-	ko00000,ko01000	-	-	-	ADP_ribosyl_GH	-	-	-
MBU5977341	199	signal peptidase I [Lacticaseibacillus rhamnosus].	U	Belongs to the peptidase S26 family	lepB	-	3.4.21.89	ko:K03100	ko02024,ko03060,map02024,map03060	-	-	-	ko00000,ko00001,ko01000,ko01002	-	-	-	Peptidase_S24	-	-	PossiblySecreted
MBU5977342	110	hypothetical protein KQ233_00025 [Lacticaseibacillus rhamnosus].	-	-	-	-	-	-	-	-	-	-	-	-	-	-	-	-	-	-
MBU5977343	245	DUF975 family protein [Lacticaseibacillus rhamnosus].	S	Protein of unknown function (DUF975)	-	-	-	-	-	-	-	-	-	-	-	-	DUF975	-	-	PossiblySecreted
MBU5977344	260	glycosyltransferase [Lacticaseibacillus rhamnosus].	M	Glycosyltransferase like family 2	-	-	-	-	-	-	-	-	-	-	-	-	Glycos_transf_2	-	-	-
MBU5977345	252	DeoR/GlpR family DNA-binding transcription regulator [Lacticaseibacillus rhamnosus].	K	DeoR C terminal sensor domain	glcR	-	-	ko:K22103	-	-	-	-	ko00000,ko03000	-	-	-	DeoRC,HTH_DeoR	-	-	-
MBU5977346	229	hydrolase [Lacticaseibacillus rhamnosus].	T	Sh3 type 3 domain protein	-	-	-	-	-	-	-	-	-	-	-	-	LysM,SLAP	-	-	PossiblySecreted
MBU5977347	459	branched-chain amino acid transport system II carrier protein [Lacticaseibacillus rhamnosus].	U	Component of the transport system for branched-chain amino acids	brnQ	-	-	ko:K03311	-	-	-	-	ko00000	2.A.26	-	-	Branch_AA_trans	-	-	PossiblySecreted
MBU5977348	364	LCP family protein [Lacticaseibacillus rhamnosus].	K	Cell envelope-like function transcriptional attenuator common domain protein	brpA	-	-	-	-	-	-	-	-	-	-	-	LytR_cpsA_psr	signal_peptide	1_41	PossiblySecreted
MBU5977349	293	NAD(P)-dependent oxidoreductase [Lacticaseibacillus rhamnosus].	I	Dehydrogenase	glxR	-	1.1.1.31	ko:K00020	ko00280,ko01100,map00280,map01100	-	R05066	RC00099	ko00000,ko00001,ko01000	-	-	-	NAD_binding_11,NAD_binding_2	-	-	-
MBU5977350	282	metallophosphoesterase family protein [Lacticaseibacillus rhamnosus].	T	Calcineurin-like phosphoesterase superfamily domain	prpA3	-	3.1.3.16	ko:K01090	-	-	-	-	ko00000,ko01000	-	-	-	Metallophos_2	-	-	PossiblySecreted
MBU5977351	265	metal ABC transporter permease [Lacticaseibacillus rhamnosus].	U	ABC 3 transport family	znuB	-	-	ko:K02075,ko:K09816	ko02010,map02010	M00242,M00244	-	-	ko00000,ko00001,ko00002,ko02000	3.A.1.15,3.A.1.15.3,3.A.1.15.5	-	-	ABC-3	-	-	PossiblySecreted
MBU5977352	239	ATP-binding cassette domain-containing protein [Lacticaseibacillus rhamnosus].	P	ABC transporter	adcC	-	-	ko:K02074,ko:K09817,ko:K11710	ko02010,map02010	M00242,M00244,M00319	-	-	ko00000,ko00001,ko00002,ko01000,ko02000	3.A.1.15,3.A.1.15.3,3.A.1.15.5	-	iYO844.BSU02860	ABC_tran	-	-	-
MBU5977353	114	hypothetical protein KQ233_00085 [Lacticaseibacillus rhamnosus].	-	-	-	-	-	-	-	-	-	-	-	-	-	-	-	-	-	PossiblySecreted
MBU5977354	450	gluconate:H+ symporter [Lacticaseibacillus rhamnosus].	EG	Gluconate	gntP	-	-	ko:K03299	-	-	-	-	ko00000,ko02000	2.A.8	-	-	GntP_permease	-	-	PossiblySecreted
MBU5977355	272	MBL fold metallo-hydrolase [Lacticaseibacillus rhamnosus].	S	domain protein	vicX	-	3.1.26.11	ko:K00784	ko03013,map03013	-	-	-	ko00000,ko00001,ko01000,ko03016	-	-	-	Lactamase_B,Lactamase_B_2	-	-	-
MBU5977356	265	two-component system regulatory protein YycI [Lacticaseibacillus rhamnosus].	S	YycH protein	yycI	-	-	-	-	-	-	-	-	-	-	-	YycI	-	-	PossiblySecreted
MBU5977357	467	hypothetical protein KQ233_00105 [Lacticaseibacillus rhamnosus].	S	YycH protein	yycH	-	-	-	-	-	-	-	-	-	-	-	YycH	signal_peptide	1_33	PossiblySecreted
MBU5977358	636	cell wall metabolism sensor histidine kinase WalK [Lacticaseibacillus rhamnosus].	T	Histidine kinase	vicK	-	2.7.13.3	ko:K07652	ko02020,map02020	M00459	-	-	ko00000,ko00001,ko00002,ko01000,ko01001,ko02022	-	-	-	HAMP,HATPase_c,HisKA,PAS,PAS_9	-	-	-
MBU5977359	237	response regulator transcription factor [Lacticaseibacillus rhamnosus].	K	response regulator	yycF	GO:0006355,GO:0008150,GO:0009889,GO:0010468,GO:0010556,GO:0019219,GO:0019222,GO:0031323,GO:0031326,GO:0050789,GO:0050794,GO:0051171,GO:0051252,GO:0060255,GO:0065007,GO:0080090,GO:1903506,GO:2000112,GO:2001141	-	ko:K07668	ko02020,map02020	M00459	-	-	ko00000,ko00001,ko00002,ko02022	-	-	-	Response_reg,Trans_reg_C	-	-	-
MBU5977360	224	alpha/beta hydrolase [Lacticaseibacillus rhamnosus].	S	Alpha/beta hydrolase family	-	-	1.11.1.10	ko:K00433	-	-	-	-	ko00000,ko01000	-	-	-	Abhydrolase_1,Hydrolase_4	-	-	-
MBU5977361	406	argininosuccinate synthase [Lacticaseibacillus rhamnosus].	E	Belongs to the argininosuccinate synthase family. Type 1 subfamily	argG	GO:0000050,GO:0000053,GO:0003674,GO:0003824,GO:0004055,GO:0005575,GO:0005622,GO:0005623,GO:0005737,GO:0006082,GO:0006520,GO:0006525,GO:0006526,GO:0006575,GO:0006807,GO:0008150,GO:0008152,GO:0008652,GO:0009058,GO:0009064,GO:0009084,GO:0009987,GO:0016053,GO:0016874,GO:0016879,GO:0019627,GO:0019752,GO:0034641,GO:0043436,GO:0043603,GO:0043604,GO:0044237,GO:0044238,GO:0044249,GO:0044271,GO:0044281,GO:…	6.3.4.5	ko:K01940	ko00220,ko00250,ko01100,ko01110,ko01130,ko01230,ko05418,map00220,map00250,map01100,map01110,map01130,map01230,map05418	M00029,M00844,M00845	R01954	RC00380,RC00629	ko00000,ko00001,ko00002,ko01000,ko04147	-	-	iSB619.SA_RS04675	Arginosuc_synth	-	-	-
MBU5977362	467	argininosuccinate lyase [Lacticaseibacillus rhamnosus].	E	argininosuccinate lyase	argH	GO:0003674,GO:0003824,GO:0004056,GO:0005575,GO:0005622,GO:0005623,GO:0005737,GO:0006082,GO:0006520,GO:0006525,GO:0006526,GO:0006591,GO:0006807,GO:0008150,GO:0008152,GO:0008652,GO:0009058,GO:0009064,GO:0009084,GO:0009987,GO:0016053,GO:0016829,GO:0016840,GO:0016842,GO:0019752,GO:0042450,GO:0043436,GO:0044237,GO:0044238,GO:0044249,GO:0044281,GO:0044283,GO:0044424,GO:0044464,GO:0046394,GO:0071704,GO:…	4.3.2.1	ko:K01755	ko00220,ko00250,ko01100,ko01110,ko01130,ko01230,map00220,map00250,map01100,map01110,map01130,map01230	M00029,M00844,M00845	R01086	RC00445,RC00447	ko00000,ko00001,ko00002,ko01000,ko04147	-	-	-	ASL_C2,Lyase_1	-	-	-
MBU5977363	366	DUF871 family protein [Lacticaseibacillus rhamnosus].	S	Bacterial protein of unknown function (DUF871)	ybhE	-	-	ko:K09963	-	-	-	-	ko00000	-	-	-	DUF871	-	-	-
MBU5977364	139	DUF3284 domain-containing protein [Lacticaseibacillus rhamnosus].	S	Domain of unknown function (DUF3284)	-	-	-	-	-	-	-	-	-	-	-	-	DUF3284	-	-	-
MBU5977365	453	PTS sugar transporter subunit IIC [Lacticaseibacillus rhamnosus].	G	The phosphoenolpyruvate-dependent sugar phosphotransferase system (PTS), a major carbohydrate active - transport system, catalyzes the phosphorylation of incoming sugar substrates concomitant with their translocation across the cell membrane	chbC	-	-	ko:K02761	ko00500,ko02060,map00500,map02060	M00275	R11170,R11172	RC00017,RC03206	ko00000,ko00001,ko00002,ko02000	4.A.3.2	-	-	PTS_EIIC	-	-	PossiblySecreted
MBU5977366	236	GntR family transcriptional regulator [Lacticaseibacillus rhamnosus].	K	UbiC transcription regulator-associated domain protein	-	-	-	-	-	-	-	-	-	-	-	-	GntR,UTRA	-	-	-
MBU5977367	109	PTS sugar transporter subunit IIB [Lacticaseibacillus rhamnosus].	G	PTS system, Lactose/Cellobiose specific IIB subunit	pts20B	-	2.7.1.196,2.7.1.205	ko:K02760	ko00500,ko02060,map00500,map02060	M00275	R11170,R11172	RC00017,RC03206	ko00000,ko00001,ko00002,ko01000,ko02000	4.A.3.2	-	-	PTS_IIB	signal_peptide	1_26	-
MBU5977368	109	PTS lactose/cellobiose transporter subunit IIA [Lacticaseibacillus rhamnosus].	G	PTS system, Lactose Cellobiose specific IIA subunit	celC	-	2.7.1.196,2.7.1.205	ko:K02759	ko00500,ko02060,map00500,map02060	M00275	R11170,R11172	RC00017,RC03206	ko00000,ko00001,ko00002,ko01000,ko02000	4.A.3.2	-	-	PTS_IIA	-	-	-
MBU5977369	183	GNAT family N-acetyltransferase [Lacticaseibacillus rhamnosus].	J	Acetyltransferase (GNAT) domain	yokL3	-	-	-	-	-	-	-	-	-	-	-	Acetyltransf_3	-	-	PossiblySecreted
MBU5977370	154	NUDIX hydrolase [Lacticaseibacillus rhamnosus].	F	NUDIX domain	-	-	-	-	-	-	-	-	-	-	-	-	NUDIX	-	-	-
MBU5977371	172	kinase [Lacticaseibacillus rhamnosus].	S	AAA domain	-	-	-	-	-	-	-	-	-	-	-	-	AAA_33	-	-	-
MBU5977372	207	hydrolase [Lacticaseibacillus rhamnosus].	Q	Isochorismatase family	ycaC	-	-	-	-	-	-	-	-	-	-	-	Isochorismatase	-	-	-
MBU5977373	396	MFS transporter [Lacticaseibacillus rhamnosus].	P	Transporter, major facilitator family protein	yycB	-	-	ko:K03449	-	-	-	-	ko00000,ko02000	2.A.1.17	-	-	MFS_1	-	-	PossiblySecreted
MBU5977374	309	aldo/keto reductase [Lacticaseibacillus rhamnosus].	C	Aldo keto reductase	iolS	-	-	ko:K06607	-	-	-	-	ko00000,ko01000	-	-	-	Aldo_ket_red	-	-	-
MBU5977375	121	DUF956 family protein [Lacticaseibacillus rhamnosus].	S	Domain of unknown function (DUF956)	manO	-	-	-	-	-	-	-	-	-	-	-	DUF956	-	-	PossiblySecreted
MBU5977376	303	PTS system mannose/fructose/sorbose family transporter subunit IID [Lacticaseibacillus rhamnosus].	G	system, mannose fructose sorbose family IID component	manN	-	-	ko:K02796	ko00051,ko00520,ko01100,ko02060,map00051,map00520,map01100,map02060	M00276	R02630	RC00017,RC03206	ko00000,ko00001,ko00002,ko02000	4.A.6.1	-	-	EIID-AGA	-	-	PossiblySecreted
MBU5977377	270	PTS mannose/fructose/sorbose transporter subunit IIC [Lacticaseibacillus rhamnosus].	G	PTS system	manM	-	-	ko:K02746,ko:K02795	ko00051,ko00052,ko00520,ko01100,ko02060,map00051,map00052,map00520,map01100,map02060	M00276,M00277	R02630,R08366	RC00017,RC03206	ko00000,ko00001,ko00002,ko02000	4.A.6.1,4.A.6.1.4	-	-	EII-Sor	-	-	PossiblySecreted
MBU5977378	325	mannose/fructose/sorbose PTS transporter subunit IIA [Lacticaseibacillus rhamnosus].	G	PTS system sorbose subfamily IIB component	manL	-	2.7.1.191,2.7.1.202	ko:K02769,ko:K02793,ko:K02794	ko00051,ko00520,ko01100,ko01120,ko02060,map00051,map00520,map01100,map01120,map02060	M00273,M00276	R02630,R03232	RC00017,RC03206	ko00000,ko00001,ko00002,ko01000,ko02000	4.A.2.1,4.A.6.1	-	-	EIIA-man,PTSIIB_sorb	-	-	-
MBU5977379	423	MFS transporter [Lacticaseibacillus rhamnosus].	EGP	Major facilitator Superfamily	-	-	-	-	-	-	-	-	-	-	-	-	MFS_1	-	-	PossiblySecreted
MBU5977380	339	Rgg/GadR/MutR family transcriptional regulator [Lacticaseibacillus rhamnosus].	K	Helix-turn-helix XRE-family like proteins	-	-	-	ko:K20373	ko02024,map02024	-	-	-	ko00000,ko00001,ko03000	-	-	-	HTH_3	-	-	-
MBU5977381	282	helix-turn-helix domain-containing protein [Lacticaseibacillus rhamnosus].	K	Helix-turn-helix XRE-family like proteins	-	-	-	-	-	-	-	-	-	-	-	-	HTH_3	-	-	-
MBU5977382	291	helix-turn-helix domain-containing protein [Lacticaseibacillus rhamnosus].	K	sequence-specific DNA binding	-	-	-	-	-	-	-	-	-	-	-	-	HTH_3	-	-	-
MBU5977383	103	hypothetical protein KQ233_00245 [Lacticaseibacillus rhamnosus].																-	-	PossiblySecreted
MBU5977384	203	hypothetical protein KQ233_00250 [Lacticaseibacillus rhamnosus].																lipoprotein_signal_peptide	1_20	PossiblySecreted
MBU5977385	701	DUF1906 domain-containing protein [Lacticaseibacillus rhamnosus].	M	peptidoglycan-binding domain-containing protein	ybfG	-	-	-	-	-	-	-	-	-	-	-	DUF1906,PG_binding_1	-	-	-
MBU5977386	535	ABC transporter permease subunit [Lacticaseibacillus rhamnosus].	P	ABC transporter permease	XK27_05795	-	-	ko:K17073,ko:K17074	ko02010,map02010	M00589	-	-	ko00000,ko00001,ko00002,ko02000	3.A.1.3.20	-	-	BPD_transp_1,SBP_bac_3	signal_peptide	1_33	PossiblySecreted
MBU5977387	248	amino acid ABC transporter ATP-binding protein [Lacticaseibacillus rhamnosus].	E	ABC transporter, ATP-binding protein	glnQ	-	-	ko:K17076	ko02010,map02010	M00589	-	-	ko00000,ko00001,ko00002,ko01000,ko02000	3.A.1.3.20	-	-	ABC_tran	-	-	-
MBU5977388	91	hypothetical protein KQ233_00270 [Lacticaseibacillus rhamnosus].	-	-	-	-	-	-	-	-	-	-	-	-	-	-	-	-	-	PossiblySecreted
MBU5977389	425	ABC transporter substrate-binding protein [Lacticaseibacillus rhamnosus].	G	Bacterial extracellular solute-binding protein	-	-	-	ko:K02027	-	M00207	-	-	ko00000,ko00002,ko02000	3.A.1.1	-	-	SBP_bac_8	lipoprotein_signal_peptide	1_21	PossiblySecreted
MBU5977390	238	DUF975 family protein [Lacticaseibacillus rhamnosus].	S	Protein of unknown function (DUF975)	-	-	-	-	-	-	-	-	-	-	-	-	DUF975	-	-	PossiblySecreted
MBU5977391	112	iron-sulfur cluster biosynthesis family protein [Lacticaseibacillus rhamnosus].	S	Iron-sulphur cluster biosynthesis	-	-	-	-	-	-	-	-	-	-	-	-	Fe-S_biosyn	-	-	-
MBU5977392	107	hypothetical protein KQ233_00290 [Lacticaseibacillus rhamnosus].	-	-	-	-	-	-	-	-	-	-	-	-	-	-	-	-	-	-
MBU5977393	156	PH domain-containing protein [Lacticaseibacillus rhamnosus].	S	Bacterial PH domain	ydbS	-	-	ko:K09167	-	-	-	-	ko00000	-	-	-	bPH_2	-	-	PossiblySecreted
MBU5977394	504	PH domain-containing protein [Lacticaseibacillus rhamnosus].	S	Bacterial PH domain	ydbT	-	-	ko:K08981	-	-	-	-	ko00000	-	-	-	bPH_2	-	-	PossiblySecreted
MBU5977395	258	AAA family ATPase [Lacticaseibacillus rhamnosus].	S	AAA ATPase domain	-	-	-	-	-	-	-	-	-	-	-	-	AAA_15,AAA_21,AAA_23	-	-	-
MBU5977396	288	fructosamine kinase family protein [Lacticaseibacillus rhamnosus].	G	Phosphotransferase enzyme family	-	-	-	-	-	-	-	-	-	-	-	-	Fructosamin_kin	-	-	-
MBU5977397	246	amino acid ABC transporter ATP-binding protein [Lacticaseibacillus rhamnosus].	E	ABC transporter, ATP-binding protein	glnQ	-	3.6.3.21	ko:K02028	-	M00236	-	-	ko00000,ko00002,ko01000,ko02000	3.A.1.3	-	-	ABC_tran	-	-	-
MBU5977398	484	amino acid ABC transporter substrate-binding protein/permease [Lacticaseibacillus rhamnosus].	P	ABC transporter	glnP	-	-	ko:K02029,ko:K02030,ko:K10036	ko02010,map02010	M00227,M00236	-	-	ko00000,ko00001,ko00002,ko02000	3.A.1.3,3.A.1.3.2	-	-	BPD_transp_1,SBP_bac_3	signal_peptide	1_28	PossiblySecreted
MBU5977399	486	amino acid ABC transporter substrate-binding protein/permease [Lacticaseibacillus rhamnosus].	P	ABC transporter	glnP	-	-	ko:K02029,ko:K02030,ko:K10036	ko02010,map02010	M00227,M00236	-	-	ko00000,ko00001,ko00002,ko02000	3.A.1.3,3.A.1.3.2	-	-	BPD_transp_1,SBP_bac_3	signal_peptide	1_29	PossiblySecreted
MBU5977400	182	GNAT family N-acetyltransferase [Lacticaseibacillus rhamnosus].	J	Acetyltransferase (GNAT) domain	ydaF	GO:0003674,GO:0003824,GO:0004596,GO:0005575,GO:0005622,GO:0005623,GO:0005737,GO:0006464,GO:0006473,GO:0006474,GO:0006807,GO:0008080,GO:0008150,GO:0008152,GO:0008999,GO:0009987,GO:0010467,GO:0016407,GO:0016410,GO:0016740,GO:0016746,GO:0016747,GO:0017198,GO:0018193,GO:0018209,GO:0019538,GO:0030920,GO:0031365,GO:0034212,GO:0036211,GO:0043170,GO:0043412,GO:0043543,GO:0044237,GO:0044238,GO:0044260,GO:…	-	ko:K03817	-	-	-	-	ko00000,ko01000,ko03009	-	-	-	Acetyltransf_3	-	-	-
MBU5977401	207	stage II sporulation protein M [Lacticaseibacillus rhamnosus].	S	Stage II sporulation protein M	-	-	-	ko:K06384	-	-	-	-	ko00000	-	-	-	SpoIIM	-	-	PossiblySecreted
MBU5977402	311	MoxR family ATPase [Lacticaseibacillus rhamnosus].	S	ATPase family associated with various cellular activities (AAA)	moxR	-	-	ko:K03924	-	-	-	-	ko00000,ko01000	-	-	-	AAA_3	-	-	-
MBU5977403	330	DUF58 domain-containing protein [Lacticaseibacillus rhamnosus].	S	Protein of unknown function DUF58	-	-	-	-	-	-	-	-	-	-	-	-	DUF58	-	-	PossiblySecreted
MBU5977404	721	DUF3488 and transglutaminase-like domain-containing protein [Lacticaseibacillus rhamnosus].	E	Transglutaminase/protease-like homologues	yebA	-	-	-	-	-	-	-	-	-	-	-	DUF4129,Transglut_core	-	-	PossiblySecreted
MBU5977405	369	glycosyltransferase family 4 protein [Lacticaseibacillus rhamnosus].	M	Glycosyl transferases group 1	-	-	-	-	-	-	-	-	-	-	-	-	Glycos_transf_1	-	-	-
MBU5977406	464	aspartate ammonia-lyase [Lacticaseibacillus rhamnosus].	E	Fumarase C C-terminus	aspA	-	4.3.1.1	ko:K01744	ko00250,ko01100,map00250,map01100	-	R00490	RC00316,RC02799	ko00000,ko00001,ko01000	-	-	-	FumaraseC_C,Lyase_1	-	-	-
MBU5977407	191	YdeI/OmpD-associated family protein [Lacticaseibacillus rhamnosus].	S	Bacteriocin-protection, YdeI or OmpD-Associated	-	-	-	-	-	-	-	-	-	-	-	-	OmdA	-	-	-
MBU5977408	139	YjdF family protein [Lacticaseibacillus rhamnosus].	S	Protein of unknown function (DUF2992)	yjdF3	-	-	-	-	-	-	-	-	-	-	-	DUF2992	-	-	-
MBU5977409	96	hypothetical protein KQ233_00375 [Lacticaseibacillus rhamnosus].																-	-	PossiblySecreted
MBU5977410	89	hypothetical protein KQ233_00380 [Lacticaseibacillus rhamnosus].																-	-	PossiblySecreted
MBU5977411	392	NADP-dependent malic enzyme [Lacticaseibacillus rhamnosus].	C	Malic enzyme, NAD binding domain	mae	-	1.1.1.38	ko:K00027	ko00620,ko01200,ko02020,map00620,map01200,map02020	-	R00214	RC00105	ko00000,ko00001,ko01000	-	-	-	Malic_M,malic	-	-	-
MBU5977412	441	2-hydroxycarboxylate transporter family protein [Lacticaseibacillus rhamnosus].	C	2-hydroxycarboxylate transporter family	malP	-	-	ko:K11616	ko02020,map02020	-	-	-	ko00000,ko00001	2.A.24.2	-	-	2HCT	-	-	PossiblySecreted
MBU5977413	511	sensor histidine kinase [Lacticaseibacillus rhamnosus].	T	Single cache domain 3	dpiB	-	2.7.13.3	ko:K02476,ko:K11614	ko02020,map02020	M00490	-	-	ko00000,ko00001,ko00002,ko01000,ko01001,ko02022	-	-	-	HATPase_c,PAS,SPOB_a,sCache_3_2	-	-	-
MBU5977414	229	response regulator [Lacticaseibacillus rhamnosus].	KT	cheY-homologous receiver domain	malR	-	-	ko:K02475,ko:K11615	ko02020,map02020	M00490	-	-	ko00000,ko00001,ko00002,ko02022	-	-	-	HTH_11,Response_reg	-	-	-
MBU5977415	171	hypothetical protein KQ233_00405 [Lacticaseibacillus rhamnosus].	-	-	-	-	-	-	-	-	-	-	-	-	-	-	-	-	-	PossiblySecreted
MBU5977416	68	hydroxyacid dehydrogenase [Lacticaseibacillus rhamnosus].	C	Belongs to the D-isomer specific 2-hydroxyacid dehydrogenase family	-	-	1.1.1.29	ko:K00018	ko00260,ko00630,ko00680,ko01100,ko01110,ko01120,ko01130,ko01200,map00260,map00630,map00680,map01100,map01110,map01120,map01130,map01200	M00346	R00717,R01388	RC00031,RC00042	ko00000,ko00001,ko00002,ko01000	-	-	-	2-Hacid_dh,2-Hacid_dh_C	-	-	-
MBU5977417	284	NAD(P)-binding domain-containing protein [Lacticaseibacillus rhamnosus].	I	NAD binding domain of 6-phosphogluconate dehydrogenase	-	-	-	-	-	-	-	-	-	-	-	-	NAD_binding_2	-	-	-
MBU5977418	132	hypothetical protein KQ233_00420 [Lacticaseibacillus rhamnosus].	-	-	-	-	-	-	-	-	-	-	-	-	-	-	-	-	-	-
MBU5977419	226	type 1 glutamine amidotransferase [Lacticaseibacillus rhamnosus].	F	Glutamine amidotransferase class-I	-	-	-	-	-	-	-	-	-	-	-	-	GATase	-	-	-
MBU5977420	309	haloacid dehalogenase-like hydrolase [Lacticaseibacillus rhamnosus].	O	protein-N(PI)-phosphohistidine-lactose phosphotransferase system transporter activity	-	-	-	-	-	-	-	-	-	-	-	-	-	-	-	-
MBU5977421	477	PTS transporter subunit EIIC [Lacticaseibacillus rhamnosus].	G	phosphotransferase system	-	-	-	-	-	-	-	-	-	-	-	-	PTS_EIIA_1,PTS_EIIB,PTS_EIIC	-	-	PossiblySecreted
MBU5977422	284	PRD domain-containing protein [Lacticaseibacillus rhamnosus].	K	CAT RNA binding domain	-	-	-	ko:K03488	-	-	-	-	ko00000,ko03000	-	-	-	CAT_RBD,PRD	-	-	-
MBU5977423	306	ribose-phosphate pyrophosphokinase [Lacticaseibacillus rhamnosus].	F	Involved in the biosynthesis of the central metabolite phospho-alpha-D-ribosyl-1-pyrophosphate (PRPP) via the transfer of pyrophosphoryl group from ATP to 1-hydroxyl of ribose-5-phosphate (Rib-5-P)	prs2	-	2.7.6.1	ko:K00948	ko00030,ko00230,ko01100,ko01110,ko01120,ko01130,ko01200,ko01230,map00030,map00230,map01100,map01110,map01120,map01130,map01200,map01230	M00005	R01049	RC00002,RC00078	ko00000,ko00001,ko00002,ko01000	-	-	-	Pribosyl_synth,Pribosyltran_N	-	-	-
MBU5977424	317	alpha/beta hydrolase [Lacticaseibacillus rhamnosus].	I	Carboxylesterase family	lipA	-	-	-	-	-	-	-	-	-	-	-	Abhydrolase_3	-	-	-
MBU5977425	384	mannitol-1-phosphate 5-dehydrogenase [Lacticaseibacillus rhamnosus].	C	mannitol-1-phosphate 5-dehydrogenase activity	mtlD	GO:0003674,GO:0003824,GO:0005575,GO:0005622,GO:0005623,GO:0005737,GO:0005829,GO:0005975,GO:0006059,GO:0006066,GO:0008150,GO:0008152,GO:0008926,GO:0009056,GO:0009987,GO:0016052,GO:0016491,GO:0016614,GO:0016616,GO:0019400,GO:0019405,GO:0019407,GO:0019592,GO:0019594,GO:0019751,GO:0044237,GO:0044238,GO:0044248,GO:0044262,GO:0044275,GO:0044281,GO:0044282,GO:0044424,GO:0044444,GO:0044464,GO:0046164,GO:…	1.1.1.17	ko:K00009	ko00051,map00051	-	R02703	RC00085	ko00000,ko00001,ko01000	-	-	-	Mannitol_dh,Mannitol_dh_C	-	-	-
MBU5977426	147	PTS sugar transporter subunit IIA [Lacticaseibacillus rhamnosus].	G	catalyzes the phosphorylation of incoming sugar substrates concomitant with their translocation across the cell membrane	mtlF	GO:0003674,GO:0003824,GO:0005215,GO:0005575,GO:0005623,GO:0005886,GO:0006810,GO:0008150,GO:0008643,GO:0009401,GO:0015144,GO:0016020,GO:0016740,GO:0016772,GO:0016773,GO:0022804,GO:0022857,GO:0034219,GO:0044464,GO:0051179,GO:0051234,GO:0055085,GO:0071702,GO:0071944,GO:0090563	2.7.1.197	ko:K02798	ko00051,ko02060,map00051,map02060	M00274	R02704	RC00017,RC03206	ko00000,ko00001,ko00002,ko01000,ko02000	4.A.2.1.12,4.A.2.1.2,4.A.2.1.24,4.A.2.1.5	-	-	PTS_EIIA_2	-	-	-
MBU5977427	685	HTH domain-containing protein [Lacticaseibacillus rhamnosus].	K	Mga helix-turn-helix domain	mtlR	-	-	ko:K03483	-	-	-	-	ko00000,ko03000	-	-	-	HTH_11,Mga,PRD,PTS_EIIA_2,PTS_IIB	-	-	-
MBU5977428	605	PTS mannitol transporter subunit IICBA [Lacticaseibacillus rhamnosus].	G	PTS system, Lactose/Cellobiose specific IIB subunit	mtlA	GO:0003674,GO:0003824,GO:0005215,GO:0005575,GO:0005623,GO:0005886,GO:0006810,GO:0008150,GO:0008643,GO:0009401,GO:0015144,GO:0016020,GO:0016740,GO:0016772,GO:0016773,GO:0022804,GO:0022857,GO:0034219,GO:0044464,GO:0051179,GO:0051234,GO:0055085,GO:0071702,GO:0071944,GO:0090563	2.7.1.197	ko:K02799,ko:K02800	ko00051,ko02060,map00051,map02060	M00274	R02704	RC00017,RC03206	ko00000,ko00001,ko00002,ko01000,ko02000	4.A.2.1.12,4.A.2.1.2,4.A.2.1.24,4.A.2.1.5	-	-	PTS_EIIC,PTS_IIB	-	-	PossiblySecreted
MBU5977429	236	glucosamine-6-phosphate deaminase [Lacticaseibacillus rhamnosus].	G	Catalyzes the reversible isomerization-deamination of glucosamine 6-phosphate (GlcN6P) to form fructose 6-phosphate (Fru6P) and ammonium ion	nagB	GO:0005575,GO:0005622,GO:0005623,GO:0005737,GO:0005829,GO:0006040,GO:0008150,GO:0008152,GO:0044424,GO:0044444,GO:0044464,GO:0071704,GO:1901135	3.5.99.6	ko:K02564	ko00520,ko01100,map00520,map01100	-	R00765	RC00163	ko00000,ko00001,ko01000	-	-	-	Glucosamine_iso	-	-	PossiblySecreted
MBU5977430	261	Cof-type HAD-IIB family hydrolase [Lacticaseibacillus rhamnosus].	S	haloacid dehalogenase-like hydrolase	-	-	-	-	-	-	-	-	-	-	-	-	Hydrolase_3	-	-	-
MBU5977431	86	hypothetical protein KQ233_00495 [Lacticaseibacillus rhamnosus].	-	-	-	-	-	-	-	-	-	-	-	-	-	-	-	-	-	-
MBU5977432	58	hypothetical protein KQ233_00500 [Lacticaseibacillus rhamnosus].	-	-	-	-	-	-	-	-	-	-	-	-	-	-	-	-	-	PossiblySecreted
MBU5977433	258	hypothetical protein KQ233_00505 [Lacticaseibacillus rhamnosus].	-	-	-	-	-	-	-	-	-	-	-	-	-	-	-	-	-	PossiblySecreted
MBU5977434	393	XRE family transcriptional regulator [Lacticaseibacillus rhamnosus].	K	IrrE N-terminal-like domain	-	-	-	-	-	-	-	-	-	-	-	-	HTH_3,Peptidase_M78	-	-	-
MBU5977435	355	efflux RND transporter periplasmic adaptor subunit [Lacticaseibacillus rhamnosus].	M	Belongs to the membrane fusion protein (MFP) (TC 8.A.1) family	hlyD3	-	-	ko:K02005	-	-	-	-	ko00000	-	-	-	Biotin_lipoyl_2,HlyD_3,HlyD_D23	-	-	PossiblySecreted
MBU5977436	229	ABC transporter ATP-binding protein [Lacticaseibacillus rhamnosus].	V	ABC transporter	-	-	-	ko:K02003	-	M00258	-	-	ko00000,ko00002,ko02000	3.A.1	-	-	ABC_tran	-	-	-
MBU5977437	397	ABC transporter permease [Lacticaseibacillus rhamnosus].	V	MacB-like periplasmic core domain	yknZ	-	-	ko:K02004	-	M00258	-	-	ko00000,ko00002,ko02000	3.A.1	-	-	FtsX,MacB_PCD	signal_peptide	1_47	PossiblySecreted
MBU5977438	411	hypothetical protein KQ233_00530 [Lacticaseibacillus rhamnosus].	-	-	-	-	-	-	-	-	-	-	-	-	-	-	-	-	-	PossiblySecreted
MBU5977439	2619	leucine-rich repeat protein [Lacticaseibacillus rhamnosus].	M	Leucine rich repeats (6 copies)	-	-	-	-	-	-	-	-	-	-	-	-	Gram_pos_anchor,LRR_5	signal_peptide	1_53	PossiblySecreted
MBU5977440	389	pyridoxal phosphate-dependent aminotransferase [Lacticaseibacillus rhamnosus].	E	Aminotransferase	mtnE	-	-	ko:K08969	ko00270,ko01100,map00270,map01100	M00034	R07396	RC00006	ko00000,ko00001,ko00002,ko01000,ko01007	-	-	-	Aminotran_1_2	-	-	-
MBU5977441	260	carbon-nitrogen family hydrolase [Lacticaseibacillus rhamnosus].	S	Carbon-nitrogen hydrolase	mtnU	-	3.5.1.3	ko:K13566	ko00250,map00250	-	R00269,R00348	RC00010	ko00000,ko00001,ko01000	-	-	-	CN_hydrolase	-	-	-
MBU5977442	279	MetQ/NlpA family ABC transporter substrate-binding protein [Lacticaseibacillus rhamnosus].	M	NLPA lipoprotein	-	-	-	ko:K02073	ko02010,map02010	M00238	-	-	ko00000,ko00001,ko00002,ko02000	3.A.1.24	-	-	Lipoprotein_9	lipoprotein_signal_peptide	1_23	PossiblySecreted
MBU5977443	361	iron-containing alcohol dehydrogenase family protein [Lacticaseibacillus rhamnosus].	C	dehydrogenase	ypjH	-	-	ko:K08317	-	-	-	-	ko00000,ko01000	-	-	-	Fe-ADH	-	-	-
MBU5977444	404	amidohydrolase [Lacticaseibacillus rhamnosus].	E	Peptidase family M20/M25/M40	amd	-	-	-	-	-	-	-	-	-	-	-	M20_dimer,Peptidase_M20	-	-	-
MBU5977445	162	threonine/serine exporter family protein [Lacticaseibacillus rhamnosus].	S	Threonine/Serine exporter, ThrE	-	-	-	-	-	-	-	-	-	-	-	-	ThrE_2	-	-	PossiblySecreted
MBU5977446	254	threonine/serine exporter family protein [Lacticaseibacillus rhamnosus].	S	Putative threonine/serine exporter	-	-	-	-	-	-	-	-	-	-	-	-	ThrE	-	-	PossiblySecreted
MBU5977447	68	hypothetical protein KQ233_00575 [Lacticaseibacillus rhamnosus].																-	-	PossiblySecreted
MBU5977448	72	hypothetical protein KQ233_00580 [Lacticaseibacillus rhamnosus].	-	-	-	-	-	-	-	-	-	-	-	-	-	-	-	-	-	PossiblySecreted
MBU5977449	539	ABC transporter ATP-binding protein/permease [Lacticaseibacillus rhamnosus].	V	ABC transporter transmembrane region	-	-	-	ko:K06147,ko:K06148	-	-	-	-	ko00000,ko02000	3.A.1,3.A.1.106,3.A.1.109,3.A.1.21	-	-	ABC_membrane,ABC_tran	-	-	PossiblySecreted
MBU5977450	633	tRNA uridine-5-carboxymethylaminomethyl(34) synthesis enzyme MnmG [Lacticaseibacillus rhamnosus].	D	NAD-binding protein involved in the addition of a carboxymethylaminomethyl (cmnm) group at the wobble position (U34) of certain tRNAs, forming tRNA-cmnm(5)s(2)U34	gidA	GO:0000166,GO:0001510,GO:0002097,GO:0002098,GO:0003674,GO:0005488,GO:0005575,GO:0005622,GO:0005623,GO:0005737,GO:0005829,GO:0006139,GO:0006396,GO:0006399,GO:0006400,GO:0006725,GO:0006807,GO:0008033,GO:0008150,GO:0008152,GO:0009451,GO:0009987,GO:0010467,GO:0016070,GO:0030488,GO:0032259,GO:0034470,GO:0034641,GO:0034660,GO:0036094,GO:0043167,GO:0043168,GO:0043170,GO:0043412,GO:0043414,GO:0044237,GO:…	-	ko:K03495	-	-	R08701	RC00053,RC00209,RC00870	ko00000,ko03016,ko03036	-	-	-	GIDA,GIDA_assoc	-	-	-
MBU5977451	462	tRNA uridine-5-carboxymethylaminomethyl(34) synthesis GTPase MnmE [Lacticaseibacillus rhamnosus].	S	Exhibits a very high intrinsic GTPase hydrolysis rate. Involved in the addition of a carboxymethylaminomethyl (cmnm) group at the wobble position (U34) of certain tRNAs, forming tRNA- cmnm(5)s(2)U34	mnmE	-	-	ko:K03650	-	-	R08701	RC00053,RC00209,RC00870	ko00000,ko01000,ko03016	-	-	-	MMR_HSR1,MnmE_helical,TrmE_N	-	-	-
MBU5977452	255	protein jag [Lacticaseibacillus rhamnosus].	S	R3H domain protein	jag	-	-	ko:K06346	-	-	-	-	ko00000	-	-	-	Jag_N,KH_4,R3H	-	-	PossiblySecreted
MBU5977453	278	membrane protein insertase YidC [Lacticaseibacillus rhamnosus].	U	Required for the insertion and or proper folding and or complex formation of integral membrane proteins into the membrane. Involved in integration of membrane proteins that insert both dependently and independently of the Sec translocase complex, as well as at least some lipoproteins	yidC	GO:0005575,GO:0008150,GO:0009653,GO:0009987,GO:0016020,GO:0030154,GO:0030435,GO:0032502,GO:0043934,GO:0048646,GO:0048856,GO:0048869	-	ko:K03217	ko02024,ko03060,ko03070,map02024,map03060,map03070	M00335	-	-	ko00000,ko00001,ko00002,ko02044,ko03029	2.A.9	-	-	60KD_IMP	lipoprotein_signal_peptide	1_24	PossiblySecreted
MBU5977454	118	ribonuclease P protein component [Lacticaseibacillus rhamnosus].	J	RNaseP catalyzes the removal of the 5'-leader sequence from pre-tRNA to produce the mature 5'-terminus. It can also cleave other RNA substrates such as 4.5S RNA. The protein component plays an auxiliary but essential role in vivo by binding to the 5'-leader sequence and broadening the substrate specificity of the ribozyme	rnpA	GO:0003674,GO:0003676,GO:0003723,GO:0003824,GO:0004518,GO:0004519,GO:0004521,GO:0004526,GO:0004540,GO:0004549,GO:0005488,GO:0005575,GO:0006139,GO:0006396,GO:0006399,GO:0006725,GO:0006807,GO:0008033,GO:0008150,GO:0008152,GO:0009987,GO:0010467,GO:0016070,GO:0016787,GO:0016788,GO:0016891,GO:0016893,GO:0030677,GO:0031123,GO:0031404,GO:0032991,GO:0033204,GO:0034414,GO:0034470,GO:0034641,GO:0034660,GO:…	3.1.26.5	ko:K03536	-	-	-	-	ko00000,ko01000,ko03016	-	-	-	Ribonuclease_P	-	-	PossiblySecreted
MBU5977455	46	50S ribosomal protein L34 [Lacticaseibacillus rhamnosus].	J	Belongs to the bacterial ribosomal protein bL34 family	rpmH	-	-	ko:K02914	ko03010,map03010	M00178	-	-	br01610,ko00000,ko00001,ko00002,ko03011	-	-	-	Ribosomal_L34	-	-	-
MBU5977456	449	chromosomal replication initiator protein DnaA [Lacticaseibacillus rhamnosus].	L	it binds specifically double-stranded DNA at a 9 bp consensus (dnaA box) 5'-TTATC CA A CA A-3'. DnaA binds to ATP and to acidic phospholipids	dnaA	GO:0003674,GO:0003676,GO:0003677,GO:0003688,GO:0003690,GO:0005488,GO:0005515,GO:0005575,GO:0005622,GO:0005623,GO:0005737,GO:0005886,GO:0006139,GO:0006259,GO:0006260,GO:0006261,GO:0006270,GO:0006725,GO:0006807,GO:0008150,GO:0008152,GO:0009058,GO:0009059,GO:0009987,GO:0016020,GO:0034641,GO:0034645,GO:0042802,GO:0043170,GO:0043565,GO:0044237,GO:0044238,GO:0044249,GO:0044260,GO:0044424,GO:0044464,GO:…	-	ko:K02313	ko02020,ko04112,map02020,map04112	-	-	-	ko00000,ko00001,ko03032,ko03036	-	-	-	Bac_DnaA,Bac_DnaA_C,DnaA_N	-	-	-
MBU5977457	379	DNA polymerase III subunit beta [Lacticaseibacillus rhamnosus].	L	Confers DNA tethering and processivity to DNA polymerases and other proteins. Acts as a clamp, forming a ring around DNA (a reaction catalyzed by the clamp-loading complex) which diffuses in an ATP-independent manner freely and bidirectionally along dsDNA. Initially characterized for its ability to contact the catalytic subunit of DNA polymerase III (Pol III), a complex, multichain enzyme respons…	dnaN	-	2.7.7.7	ko:K02338	ko00230,ko00240,ko01100,ko03030,ko03430,ko03440,map00230,map00240,map01100,map03030,map03430,map03440	M00260	R00375,R00376,R00377,R00378	RC02795	ko00000,ko00001,ko00002,ko01000,ko03032,ko03400	-	-	-	DNA_pol3_beta,DNA_pol3_beta_2,DNA_pol3_beta_3	-	-	-
MBU5977458	70	S4 domain-containing protein YaaA [Lacticaseibacillus rhamnosus].	S	S4 domain protein YaaA	yaaA	-	-	ko:K14761	-	-	-	-	ko00000,ko03009	-	-	-	S4_2	-	-	PossiblySecreted
MBU5977459	372	DNA replication/repair protein RecF [Lacticaseibacillus rhamnosus].	L	it is required for DNA replication and normal SOS inducibility. RecF binds preferentially to single-stranded, linear DNA. It also seems to bind ATP	recF	GO:0000731,GO:0005575,GO:0005622,GO:0005623,GO:0006139,GO:0006259,GO:0006281,GO:0006302,GO:0006725,GO:0006807,GO:0006950,GO:0006974,GO:0008150,GO:0008152,GO:0009058,GO:0009059,GO:0009295,GO:0009987,GO:0018130,GO:0019438,GO:0033554,GO:0034641,GO:0034645,GO:0034654,GO:0043170,GO:0043226,GO:0043228,GO:0043229,GO:0043232,GO:0043590,GO:0044237,GO:0044238,GO:0044249,GO:0044260,GO:0044271,GO:0044424,GO:…	-	ko:K03629	ko03440,map03440	-	-	-	ko00000,ko00001,ko03400	-	-	-	SMC_N	-	-	-
MBU5977460	653	DNA topoisomerase (ATP-hydrolyzing) subunit B [Lacticaseibacillus rhamnosus].	L	A type II topoisomerase that negatively supercoils closed circular double-stranded (ds) DNA in an ATP-dependent manner to modulate DNA topology and maintain chromosomes in an underwound state. Negative supercoiling favors strand separation, and DNA replication, transcription, recombination and repair, all of which involve strand separation. Also able to catalyze the interconversion of other topol…	gyrB	GO:0003674,GO:0003824,GO:0003916,GO:0003918,GO:0005575,GO:0006139,GO:0006259,GO:0006265,GO:0006725,GO:0006807,GO:0006996,GO:0007059,GO:0008094,GO:0008150,GO:0008152,GO:0009295,GO:0009987,GO:0016043,GO:0016462,GO:0016787,GO:0016817,GO:0016818,GO:0016853,GO:0016887,GO:0017111,GO:0034641,GO:0042623,GO:0043170,GO:0044237,GO:0044238,GO:0044260,GO:0046483,GO:0051276,GO:0061505,GO:0071103,GO:0071704,GO:…	5.99.1.3	ko:K02470	-	-	-	-	ko00000,ko01000,ko03032,ko03400	-	-	-	DNA_gyraseB,DNA_gyraseB_C,HATPase_c,Toprim	-	-	-
MBU5977461	870	DNA gyrase subunit A [Lacticaseibacillus rhamnosus].	L	A type II topoisomerase that negatively supercoils closed circular double-stranded (ds) DNA in an ATP-dependent manner to modulate DNA topology and maintain chromosomes in an underwound state. Negative supercoiling favors strand separation, and DNA replication, transcription, recombination and repair, all of which involve strand separation. Also able to catalyze the interconversion of other topol…	gyrA	-	5.99.1.3	ko:K02469	-	-	-	-	ko00000,ko01000,ko03032,ko03400	-	-	-	DNA_gyraseA_C,DNA_topoisoIV	-	-	-
MBU5977462	234	deoxyribose-phosphate aldolase [Lacticaseibacillus rhamnosus].	F	Catalyzes a reversible aldol reaction between acetaldehyde and D-glyceraldehyde 3-phosphate to generate 2-deoxy- D-ribose 5-phosphate	deoC	-	4.1.2.4	ko:K01619	ko00030,map00030	-	R01066	RC00436,RC00437	ko00000,ko00001,ko01000	-	-	-	DeoC	-	-	-
MBU5977463	143	single-stranded DNA-binding protein [Lacticaseibacillus rhamnosus].	L	Single-strand binding protein family	-	-	-	ko:K03111	ko03030,ko03430,ko03440,map03030,map03430,map03440	-	-	-	ko00000,ko00001,ko03029,ko03032,ko03400	-	-	-	SSB	-	-	-
MBU5977464	98	30S ribosomal protein S6 [Lacticaseibacillus rhamnosus].	J	Binds together with S18 to 16S ribosomal RNA	rpsF	GO:0003674,GO:0003676,GO:0003723,GO:0003735,GO:0005198,GO:0005488,GO:0005575,GO:0005622,GO:0005623,GO:0005737,GO:0005829,GO:0005840,GO:0015935,GO:0019843,GO:0022626,GO:0022627,GO:0032991,GO:0043226,GO:0043228,GO:0043229,GO:0043232,GO:0044391,GO:0044422,GO:0044424,GO:0044444,GO:0044445,GO:0044446,GO:0044464,GO:0070181,GO:0097159,GO:1901363,GO:1990904	-	ko:K02990	ko03010,map03010	M00178	-	-	br01610,ko00000,ko00001,ko00002,ko03011,ko03029	-	-	-	Ribosomal_S6	-	-	PossiblySecreted
MBU5977465	196	single-stranded DNA-binding protein [Lacticaseibacillus rhamnosus].	L	Plays an important role in DNA replication, recombination and repair. Binds to ssDNA and to an array of partner proteins to recruit them to their sites of action during DNA metabolism	ssb	-	-	ko:K03111	ko03030,ko03430,ko03440,map03030,map03430,map03440	-	-	-	ko00000,ko00001,ko03029,ko03032,ko03400	-	-	-	SSB	-	-	PossiblySecreted
MBU5977466	78	30S ribosomal protein S18 [Lacticaseibacillus rhamnosus].	J	Binds as a heterodimer with protein S6 to the central domain of the 16S rRNA, where it helps stabilize the platform of the 30S subunit	rpsR	GO:0003674,GO:0003735,GO:0005198,GO:0005575,GO:0005622,GO:0005623,GO:0005737,GO:0005829,GO:0005840,GO:0006412,GO:0006518,GO:0006807,GO:0008150,GO:0008152,GO:0009058,GO:0009059,GO:0009987,GO:0010467,GO:0015935,GO:0019538,GO:0022626,GO:0022627,GO:0032991,GO:0034641,GO:0034645,GO:0043043,GO:0043170,GO:0043226,GO:0043228,GO:0043229,GO:0043232,GO:0043603,GO:0043604,GO:0044237,GO:0044238,GO:0044249,GO:…	-	ko:K02963	ko03010,map03010	M00178	-	-	br01610,ko00000,ko00001,ko00002,ko03011	-	-	-	Ribosomal_S18	-	-	-
MBU5977467	168	type 1 glutamine amidotransferase [Lacticaseibacillus rhamnosus].	S	DJ-1/PfpI family	yfkM	-	3.5.1.124	ko:K05520	-	-	-	-	ko00000,ko01000,ko01002	-	-	-	DJ-1_PfpI	-	-	-
MBU5977468	492	cytochrome ubiquinol oxidase subunit I [Lacticaseibacillus rhamnosus].	C	Cytochrome bd terminal oxidase subunit I	cydA	-	1.10.3.14	ko:K00425	ko00190,ko01100,ko02020,map00190,map01100,map02020	M00153	R11325	RC00061	ko00000,ko00001,ko00002,ko01000	3.D.4.3	-	-	Cyt_bd_oxida_I	-	-	PossiblySecreted
MBU5977469	339	cytochrome d ubiquinol oxidase subunit II [Lacticaseibacillus rhamnosus].	C	Cytochrome bd terminal oxidase subunit II	-	-	-	-	-	-	-	-	-	-	-	-	Cyt_bd_oxida_II	-	-	PossiblySecreted
MBU5977470	64	hypothetical protein KQ233_00690 [Lacticaseibacillus rhamnosus].	-	-	-	-	-	-	-	-	-	-	-	-	-	-	-	-	-	PossiblySecreted
MBU5977471	141	CPBP family intramembrane metalloprotease [Lacticaseibacillus rhamnosus].	S	CAAX protease self-immunity	-	-	-	ko:K07052	-	-	-	-	ko00000	-	-	-	Abi	-	-	PossiblySecreted
MBU5977472	225	CPBP family intramembrane metalloprotease [Lacticaseibacillus rhamnosus].	S	CAAX protease self-immunity	XK27_07085	-	-	ko:K07052	-	-	-	-	ko00000	-	-	-	Abi	-	-	PossiblySecreted
MBU5977473	303	CPBP family intramembrane metalloprotease [Lacticaseibacillus rhamnosus].	S	CAAX protease self-immunity	-	-	-	ko:K07052	-	-	-	-	ko00000	-	-	-	Abi	-	-	PossiblySecreted
MBU5977474	250	ABC transporter permease [Lacticaseibacillus rhamnosus].	V	Best Blastp hit gi 7514214 pir G75157 'abc transporter, ATP-binding protein, puta tive PAB2069 - Pyrococcus abyssi (strain Orsay)' gi 5457852 emb CAB49342.1 '(AJ248284) ABC transporter, ATP-binding protein, puta tive Pyrococcus abyssi ', score 77, E-value 3.00E-13	-	-	-	ko:K01992	-	M00254	-	-	ko00000,ko00002,ko02000	3.A.1	-	-	ABC2_membrane	-	-	PossiblySecreted
MBU5977475	302	ABC transporter ATP-binding protein [Lacticaseibacillus rhamnosus].	V	ABC transporter	-	-	-	ko:K01990	-	M00254	-	-	ko00000,ko00002,ko02000	3.A.1	-	-	ABC_tran	-	-	-
MBU5977476	361	ammonium transporter [Lacticaseibacillus rhamnosus].	P	Ammonium Transporter Family	-	-	-	ko:K03320	-	-	-	-	ko00000,ko02000	1.A.11	-	-	Ammonium_transp	-	-	PossiblySecreted
MBU5977477	369	NAD(P)-binding domain-containing protein [Lacticaseibacillus rhamnosus].	P	Pyridine nucleotide-disulphide oxidoreductase	-	-	-	-	-	-	-	-	-	-	-	-	Pyr_redox_3	lipoprotein_signal_peptide	1_24	-
MBU5977478	416	cell wall hydrolase P40 [Lacticaseibacillus rhamnosus].	D	CHAP domain	p40	-	-	ko:K21471	-	-	-	-	ko00000,ko01000,ko01002,ko01011	-	-	-	CHAP	signal_peptide	1_28	PossiblySecreted
MBU5977479	857	ABC transporter permease [Lacticaseibacillus rhamnosus].	V	ABC transporter permease	ylbB	-	-	ko:K02004	-	M00258	-	-	ko00000,ko00002,ko02000	3.A.1	-	-	FtsX,MacB_PCD	-	-	PossiblySecreted
MBU5977480	233	ABC transporter ATP-binding protein [Lacticaseibacillus rhamnosus].	V	ABC transporter, ATP-binding protein	-	-	-	ko:K02003	-	M00258	-	-	ko00000,ko00002,ko02000	3.A.1	-	-	ABC_tran	-	-	-
MBU5977481	183	TetR/AcrR family transcriptional regulator [Lacticaseibacillus rhamnosus].	K	transcriptional regulator	-	-	-	-	-	-	-	-	-	-	-	-	TetR_C_8,TetR_N	-	-	-
MBU5977482	268	Cof-type HAD-IIB family hydrolase [Lacticaseibacillus rhamnosus].	G	Sucrose-6F-phosphate phosphohydrolase	-	-	-	-	-	-	-	-	-	-	-	-	Hydrolase_3	-	-	-
MBU5977483	257	sulfite exporter TauE/SafE family protein [Lacticaseibacillus rhamnosus].	S	membrane transporter protein	-	-	-	ko:K07090	-	-	-	-	ko00000	-	-	-	TauE	signal_peptide	1_36	PossiblySecreted
MBU5977484	201	DUF1211 domain-containing protein [Lacticaseibacillus rhamnosus].	S	Protein of unknown function (DUF1211)	-	-	-	-	-	-	-	-	-	-	-	-	DUF1211	-	-	PossiblySecreted
MBU5977485	200	sugar O-acetyltransferase [Lacticaseibacillus rhamnosus].	S	Maltose acetyltransferase	lacA	-	2.3.1.18,2.3.1.79	ko:K00633,ko:K00661	-	-	-	-	ko00000,ko01000	-	-	-	Hexapep,Hexapep_2,Mac	-	-	-
MBU5977486	112	hypothetical protein KQ233_00770 [Lacticaseibacillus rhamnosus].	-	-	-	-	-	-	-	-	-	-	-	-	-	-	-	signal_peptide	1_34	PossiblySecreted
MBU5977487	480	C69 family dipeptidase [Lacticaseibacillus rhamnosus].	E	Dipeptidase	pepD	-	-	ko:K08659	-	-	-	-	ko00000,ko01000,ko01002	-	-	-	Peptidase_C69	-	-	PossiblySecreted
MBU5977488	208	hypothetical protein KQ233_00780 [Lacticaseibacillus rhamnosus].	S	Membrane	-	-	-	-	-	-	-	-	-	-	-	-	-	-	-	PossiblySecreted
MBU5977489	177	hypothetical protein KQ233_00785 [Lacticaseibacillus rhamnosus].	-	-	-	-	-	-	-	-	-	-	-	-	-	-	-	-	-	PossiblySecreted
MBU5977490	157	hypothetical protein KQ233_00790 [Lacticaseibacillus rhamnosus].	-	-	-	-	-	-	-	-	-	-	-	-	-	-	-	-	-	PossiblySecreted
MBU5977491	187	hypothetical protein KQ233_00795 [Lacticaseibacillus rhamnosus].	-	-	-	-	-	-	-	-	-	-	-	-	-	-	-	-	-	PossiblySecreted
MBU5977492	596	DUF1906 domain-containing protein [Lacticaseibacillus rhamnosus].	M	peptidoglycan-binding domain-containing protein	ybfG	-	-	-	-	-	-	-	-	-	-	-	DUF1906,PG_binding_1	-	-	PossiblySecreted
MBU5977493	236	AzlC family ABC transporter permease [Lacticaseibacillus rhamnosus].	E	branched-chain amino acid	azlC	-	-	-	-	-	-	-	-	-	-	-	AzlC	-	-	PossiblySecreted
MBU5977494	109	AzlD domain-containing protein [Lacticaseibacillus rhamnosus].	S	Branched-chain amino acid transport protein (AzlD)	azlD	-	-	-	-	-	-	-	-	-	-	-	AzlD	-	-	PossiblySecreted
MBU5977495	603	beta-glucuronidase [Lacticaseibacillus rhamnosus].	G	Belongs to the glycosyl hydrolase 2 family	-	-	3.2.1.31	ko:K01195	ko00040,ko00531,ko00860,ko00944,ko00983,ko01100,ko01110,ko04142,map00040,map00531,map00860,map00944,map00983,map01100,map01110,map04142	M00014,M00076,M00077,M00078,M00129	R01478,R04979,R07818,R08127,R08260,R10830	RC00055,RC00171,RC00529,RC00530,RC00714,RC01251	ko00000,ko00001,ko00002,ko01000	-	-	-	Glyco_hydro_2,Glyco_hydro_2_C,Glyco_hydro_2_N	-	-	PossiblySecreted
MBU5977496	1492	FIVAR domain-containing protein [Lacticaseibacillus rhamnosus].	M	Glycosyl hydrolase family 59	-	-	-	-	-	-	-	-	-	-	-	-	FIVAR,Glyco_hydro_59	signal_peptide	1_43	PossiblySecreted
MBU5977497	216	bifunctional 4-hydroxy-2-oxoglutarate aldolase/2-dehydro-3-deoxy-phosphogluconate aldolase [Lacticaseibacillus rhamnosus].	G	KDPG and KHG aldolase	eda	-	4.1.2.14,4.1.3.42	ko:K01625	ko00030,ko00630,ko01100,ko01120,ko01200,map00030,map00630,map01100,map01120,map01200	M00008,M00061,M00308,M00631	R00470,R05605	RC00307,RC00308,RC00435	ko00000,ko00001,ko00002,ko01000	-	-	-	Aldolase	-	-	-
MBU5977498	323	sugar kinase [Lacticaseibacillus rhamnosus].	G	pfkB family carbohydrate kinase	kdgK	-	2.7.1.45	ko:K00874	ko00030,ko01100,ko01120,ko01200,map00030,map01100,map01120,map01200	M00061,M00308,M00631	R01541	RC00002,RC00017	ko00000,ko00001,ko00002,ko01000	-	-	-	PfkB	-	-	-
MBU5977499	477	glucuronate isomerase [Lacticaseibacillus rhamnosus].	G	glucuronate isomerase	uxaC	-	5.3.1.12	ko:K01812	ko00040,ko01100,map00040,map01100	M00061,M00631	R01482,R01983	RC00376	ko00000,ko00001,ko00002,ko01000	-	-	-	UxaC	-	-	-
MBU5977500	361	mannonate dehydratase [Lacticaseibacillus rhamnosus].	G	Catalyzes the dehydration of D-mannonate	uxuA	GO:0003674,GO:0003824,GO:0005488,GO:0005506,GO:0005975,GO:0005996,GO:0006063,GO:0006064,GO:0006082,GO:0008150,GO:0008152,GO:0008198,GO:0008927,GO:0009056,GO:0009987,GO:0016052,GO:0016054,GO:0016829,GO:0016835,GO:0016836,GO:0019585,GO:0019752,GO:0030145,GO:0032787,GO:0042839,GO:0042840,GO:0043167,GO:0043169,GO:0043436,GO:0044237,GO:0044238,GO:0044248,GO:0044281,GO:0044282,GO:0046365,GO:0046395,GO:…	4.2.1.8	ko:K01686	ko00040,ko01100,map00040,map01100	M00061	R05606	RC00543	ko00000,ko00001,ko00002,ko01000	-	-	-	UxuA	-	-	-
MBU5977501	544	mannitol dehydrogenase family protein [Lacticaseibacillus rhamnosus].	G	Mannitol dehydrogenase C-terminal domain	uxuB	-	1.1.1.57	ko:K00040	ko00040,ko01100,map00040,map01100	M00061	R02454	RC00085	ko00000,ko00001,ko00002,ko01000	-	-	-	Mannitol_dh,Mannitol_dh_C	-	-	PossiblySecreted
MBU5977502	525	glycosyl hydrolase family 30 [Lacticaseibacillus rhamnosus].	G	Glycosyl hydrolase family 30 TIM-barrel domain	-	-	3.2.1.45	ko:K01201	ko00511,ko00600,ko01100,ko04142,map00511,map00600,map01100,map04142	-	R01498	RC00059,RC00451	ko00000,ko00001,ko01000	-	GH30	-	Glyco_hydro_30,Glyco_hydro_30C	-	-	PossiblySecreted
MBU5977503	442	MFS transporter [Lacticaseibacillus rhamnosus].	G	Major Facilitator	-	-	-	-	-	-	-	-	-	-	-	-	MFS_1	-	-	PossiblySecreted
MBU5977504	230	GntR family transcriptional regulator [Lacticaseibacillus rhamnosus].	K	FCD domain	kdgR	-	-	-	-	-	-	-	-	-	-	-	FCD,GntR	-	-	-
MBU5977505	339	sugar kinase [Lacticaseibacillus rhamnosus].	G	pfkB family carbohydrate kinase	kdgK	-	2.7.1.45	ko:K00874	ko00030,ko01100,ko01120,ko01200,map00030,map01100,map01120,map01200	M00061,M00308,M00631	R01541	RC00002,RC00017	ko00000,ko00001,ko00002,ko01000	-	-	-	PfkB	-	-	-
MBU5977506	839	galactosidase [Lacticaseibacillus rhamnosus].	M	Glycosyl hydrolase family 59	-	-	-	-	-	-	-	-	-	-	-	-	Glyco_hydro_59	-	-	PossiblySecreted
MBU5977507	109	role in replication [Lacticaseibacillus rhamnosus].	-	-	ps105	-	-	-	-	-	-	-	-	-	-	-	-	-	-	PossiblySecreted
MBU5977508	457	MFS transporter [Lacticaseibacillus rhamnosus].	EGP	Major Facilitator	-	-	-	-	-	-	-	-	-	-	-	-	MFS_1	-	-	PossiblySecreted
MBU5977509	124	hypothetical protein KQ233_00890 [Lacticaseibacillus rhamnosus].																-	-	PossiblySecreted
MBU5977510	1082	MMPL family transporter [Lacticaseibacillus rhamnosus].	S	MMPL family	ydgH	-	-	ko:K06994	-	-	-	-	ko00000	-	-	-	MMPL	signal_peptide	1_31	PossiblySecreted
MBU5977511	200	TetR/AcrR family transcriptional regulator [Lacticaseibacillus rhamnosus].	K	Tetracycline repressor, C-terminal all-alpha domain	-	-	-	ko:K22106	-	-	-	-	ko00000,ko03000	-	-	-	TetR_C_10,TetR_N	-	-	-
MBU5977512	246	sulfite exporter TauE/SafE family protein [Lacticaseibacillus rhamnosus].	S	Sulfite exporter TauE/SafE	-	-	-	ko:K07090	-	-	-	-	ko00000	-	-	-	TauE	-	-	PossiblySecreted
MBU5977513	443	amidohydrolase family protein [Lacticaseibacillus rhamnosus].	F	Amidohydrolase family	-	-	3.5.4.28,3.5.4.31	ko:K12960	ko00270,ko01100,map00270,map01100	-	R09660	RC00477	ko00000,ko00001,ko01000	-	-	-	Amidohydro_1	-	-	-
MBU5977514	148	hypothetical protein KQ233_00915 [Lacticaseibacillus rhamnosus].	S	An automated process has identified a potential problem with this gene model	-	-	-	-	-	-	-	-	-	-	-	-	-	-	-	PossiblySecreted
MBU5977515	280	DUF3100 domain-containing protein [Lacticaseibacillus rhamnosus].	S	Protein of unknown function (DUF3100)	-	-	-	-	-	-	-	-	-	-	-	-	DUF3100	-	-	PossiblySecreted
MBU5977516	80	hypothetical protein KQ233_00925 [Lacticaseibacillus rhamnosus].																signal_peptide	1_20	PossiblySecreted
MBU5977517	220	ABC transporter permease [Lacticaseibacillus rhamnosus].	P	Binding-protein-dependent transport system inner membrane component	opuCD	GO:0003674,GO:0005215,GO:0005575,GO:0005623,GO:0005886,GO:0006810,GO:0006811,GO:0006812,GO:0008150,GO:0015695,GO:0015696,GO:0015697,GO:0015838,GO:0016020,GO:0031460,GO:0044464,GO:0051179,GO:0051234,GO:0071702,GO:0071705,GO:0071944,GO:0072337	-	ko:K05846	ko02010,map02010	M00209	-	-	ko00000,ko00001,ko00002,ko02000	3.A.1.12	-	iYO844.BSU33800	BPD_transp_1	-	-	PossiblySecreted
MBU5977518	309	osmoprotectant ABC transporter substrate-binding protein [Lacticaseibacillus rhamnosus].	M	Periplasmic glycine betaine choline-binding (lipo)protein of an ABC-type transport system (osmoprotectant binding protein)	opuCC	GO:0003674,GO:0005215,GO:0005575,GO:0005623,GO:0005886,GO:0006810,GO:0006811,GO:0006812,GO:0008150,GO:0015695,GO:0015696,GO:0015697,GO:0015838,GO:0016020,GO:0031460,GO:0044464,GO:0051179,GO:0051234,GO:0071702,GO:0071705,GO:0071944,GO:0072337	-	ko:K05845	ko02010,map02010	M00209	-	-	ko00000,ko00001,ko00002,ko02000	3.A.1.12	-	iSB619.SA_RS12835	OpuAC	lipoprotein_signal_peptide	1_21	PossiblySecreted
MBU5977519	209	ABC transporter permease [Lacticaseibacillus rhamnosus].	E	ABC transporter permease	opuCB	-	-	ko:K05846	ko02010,map02010	M00209	-	-	ko00000,ko00001,ko00002,ko02000	3.A.1.12	-	-	BPD_transp_1	-	-	PossiblySecreted
MBU5977520	415	ABC transporter ATP-binding protein [Lacticaseibacillus rhamnosus].	E	ABC transporter, ATP-binding protein	opuCA	-	-	ko:K05847	ko02010,map02010	M00209	-	-	ko00000,ko00001,ko00002,ko02000	3.A.1.12	-	iSB619.SA_RS12845,iYO844.BSU33730	ABC_tran,CBS	-	-	-
MBU5977521	618	heavy metal translocating P-type ATPase [Lacticaseibacillus rhamnosus].	P	P-type ATPase	cadA	-	3.6.3.3,3.6.3.5	ko:K01534	-	-	-	-	ko00000,ko01000	3.A.3.6	-	-	E1-E2_ATPase,Hydrolase	-	-	PossiblySecreted
MBU5977522	75	heavy-metal-associated domain-containing protein [Lacticaseibacillus rhamnosus].	P	Heavy-metal-associated domain	copZ	-	-	-	-	-	-	-	-	-	-	-	HMA	-	-	PossiblySecreted
MBU5977523	192	DNA-binding protein [Lacticaseibacillus rhamnosus].	P	Belongs to the Dps family	dpsB	-	-	-	-	-	-	-	-	-	-	-	Ferritin	-	-	-
MBU5977524	219	Crp/Fnr family transcriptional regulator [Lacticaseibacillus rhamnosus].	K	helix_turn_helix, cAMP Regulatory protein	flp	-	-	ko:K21562	-	-	-	-	ko00000,ko03000	-	-	-	HTH_Crp_2,cNMP_binding	-	-	-
MBU5977525	181	TetR/AcrR family transcriptional regulator [Lacticaseibacillus rhamnosus].	K	Bacterial regulatory proteins, tetR family	-	-	-	-	-	-	-	-	-	-	-	-	TetR_N	-	-	-
MBU5977526	172	HXXEE domain-containing protein [Lacticaseibacillus rhamnosus].	S	Protein of unknown function with HXXEE motif	-	-	-	-	-	-	-	-	-	-	-	-	HXXEE	-	-	PossiblySecreted
MBU5977527	293	CPBP family intramembrane metalloprotease [Lacticaseibacillus rhamnosus].	S	CAAX protease self-immunity	-	-	-	ko:K07052	-	-	-	-	ko00000	-	-	-	Abi	-	-	PossiblySecreted
MBU5977528	57	hypothetical protein KQ233_00985 [Lacticaseibacillus rhamnosus].																-	-	PossiblySecreted
MBU5977529	62	hypothetical protein KQ233_00990 [Lacticaseibacillus rhamnosus].																-	-	PossiblySecreted
MBU5977530	264	tryptophan synthase subunit alpha [Lacticaseibacillus rhamnosus].	E	The alpha subunit is responsible for the aldol cleavage of indoleglycerol phosphate to indole and glyceraldehyde 3- phosphate	trpA	-	4.2.1.20	ko:K01695	ko00260,ko00400,ko01100,ko01110,ko01130,ko01230,map00260,map00400,map01100,map01110,map01130,map01230	M00023	R00674,R02340,R02722	RC00209,RC00210,RC00700,RC00701,RC02868	ko00000,ko00001,ko00002,ko01000	-	-	-	Trp_syntA	-	-	-
MBU5977531	406	tryptophan synthase subunit beta [Lacticaseibacillus rhamnosus].	E	The beta subunit is responsible for the synthesis of L- tryptophan from indole and L-serine	trpB	GO:0000162,GO:0005575,GO:0005622,GO:0005623,GO:0005737,GO:0006082,GO:0006520,GO:0006568,GO:0006576,GO:0006586,GO:0006725,GO:0006807,GO:0008150,GO:0008152,GO:0008652,GO:0009058,GO:0009072,GO:0009073,GO:0009308,GO:0009309,GO:0009987,GO:0016053,GO:0018130,GO:0019438,GO:0019752,GO:0034641,GO:0042401,GO:0042430,GO:0042435,GO:0043436,GO:0044106,GO:0044237,GO:0044238,GO:0044249,GO:0044271,GO:0044281,GO:…	4.2.1.20,5.3.1.24	ko:K01696,ko:K01817	ko00260,ko00400,ko01100,ko01110,ko01130,ko01230,map00260,map00400,map01100,map01110,map01130,map01230	M00023	R00674,R02340,R02722,R03509	RC00209,RC00210,RC00700,RC00701,RC00945,RC02868	ko00000,ko00001,ko00002,ko01000	-	-	iYO844.BSU22640	PALP	-	-	-
MBU5977532	199	phosphoribosylanthranilate isomerase [Lacticaseibacillus rhamnosus].	E	Belongs to the TrpF family	trpF	-	5.3.1.24	ko:K01817	ko00400,ko01100,ko01110,ko01130,ko01230,map00400,map01100,map01110,map01130,map01230	M00023	R03509	RC00945	ko00000,ko00001,ko00002,ko01000	-	-	-	PRAI	-	-	-
MBU5977533	259	indole-3-glycerol phosphate synthase TrpC [Lacticaseibacillus rhamnosus].	E	Belongs to the TrpC family	trpC	GO:0003674,GO:0003824,GO:0004425,GO:0016829,GO:0016830,GO:0016831	4.1.1.48,5.3.1.24	ko:K01609,ko:K13498	ko00400,ko01100,ko01110,ko01130,ko01230,map00400,map01100,map01110,map01130,map01230	M00023	R03508,R03509	RC00944,RC00945	ko00000,ko00001,ko00002,ko01000	-	-	-	IGPS	-	-	-
MBU5977534	341	anthranilate phosphoribosyltransferase [Lacticaseibacillus rhamnosus].	F	Catalyzes the transfer of the phosphoribosyl group of 5- phosphorylribose-1-pyrophosphate (PRPP) to anthranilate to yield N-(5'-phosphoribosyl)-anthranilate (PRA)	trpD	GO:0000162,GO:0003674,GO:0003824,GO:0004048,GO:0004425,GO:0006082,GO:0006520,GO:0006568,GO:0006576,GO:0006586,GO:0006725,GO:0006807,GO:0008150,GO:0008152,GO:0008652,GO:0009058,GO:0009072,GO:0009073,GO:0009308,GO:0009309,GO:0009987,GO:0016053,GO:0016740,GO:0016757,GO:0016763,GO:0016829,GO:0016830,GO:0016831,GO:0018130,GO:0019438,GO:0019752,GO:0034641,GO:0042401,GO:0042430,GO:0042435,GO:0043436,GO:…	2.4.2.18,4.1.3.27	ko:K00766,ko:K13497	ko00400,ko01100,ko01110,ko01130,ko01230,map00400,map01100,map01110,map01130,map01230	M00023	R00985,R00986,R01073	RC00010,RC00440,RC02148,RC02414	ko00000,ko00001,ko00002,ko01000	-	-	-	Glycos_trans_3N,Glycos_transf_3	-	-	-
MBU5977535	608	MFS transporter [Lacticaseibacillus rhamnosus].	EGP	Major Facilitator	-	-	-	-	-	-	-	-	-	-	-	-	MFS_1	-	-	PossiblySecreted
MBU5977536	201	TetR/AcrR family transcriptional regulator [Lacticaseibacillus rhamnosus].	K	Bacterial regulatory proteins, tetR family	-	-	-	-	-	-	-	-	-	-	-	-	TetR_N	-	-	-
MBU5977537	234	hypothetical protein KQ233_01030 [Lacticaseibacillus rhamnosus].	-	-	-	-	-	-	-	-	-	-	-	-	-	-	-	signal_peptide	1_25	PossiblySecreted
MBU5977538	57	AbrB family transcriptional regulator [Lacticaseibacillus rhamnosus].																-	-	PossiblySecreted
MBU5977539	196	dTDP-4-dehydrorhamnose 3,5-epimerase [Lacticaseibacillus rhamnosus].	M	dTDP-4-dehydrorhamnose 3,5-epimerase	-	-	5.1.3.13	ko:K01790	ko00521,ko00523,ko01130,map00521,map00523,map01130	M00793	R06514	RC01531	ko00000,ko00001,ko00002,ko01000	-	-	-	dTDP_sugar_isom	-	-	-
MBU5977540	255	4-hydroxy-tetrahydrodipicolinate reductase [Lacticaseibacillus rhamnosus].	E	Catalyzes the conversion of 4-hydroxy- tetrahydrodipicolinate (HTPA) to tetrahydrodipicolinate	dapB	GO:0003674,GO:0003824,GO:0005575,GO:0005622,GO:0005623,GO:0005737,GO:0005829,GO:0006082,GO:0006520,GO:0006807,GO:0008150,GO:0008152,GO:0008652,GO:0008839,GO:0009058,GO:0009987,GO:0016053,GO:0016491,GO:0016627,GO:0016628,GO:0019752,GO:0019877,GO:0043436,GO:0043648,GO:0043650,GO:0044237,GO:0044238,GO:0044249,GO:0044281,GO:0044283,GO:0044424,GO:0044444,GO:0044464,GO:0046394,GO:0046451,GO:0055114,GO:…	1.17.1.8	ko:K00215	ko00261,ko00300,ko01100,ko01110,ko01120,ko01130,ko01230,map00261,map00300,map01100,map01110,map01120,map01130,map01230	M00016,M00525,M00526,M00527	R04198,R04199	RC00478	ko00000,ko00001,ko00002,ko01000	-	-	iYO844.BSU22490	DapB_C,DapB_N	-	-	-
MBU5977541	301	4-hydroxy-tetrahydrodipicolinate synthase [Lacticaseibacillus rhamnosus].	E	Catalyzes the condensation of (S)-aspartate-beta- semialdehyde (S)-ASA and pyruvate to 4-hydroxy- tetrahydrodipicolinate (HTPA)	dapA	-	4.3.3.7	ko:K01714	ko00261,ko00300,ko01100,ko01110,ko01120,ko01130,ko01230,map00261,map00300,map01100,map01110,map01120,map01130,map01230	M00016,M00525,M00526,M00527	R10147	RC03062,RC03063	ko00000,ko00001,ko00002,ko01000	-	-	-	DHDPS	-	-	-
MBU5977542	383	N-acetyldiaminopimelate deacetylase [Lacticaseibacillus rhamnosus].	E	Catalyzes the conversion of N-acetyl-diaminopimelate to diaminopimelate and acetate	hipO	GO:0003674,GO:0003824,GO:0006082,GO:0006520,GO:0006553,GO:0006807,GO:0008150,GO:0008152,GO:0008652,GO:0009058,GO:0009066,GO:0009067,GO:0009085,GO:0009089,GO:0009987,GO:0016053,GO:0016787,GO:0016810,GO:0016811,GO:0019213,GO:0019752,GO:0019877,GO:0043436,GO:0043648,GO:0043650,GO:0044237,GO:0044238,GO:0044249,GO:0044281,GO:0044283,GO:0046394,GO:0046451,GO:0050118,GO:0071704,GO:1901564,GO:1901566,GO:…	3.5.1.47	ko:K05823	ko00300,ko01100,ko01110,ko01230,map00300,map01100,map01110,map01230	M00525	R02733	RC00064,RC00300	ko00000,ko00001,ko00002,ko01000,ko01002	-	-	-	M20_dimer,Peptidase_M20	-	-	-
MBU5977543	234	2,3,4,5-tetrahydropyridine-2,6-dicarboxylate N-acetyltransferase [Lacticaseibacillus rhamnosus].	E	Catalyzes the transfer of an acetyl group from acetyl- CoA to tetrahydrodipicolinate	dapH	-	2.3.1.117,2.3.1.89	ko:K00674,ko:K05822	ko00300,ko01100,ko01110,ko01120,ko01230,map00300,map01100,map01110,map01120,map01230	M00016,M00525	R04364,R04365	RC00004,RC01136	ko00000,ko00001,ko00002,ko01000	-	-	iYO844.BSU14180	DapH_N,Hexapep	-	-	-
MBU5977544	447	diaminopimelate decarboxylase [Lacticaseibacillus rhamnosus].	E	Specifically catalyzes the decarboxylation of meso- diaminopimelate (meso-DAP) to L-lysine	lysA	-	4.1.1.20	ko:K01586	ko00300,ko01100,ko01110,ko01120,ko01130,ko01230,map00300,map01100,map01110,map01120,map01130,map01230	M00016,M00525,M00526,M00527	R00451	RC00299	ko00000,ko00001,ko00002,ko01000	-	-	-	Orn_Arg_deC_N,Orn_DAP_Arg_deC	-	-	-
MBU5977545	459	aspartate kinase [Lacticaseibacillus rhamnosus].	E	Belongs to the aspartokinase family	lysC	GO:0000166,GO:0003674,GO:0003824,GO:0004072,GO:0005488,GO:0005524,GO:0005575,GO:0005622,GO:0005623,GO:0005737,GO:0006082,GO:0006520,GO:0006553,GO:0006793,GO:0006796,GO:0006807,GO:0008144,GO:0008150,GO:0008152,GO:0008652,GO:0009058,GO:0009066,GO:0009067,GO:0009085,GO:0009089,GO:0009987,GO:0016053,GO:0016301,GO:0016310,GO:0016740,GO:0016772,GO:0016774,GO:0017076,GO:0019202,GO:0019752,GO:0030554,GO:…	2.7.2.4	ko:K00928	ko00260,ko00261,ko00270,ko00300,ko01100,ko01110,ko01120,ko01130,ko01210,ko01230,map00260,map00261,map00270,map00300,map01100,map01110,map01120,map01130,map01210,map01230	M00016,M00017,M00018,M00033,M00525,M00526,M00527	R00480	RC00002,RC00043	ko00000,ko00001,ko00002,ko01000	-	-	iYO844.BSU03790	AA_kinase,ACT,ACT_7	-	-	-
MBU5977546	335	diaminopimelate epimerase [Lacticaseibacillus rhamnosus].	E	Catalyzes the stereoinversion of LL-2,6- diaminoheptanedioate (L,L-DAP) to meso-diaminoheptanedioate (meso- DAP), a precursor of L-lysine and an essential component of the bacterial peptidoglycan	dapF	GO:0003674,GO:0003824,GO:0005575,GO:0005622,GO:0005623,GO:0005737,GO:0005829,GO:0006082,GO:0006520,GO:0006553,GO:0006807,GO:0008150,GO:0008152,GO:0008652,GO:0008837,GO:0009058,GO:0009066,GO:0009067,GO:0009085,GO:0009089,GO:0009987,GO:0016053,GO:0016853,GO:0016854,GO:0016855,GO:0019752,GO:0036361,GO:0043436,GO:0043648,GO:0044237,GO:0044238,GO:0044249,GO:0044281,GO:0044283,GO:0044424,GO:0044444,GO:…	5.1.1.7	ko:K01778	ko00300,ko01100,ko01110,ko01120,ko01130,ko01230,map00300,map01100,map01110,map01120,map01130,map01230	M00016,M00525,M00527	R02735	RC00302	ko00000,ko00001,ko00002,ko01000	-	-	-	DAP_epimerase	-	-	-
MBU5977547	352	aspartate-semialdehyde dehydrogenase [Lacticaseibacillus rhamnosus].	E	Catalyzes the NADPH-dependent formation of L-aspartate- semialdehyde (L-ASA) by the reductive dephosphorylation of L- aspartyl-4-phosphate	asd	-	1.2.1.11	ko:K00133	ko00260,ko00261,ko00270,ko00300,ko01100,ko01110,ko01120,ko01130,ko01210,ko01230,map00260,map00261,map00270,map00300,map01100,map01110,map01120,map01130,map01210,map01230	M00016,M00017,M00018,M00033,M00525,M00526,M00527	R02291	RC00684	ko00000,ko00001,ko00002,ko01000	-	-	-	Semialdhyde_dh,Semialdhyde_dhC	-	-	-
MBU5977548	125	hypothetical protein KQ233_01085 [Lacticaseibacillus rhamnosus].	-	-	-	-	-	-	-	-	-	-	-	-	-	-	-	signal_peptide	1_24	PossiblySecreted
MBU5977549	137	NUDIX domain-containing protein [Lacticaseibacillus rhamnosus].	L	NUDIX domain	-	-	-	-	-	-	-	-	-	-	-	-	NUDIX	-	-	-
MBU5977550	292	DMT family transporter [Lacticaseibacillus rhamnosus].	EG	EamA-like transporter family	-	-	-	-	-	-	-	-	-	-	-	-	EamA	-	-	PossiblySecreted
MBU5977551	213	TetR/AcrR family transcriptional regulator C-terminal domain-containing protein [Lacticaseibacillus rhamnosus].	K	Tetracyclin repressor, C-terminal all-alpha domain	-	-	-	-	-	-	-	-	-	-	-	-	TetR_C,TetR_N	-	-	-
MBU5977552	318	ABC transporter permease [Lacticaseibacillus rhamnosus].	V	ABC-2 type transporter	-	-	-	ko:K01992	-	M00254	-	-	ko00000,ko00002,ko02000	3.A.1	-	-	ABC2_membrane,ABC2_membrane_3	signal_peptide	1_37	PossiblySecreted
MBU5977553	246	ABC transporter permease [Lacticaseibacillus rhamnosus].	P	ABC-2 family transporter protein	-	-	-	-	-	-	-	-	-	-	-	-	ABC2_membrane	-	-	PossiblySecreted
MBU5977554	311	ABC transporter ATP-binding protein [Lacticaseibacillus rhamnosus].	V	ABC transporter, ATP-binding protein	-	-	-	ko:K01990	-	M00254	-	-	ko00000,ko00002,ko02000	3.A.1	-	-	ABC_tran,DUF4162	-	-	-
MBU5977555	668	DHH family phosphoesterase [Lacticaseibacillus rhamnosus].	T	signaling protein consisting of a modified GGDEF domain and a DHH domain	yybT	-	-	-	-	-	-	-	-	-	-	-	DHH,DHHA1	-	-	PossiblySecreted
MBU5977556	151	50S ribosomal protein L9 [Lacticaseibacillus rhamnosus].	J	Binds to the 23S rRNA	rplI	GO:0003674,GO:0003676,GO:0003723,GO:0005488,GO:0005575,GO:0005622,GO:0005623,GO:0005737,GO:0005829,GO:0005840,GO:0006412,GO:0006518,GO:0006807,GO:0008150,GO:0008152,GO:0009058,GO:0009059,GO:0009987,GO:0010467,GO:0015934,GO:0019538,GO:0022625,GO:0022626,GO:0032991,GO:0034641,GO:0034645,GO:0043043,GO:0043170,GO:0043226,GO:0043228,GO:0043229,GO:0043232,GO:0043603,GO:0043604,GO:0044237,GO:0044238,GO:…	-	ko:K02939	ko03010,map03010	M00178	-	-	br01610,ko00000,ko00001,ko00002,ko03011	-	-	-	Ribosomal_L9_C,Ribosomal_L9_N	-	-	-
MBU5977557	461	replicative DNA helicase [Lacticaseibacillus rhamnosus].	L	Participates in initiation and elongation during chromosome replication	dnaB	GO:0003674,GO:0003678,GO:0003824,GO:0004386,GO:0005575,GO:0005622,GO:0005623,GO:0005737,GO:0005829,GO:0006139,GO:0006259,GO:0006260,GO:0006261,GO:0006268,GO:0006725,GO:0006807,GO:0006996,GO:0008150,GO:0008152,GO:0009058,GO:0009059,GO:0009987,GO:0016043,GO:0016462,GO:0016787,GO:0016817,GO:0016818,GO:0017111,GO:0032392,GO:0032508,GO:0034641,GO:0034645,GO:0043170,GO:0044237,GO:0044238,GO:0044249,GO:…	3.6.4.12	ko:K02314	ko03030,ko04112,map03030,map04112	-	-	-	ko00000,ko00001,ko01000,ko03032	-	-	-	DnaB,DnaB_C	-	-	-
MBU5977558	387	hypothetical protein KQ233_01140 [Lacticaseibacillus rhamnosus].	-	-	-	-	-	-	-	-	-	-	-	-	-	-	-	-	-	-
MBU5977559	663	glucose PTS transporter subunit IIA [Lacticaseibacillus rhamnosus].	G	phosphotransferase system	pts32BC	-	2.7.1.211	ko:K02808,ko:K02809,ko:K02810	ko00500,ko02060,map00500,map02060	M00269	R00811	RC00017,RC03206	ko00000,ko00001,ko00002,ko01000,ko02000	4.A.1.2.1,4.A.1.2.10,4.A.1.2.12,4.A.1.2.9	-	-	PTS_EIIA_1,PTS_EIIB,PTS_EIIC	-	-	PossiblySecreted
MBU5977560	310	N-acetylmuramic acid 6-phosphate etherase [Lacticaseibacillus rhamnosus].	G	Specifically catalyzes the cleavage of the D-lactyl ether substituent of MurNAc 6-phosphate, producing GlcNAc 6- phosphate and D-lactate	murQ	-	4.2.1.126	ko:K07106	ko00520,ko01100,map00520,map01100	-	R08555	RC00397,RC00746	ko00000,ko00001,ko01000	-	-	-	SIS,SIS_2	-	-	-
MBU5977561	289	MurR/RpiR family transcriptional regulator [Lacticaseibacillus rhamnosus].	K	Helix-turn-helix domain, rpiR family	yleF	-	-	-	-	-	-	-	-	-	-	-	HTH_6,SIS	-	-	PossiblySecreted
MBU5977562	201	TetR/AcrR family transcriptional regulator [Lacticaseibacillus rhamnosus].	K	Transcriptional regulator C-terminal region	-	-	-	-	-	-	-	-	-	-	-	-	TetR_C_8,TetR_N	-	-	-
MBU5977563	234	ABC transporter ATP-binding protein [Lacticaseibacillus rhamnosus].	V	ABC transporter, ATP-binding protein	-	-	-	ko:K02003	-	M00258	-	-	ko00000,ko00002,ko02000	3.A.1	-	-	ABC_tran	-	-	PossiblySecreted
MBU5977564	1101	FtsX-like permease family protein [Lacticaseibacillus rhamnosus].	V	ABC transporter permease	ylbB	-	-	ko:K02004	-	M00258	-	-	ko00000,ko00002,ko02000	3.A.1	-	-	FtsX,MacB_PCD	-	-	PossiblySecreted
MBU5977565	351	amidohydrolase [Lacticaseibacillus rhamnosus].	S	Amidohydrolase	-	-	4.1.1.52	ko:K22213	-	-	-	-	ko00000,ko01000	-	-	-	Amidohydro_2	-	-	-
MBU5977566	430	adenylosuccinate synthase [Lacticaseibacillus rhamnosus].	F	Plays an important role in the de novo pathway of purine nucleotide biosynthesis. Catalyzes the first committed step in the biosynthesis of AMP from IMP	purA	GO:0003674,GO:0003824,GO:0004019,GO:0005575,GO:0005622,GO:0005623,GO:0005737,GO:0006139,GO:0006163,GO:0006164,GO:0006167,GO:0006725,GO:0006753,GO:0006793,GO:0006796,GO:0006807,GO:0008150,GO:0008152,GO:0009058,GO:0009117,GO:0009123,GO:0009124,GO:0009126,GO:0009127,GO:0009150,GO:0009152,GO:0009156,GO:0009161,GO:0009165,GO:0009167,GO:0009168,GO:0009259,GO:0009260,GO:0009987,GO:0016874,GO:0016879,GO:…	6.3.4.4	ko:K01939	ko00230,ko00250,ko01100,map00230,map00250,map01100	M00049	R01135	RC00458,RC00459	ko00000,ko00001,ko00002,ko01000	-	-	-	Adenylsucc_synt	-	-	-
MBU5977567	632	heavy metal translocating P-type ATPase [Lacticaseibacillus rhamnosus].	P	P-type ATPase	cadA	-	3.6.3.3,3.6.3.5	ko:K01534	-	-	-	-	ko00000,ko01000	3.A.3.6	-	-	E1-E2_ATPase,Hydrolase	-	-	-
MBU5977568	114	metalloregulator ArsR/SmtB family transcription factor [Lacticaseibacillus rhamnosus].	K	helix_turn_helix, Arsenical Resistance Operon Repressor	cadC5	-	-	ko:K21903	-	-	-	-	ko00000,ko03000	-	-	-	HTH_5	-	-	-
MBU5977569	373	helix-turn-helix domain-containing protein [Lacticaseibacillus rhamnosus].	K	Helix-turn-helix XRE-family like proteins	-	-	-	-	-	-	-	-	-	-	-	-	HTH_3	-	-	-
MBU5977570	71	PLD nuclease N-terminal domain-containing protein [Lacticaseibacillus rhamnosus].	S	Phospholipase_D-nuclease N-terminal	-	-	-	-	-	-	-	-	-	-	-	-	PLDc_N	-	-	PossiblySecreted
MBU5977571	309	ABC transporter ATP-binding protein [Lacticaseibacillus rhamnosus].	V	ABC transporter	yxlF	-	-	ko:K01990	-	M00254	-	-	ko00000,ko00002,ko02000	3.A.1	-	-	ABC_tran,DUF4162	-	-	-
MBU5977572	253	ABC transporter permease [Lacticaseibacillus rhamnosus].	S	COG1277 ABC-type transport system involved in multi-copper enzyme maturation, permease component	-	-	-	ko:K01992	-	M00254	-	-	ko00000,ko00002,ko02000	3.A.1	-	-	ABC2_membrane_2	-	-	PossiblySecreted
MBU5977573	727	anaerobic ribonucleoside-triphosphate reductase [Lacticaseibacillus rhamnosus].	F	Ribonucleoside-triphosphate reductase	nrdD	-	1.1.98.6	ko:K21636	ko00230,ko00240,ko01100,map00230,map00240,map01100	M00053	R11633,R11634,R11635,R11636	RC00613	ko00000,ko00001,ko00002,ko01000	-	-	-	ATP-cone,NRDD	-	-	-
MBU5977574	231	hypothetical protein KQ233_01225 [Lacticaseibacillus rhamnosus].	-	-	-	-	-	-	-	-	-	-	-	-	-	-	-	-	-	PossiblySecreted
MBU5977575	88	hypothetical protein KQ233_01230 [Lacticaseibacillus rhamnosus].																-	-	PossiblySecreted
MBU5977576	202	helix-turn-helix domain-containing protein [Lacticaseibacillus rhamnosus].	K	Bacteriophage CI repressor helix-turn-helix domain	-	-	-	-	-	-	-	-	-	-	-	-	DUF3955,HTH_3	-	-	PossiblySecreted
MBU5977577	43	alpha-galactosidase [Lacticaseibacillus rhamnosus].	-	-	-	-	-	-	-	-	-	-	-	-	-	-	-	-	-	PossiblySecreted
MBU5977578	326	phosphatase PAP2 family protein [Lacticaseibacillus rhamnosus].	I	PAP2 superfamily	yveB	-	-	-	-	-	-	-	-	-	-	-	PAP2	-	-	PossiblySecreted
MBU5977579	358	LD-carboxypeptidase [Lacticaseibacillus rhamnosus].	V	LD-carboxypeptidase	mccF	-	-	-	-	-	-	-	-	-	-	-	Peptidase_S66	-	-	-
MBU5977580	117	hypothetical protein KQ233_01260 [Lacticaseibacillus rhamnosus].																-	-	-
MBU5977581	83	hypothetical protein KQ233_01265 [Lacticaseibacillus rhamnosus].	-	-	-	-	-	-	-	-	-	-	-	-	-	-	-	-	-	-
MBU5977582	360	D-alanine--D-alanine ligase [Lacticaseibacillus rhamnosus].	F	Belongs to the D-alanine--D-alanine ligase family	ddl	-	6.3.2.4	ko:K01921	ko00473,ko00550,ko01100,ko01502,map00473,map00550,map01100,map01502	-	R01150	RC00064,RC00141	ko00000,ko00001,ko01000,ko01011	-	-	-	Dala_Dala_lig_C,Dala_Dala_lig_N	-	-	-
MBU5977583	88	hypothetical protein KQ233_01275 [Lacticaseibacillus rhamnosus].	-	-	-	-	-	-	-	-	-	-	-	-	-	-	-	signal_peptide	1_44	PossiblySecreted
MBU5977584	214	hypothetical protein KQ233_01280 [Lacticaseibacillus rhamnosus].	-	-	-	-	-	-	-	-	-	-	-	-	-	-	-	-	-	PossiblySecreted
MBU5977585	473	DHA2 family efflux MFS transporter permease subunit [Lacticaseibacillus rhamnosus].	EGP	Major Facilitator Superfamily	-	-	-	-	-	-	-	-	-	-	-	-	MFS_1	-	-	PossiblySecreted
MBU5977586	168	hypothetical protein KQ233_01290 [Lacticaseibacillus rhamnosus].	-	-	-	-	-	-	-	-	-	-	-	-	-	-	-	-	-	PossiblySecreted
MBU5977587	355	HAMP domain-containing histidine kinase [Lacticaseibacillus rhamnosus].	T	Histidine kinase	yclK	-	-	-	-	-	-	-	-	-	-	-	HAMP,HATPase_c,HisKA	-	-	PossiblySecreted
MBU5977588	224	response regulator transcription factor [Lacticaseibacillus rhamnosus].	K	Transcriptional regulatory protein, C terminal	-	-	-	-	-	-	-	-	-	-	-	-	Response_reg,Trans_reg_C	-	-	-
MBU5977589	163	methylated-DNA--[protein]-cysteine S-methyltransferase [Lacticaseibacillus rhamnosus].	L	Methyltransferase	adaB	GO:0003674,GO:0003824,GO:0003908,GO:0006139,GO:0006259,GO:0006281,GO:0006304,GO:0006307,GO:0006725,GO:0006807,GO:0006950,GO:0006974,GO:0008150,GO:0008152,GO:0008168,GO:0008172,GO:0009987,GO:0016740,GO:0016741,GO:0032259,GO:0033554,GO:0034641,GO:0035510,GO:0043170,GO:0043412,GO:0044237,GO:0044238,GO:0044260,GO:0046483,GO:0050896,GO:0051716,GO:0071704,GO:0090304,GO:1901360	2.1.1.63	ko:K00567,ko:K10778,ko:K13531	-	-	-	-	ko00000,ko01000,ko03000,ko03400	-	-	-	DNA_binding_1,Methyltransf_1N	-	-	-
MBU5977590	333	D-2-hydroxyisocaproate dehydrogenase [Lacticaseibacillus rhamnosus].	CH	Belongs to the D-isomer specific 2-hydroxyacid dehydrogenase family	ldhD3	-	1.1.1.28	ko:K03778	ko00620,ko01120,map00620,map01120	-	R00704	RC00044	ko00000,ko00001,ko01000	-	-	-	2-Hacid_dh,2-Hacid_dh_C	-	-	-
MBU5977591	98	hypothetical protein KQ233_01315 [Lacticaseibacillus rhamnosus].	-	-	-	-	-	-	-	-	-	-	-	-	-	-	-	-	-	PossiblySecreted
MBU5977592	122	DUF1304 domain-containing protein [Lacticaseibacillus rhamnosus].	S	Protein of unknown function (DUF1304)	-	-	-	ko:K08987	-	-	-	-	ko00000	-	-	-	DUF1304	signal_peptide	1_32	PossiblySecreted
MBU5977593	116	YisL family protein [Lacticaseibacillus rhamnosus].	S	Protein of unknown function (DUF1516)	-	-	-	-	-	-	-	-	-	-	-	-	DUF1516	-	-	PossiblySecreted
MBU5977594	485	NCS2 family permease [Lacticaseibacillus rhamnosus].	S	permease	XK27_07275	-	-	ko:K06901	-	-	-	-	ko00000,ko02000	2.A.1.40	-	-	Xan_ur_permease	-	-	PossiblySecreted
MBU5977595	107	DsrE family protein [Lacticaseibacillus rhamnosus].	S	DsrE/DsrF-like family	-	-	-	ko:K09004	-	-	-	-	ko00000	-	-	-	DrsE	-	-	-
MBU5977596	106	hypothetical protein KQ233_01340 [Lacticaseibacillus rhamnosus].																-	-	PossiblySecreted
MBU5977597	243	ATP-binding cassette domain-containing protein [Lacticaseibacillus rhamnosus].	P	ATPases associated with a variety of cellular activities	ytlC	-	3.6.3.36	ko:K02049,ko:K10831,ko:K15555	ko00920,ko02010,map00920,map02010	M00188,M00435,M00436	-	-	ko00000,ko00001,ko00002,ko01000,ko02000	3.A.1.16,3.A.1.17,3.A.1.17.1,3.A.1.17.2,3.A.1.17.4	-	-	ABC_tran	-	-	-
MBU5977598	328	ABC transporter substrate-binding protein [Lacticaseibacillus rhamnosus].	P	NMT1-like family	-	-	-	ko:K15551	ko00920,ko02010,map00920,map02010	M00435	-	-	ko00000,ko00001,ko00002,ko02000	3.A.1.17.1,3.A.1.17.4	-	-	NMT1,NMT1_2,OpuAC	lipoprotein_signal_peptide	1_23	-
MBU5977599	259	ABC transporter permease [Lacticaseibacillus rhamnosus].	P	Binding-protein-dependent transport system inner membrane component	-	-	-	ko:K02050,ko:K15552	ko00920,ko02010,map00920,map02010	M00188,M00435	-	-	ko00000,ko00001,ko00002,ko02000	3.A.1.16,3.A.1.17,3.A.1.17.1,3.A.1.17.4	-	-	BPD_transp_1	-	-	PossiblySecreted
MBU5977600	567	FAD-dependent oxidoreductase [Lacticaseibacillus rhamnosus].	P	Pyridine nucleotide-disulphide oxidoreductase, dimerisation domain	-	-	-	-	-	-	-	-	-	-	-	-	Pyr_redox_2,Pyr_redox_dim,Rhodanese	-	-	-
MBU5977601	447	YeeE/YedE family protein [Lacticaseibacillus rhamnosus].	S	Sulphur transport	-	-	-	ko:K07112	-	-	-	-	ko00000	-	-	-	Sulf_transp	-	-	PossiblySecreted
MBU5977602	308	LysR family transcriptional regulator [Lacticaseibacillus rhamnosus].	K	LysR substrate binding domain	-	-	-	-	-	-	-	-	-	-	-	-	HTH_1,LysR_substrate	-	-	-
MBU5977603	205	IS3 family transposase, partial [Lacticaseibacillus rhamnosus].	L	PFAM Integrase catalytic region	-	-	-	ko:K07497	-	-	-	-	ko00000	-	-	-	HTH_21,rve	-	-	-
MBU5977604	174	hypothetical protein KQ233_01390 [Lacticaseibacillus rhamnosus].	-	-	-	-	-	-	-	-	-	-	-	-	-	-	-	-	-	PossiblySecreted
MBU5977605	162	MucBP domain-containing protein [Lacticaseibacillus rhamnosus].	S	MucBP domain	-	-	-	-	-	-	-	-	-	-	-	-	MucBP	-	-	PossiblySecreted
MBU5977606	212	NAD(P)H-binding protein [Lacticaseibacillus rhamnosus].	S	NAD(P)H-binding	-	-	-	ko:K07118	-	-	-	-	ko00000	-	-	-	NAD_binding_10	-	-	-
MBU5977607	156	AAA family ATPase [Lacticaseibacillus rhamnosus].	E	AAA domain	-	-	-	-	-	-	-	-	-	-	-	-	AAA_18	-	-	-
MBU5977608	252	acyltransferase [Lacticaseibacillus rhamnosus].	E	lipolytic protein G-D-S-L family	-	-	-	-	-	-	-	-	-	-	-	-	-	signal_peptide	1_38	PossiblySecreted
MBU5977609	163	ferrous iron transport protein A [Lacticaseibacillus rhamnosus].	P	FeoA	feoA	-	-	ko:K04758	-	-	-	-	ko00000,ko02000	-	-	-	FeoA	-	-	-
MBU5977610	703	ferrous iron transport protein B [Lacticaseibacillus rhamnosus].	P	transporter of a GTP-driven Fe(2 ) uptake system	feoB	-	-	ko:K04759	-	-	-	-	ko00000,ko02000	9.A.8.1	-	iSB619.SA_RS13395	FeoB_C,FeoB_N,Gate	-	-	PossiblySecreted
MBU5977611	56	FeoB-associated Cys-rich membrane protein [Lacticaseibacillus rhamnosus].	S	Virus attachment protein p12 family	-	-	-	-	-	-	-	-	-	-	-	-	P12	-	-	PossiblySecreted
MBU5977612	105	glutaredoxin [Lacticaseibacillus rhamnosus].	-	-	-	-	-	-	-	-	-	-	-	-	-	-	-	-	-	-
MBU5977613	378	alpha-L-fucosidase [Lacticaseibacillus rhamnosus].	G	Alpha-L-fucosidase	-	-	3.2.1.51	ko:K01206	ko00511,map00511	-	-	-	ko00000,ko00001,ko01000,ko04147	-	GH29	-	Alpha_L_fucos	-	-	PossiblySecreted
MBU5977614	476	MFS transporter [Lacticaseibacillus rhamnosus].	G	MFS/sugar transport protein	-	-	-	-	-	-	-	-	-	-	-	-	MFS_2	-	-	PossiblySecreted
MBU5977615	124	hypothetical protein KQ233_01465 [Lacticaseibacillus rhamnosus].	-	-	-	-	-	-	-	-	-	-	-	-	-	-	-	-	-	-
MBU5977616	772	ATP-binding cassette domain-containing protein [Lacticaseibacillus rhamnosus].	V	ABC transporter, ATP-binding protein	-	-	-	ko:K02003,ko:K02004	-	M00258	-	-	ko00000,ko00002,ko02000	3.A.1	-	-	ABC_tran,FtsX,MacB_PCD	-	-	PossiblySecreted
MBU5977617	488	peptide MFS transporter [Lacticaseibacillus rhamnosus].	U	amino acid peptide transporter	dtpT	GO:0005575,GO:0005623,GO:0005886,GO:0016020,GO:0044464,GO:0071944	-	ko:K03305	-	-	-	-	ko00000	2.A.17	-	-	PTR2	-	-	PossiblySecreted
MBU5977618	277	metallophosphoesterase [Lacticaseibacillus rhamnosus].	S	Calcineurin-like phosphoesterase	-	-	-	-	-	-	-	-	-	-	-	-	Metallophos	-	-	-
MBU5977619	496	helix-turn-helix domain-containing protein [Lacticaseibacillus rhamnosus].	K	Mga helix-turn-helix domain	-	-	-	-	-	-	-	-	-	-	-	-	Mga	-	-	-
MBU5977620	2357	DUF1542 domain-containing protein [Lacticaseibacillus rhamnosus].	D	Domain of Unknown Function (DUF1542)	-	-	-	-	-	-	-	-	-	-	-	-	DUF1542	-	-	PossiblySecreted
MBU5977621	661	S9 family peptidase [Lacticaseibacillus rhamnosus].	E	Prolyl oligopeptidase family	yuxL	-	3.4.19.1	ko:K01303	-	-	-	-	ko00000,ko01000,ko01002	-	-	-	PD40,Peptidase_S9	-	-	PossiblySecreted
MBU5977622	265	pyrroline-5-carboxylate reductase [Lacticaseibacillus rhamnosus].	E	Catalyzes the reduction of 1-pyrroline-5-carboxylate (PCA) to L-proline	proC	-	1.5.1.2	ko:K00286	ko00330,ko01100,ko01110,ko01130,ko01230,map00330,map01100,map01110,map01130,map01230	M00015	R01248,R01251,R03291,R03293	RC00054,RC00083	ko00000,ko00001,ko00002,ko01000	-	-	-	F420_oxidored,P5CR_dimer	-	-	-
MBU5977623	381	N-acetylglucosamine-6-phosphate deacetylase [Lacticaseibacillus rhamnosus].	G	Belongs to the metallo-dependent hydrolases superfamily. NagA family	nagA	GO:0003674,GO:0003824,GO:0005488,GO:0005506,GO:0005515,GO:0006040,GO:0006044,GO:0006046,GO:0008150,GO:0008152,GO:0008448,GO:0009056,GO:0016787,GO:0016810,GO:0016811,GO:0019213,GO:0042802,GO:0042803,GO:0043167,GO:0043169,GO:0046348,GO:0046872,GO:0046914,GO:0046983,GO:0071704,GO:1901071,GO:1901072,GO:1901135,GO:1901136,GO:1901575	3.5.1.25	ko:K01443	ko00520,ko01130,map00520,map01130	-	R02059	RC00166,RC00300	ko00000,ko00001,ko01000	-	-	-	Amidohydro_1	-	-	-
MBU5977624	233	GntR family transcriptional regulator [Lacticaseibacillus rhamnosus].	K	UbiC transcription regulator-associated domain protein	yvoA_2	-	-	ko:K03710	-	-	-	-	ko00000,ko03000	-	-	-	GntR,UTRA	-	-	-
MBU5977625	487	nicotinate phosphoribosyltransferase [Lacticaseibacillus rhamnosus].	F	Catalyzes the synthesis of beta-nicotinate D- ribonucleotide from nicotinate and 5-phospho-D-ribose 1-phosphate at the expense of ATP	pncB	-	6.3.4.21	ko:K00763	ko00760,ko01100,map00760,map01100	-	R01724	RC00033	ko00000,ko00001,ko01000	-	-	-	NAPRTase	-	-	-
MBU5977626	398	beta-lactamase family protein [Lacticaseibacillus rhamnosus].	V	Beta-lactamase	-	-	-	-	-	-	-	-	-	-	-	-	Beta-lactamase	-	-	-
MBU5977627	275	ammonia-dependent NAD(+) synthetase [Lacticaseibacillus rhamnosus].	F	Catalyzes the ATP-dependent amidation of deamido-NAD to form NAD. Uses ammonia as a nitrogen source	nadE	GO:0003674,GO:0003824,GO:0005575,GO:0005622,GO:0005623,GO:0005737,GO:0006139,GO:0006725,GO:0006732,GO:0006733,GO:0006753,GO:0006793,GO:0006796,GO:0006807,GO:0008150,GO:0008152,GO:0008795,GO:0009058,GO:0009108,GO:0009117,GO:0009165,GO:0009435,GO:0009987,GO:0016874,GO:0016879,GO:0016880,GO:0018130,GO:0019359,GO:0019362,GO:0019363,GO:0019438,GO:0019637,GO:0019674,GO:0034641,GO:0034654,GO:0044237,GO:…	6.3.1.5	ko:K01916	ko00760,ko01100,map00760,map01100	M00115	R00189	RC00100	ko00000,ko00001,ko00002,ko01000	-	-	-	NAD_synthase	-	-	-
MBU5977628	386	beta-lactamase family protein [Lacticaseibacillus rhamnosus].	V	Beta-lactamase	-	-	-	-	-	-	-	-	-	-	-	-	Beta-lactamase	signal_peptide	1_27	-
MBU5977629	887	cation-translocating P-type ATPase [Lacticaseibacillus rhamnosus].	P	P-type ATPase	pacL	-	3.6.3.8	ko:K01537	-	-	-	-	ko00000,ko01000	3.A.3.2	-	-	Cation_ATPase_C,Cation_ATPase_N,E1-E2_ATPase,Hydrolase	-	-	PossiblySecreted
MBU5977630	145	hypothetical protein KQ233_01545 [Lacticaseibacillus rhamnosus].	-	-	-	-	-	-	-	-	-	-	-	-	-	-	-	-	-	-
MBU5977631	331	ABC transporter substrate-binding protein [Lacticaseibacillus rhamnosus].	S	ABC transporter	XK27_08835	-	-	ko:K01989	-	M00247	-	-	ko00000,ko00002,ko02000	-	-	-	ABC_sub_bind	signal_peptide	1_26	-
MBU5977632	299	ABC transporter permease [Lacticaseibacillus rhamnosus].	U	Belongs to the binding-protein-dependent transport system permease family	XK27_08840	-	-	ko:K05832	-	M00247	-	-	ko00000,ko00002,ko02000	-	-	-	BPD_transp_2	-	-	PossiblySecreted
MBU5977633	250	ATP-binding cassette domain-containing protein [Lacticaseibacillus rhamnosus].	S	ABC transporter, ATP-binding protein	XK27_08845	-	-	ko:K05833	-	M00247	-	-	ko00000,ko00002,ko02000	-	-	-	ABC_tran	-	-	-
MBU5977634	150	SprT family protein [Lacticaseibacillus rhamnosus].	S	Belongs to the SprT family	ydcK	-	-	ko:K03095	-	-	-	-	ko00000	-	-	-	SprT-like,Zn_ribbon_SprT	-	-	-
MBU5977635	154	GNAT family N-acetyltransferase [Lacticaseibacillus rhamnosus].	K	FR47-like protein	-	-	-	-	-	-	-	-	-	-	-	-	Acetyltransf_1	-	-	-
MBU5977636	201	ECF transporter S component [Lacticaseibacillus rhamnosus].	S	ECF transporter, substrate-specific component	-	-	-	-	-	-	-	-	-	-	-	-	ECF_trnsprt	-	-	PossiblySecreted
MBU5977637	389	M20 family metallopeptidase [Lacticaseibacillus rhamnosus].	E	succinyl-diaminopimelate desuccinylase	-	-	3.5.1.18	ko:K01439	ko00300,ko01100,ko01120,ko01230,map00300,map01100,map01120,map01230	M00016	R02734	RC00064,RC00090	ko00000,ko00001,ko00002,ko01000	-	-	-	M20_dimer,Peptidase_M20,Peptidase_M28	-	-	-
MBU5977638	277	aldose epimerase [Lacticaseibacillus rhamnosus].	G	Aldose 1-epimerase	-	-	-	-	-	-	-	-	-	-	-	-	Aldose_epim	-	-	-
MBU5977639	46	alpha-galactosidase [Lacticaseibacillus rhamnosus].	-	-	-	-	-	-	-	-	-	-	-	-	-	-	-	-	-	PossiblySecreted
MBU5977640	187	restriction endonuclease [Lacticaseibacillus rhamnosus].	V	Restriction endonuclease	-	-	-	ko:K07448	-	-	-	-	ko00000,ko02048	-	-	-	Mrr_cat	-	-	PossiblySecreted
MBU5977641	276	sugar phosphate isomerase/epimerase [Lacticaseibacillus rhamnosus].	G	Xylose isomerase domain protein TIM barrel	-	-	-	-	-	-	-	-	-	-	-	-	AP_endonuc_2	-	-	-
MBU5977642	99	hypothetical protein KQ233_01615 [Lacticaseibacillus rhamnosus].	-	-	-	-	-	-	-	-	-	-	-	-	-	-	-	-	-	-
MBU5977643	393	acetyl-CoA C-acyltransferase [Lacticaseibacillus rhamnosus].	I	Belongs to the thiolase family	atoB	-	1.1.1.88,2.3.1.9	ko:K00054,ko:K00626	ko00071,ko00072,ko00280,ko00310,ko00362,ko00380,ko00620,ko00630,ko00640,ko00650,ko00720,ko00900,ko01100,ko01110,ko01120,ko01130,ko01200,ko01212,ko02020,map00071,map00072,map00280,map00310,map00362,map00380,map00620,map00630,map00640,map00650,map00720,map00900,map01100,map01110,map01120,map01130,map01200,map01212,map02020	M00088,M00095,M00373,M00374,M00375	R00238,R01177,R02081	RC00004,RC00326,RC00644	ko00000,ko00001,ko00002,ko01000,ko04147	-	-	-	HMG-CoA_red,Thiolase_C,Thiolase_N	-	-	-
MBU5977644	414	hydroxymethylglutaryl-CoA reductase, degradative [Lacticaseibacillus rhamnosus].	C	Belongs to the HMG-CoA reductase family	mvaA	-	1.1.1.88,2.3.1.9	ko:K00054,ko:K00626	ko00071,ko00072,ko00280,ko00310,ko00362,ko00380,ko00620,ko00630,ko00640,ko00650,ko00720,ko00900,ko01100,ko01110,ko01120,ko01130,ko01200,ko01212,ko02020,map00071,map00072,map00280,map00310,map00362,map00380,map00620,map00630,map00640,map00650,map00720,map00900,map01100,map01110,map01120,map01130,map01200,map01212,map02020	M00088,M00095,M00373,M00374,M00375	R00238,R01177,R02081	RC00004,RC00326,RC00644	ko00000,ko00001,ko00002,ko01000,ko04147	-	-	-	HMG-CoA_red	-	-	-
MBU5977645	390	hydroxymethylglutaryl-CoA synthase [Lacticaseibacillus rhamnosus].	I	Hydroxymethylglutaryl-CoA synthase	mvaS	-	2.3.3.10	ko:K01641	ko00072,ko00280,ko00650,ko00900,ko01100,ko01110,ko01130,map00072,map00280,map00650,map00900,map01100,map01110,map01130	M00088,M00095	R01978	RC00004,RC00503	ko00000,ko00001,ko00002,ko01000	-	-	-	HMG_CoA_synt_C,HMG_CoA_synt_N	-	-	-
MBU5977646	584	pyruvate oxidase [Lacticaseibacillus rhamnosus].	EH	Belongs to the TPP enzyme family	poxL	-	1.2.3.3	ko:K00158	ko00620,ko01100,map00620,map01100	-	R00207	RC02745	ko00000,ko00001,ko01000	-	-	-	TPP_enzyme_C,TPP_enzyme_M,TPP_enzyme_N	-	-	-
MBU5977647	159	nucleoside 2-deoxyribosyltransferase [Lacticaseibacillus rhamnosus].	F	Nucleoside 2-deoxyribosyltransferase	-	-	-	-	-	-	-	-	-	-	-	-	Nuc_deoxyrib_tr	-	-	-
MBU5977648	455	23S rRNA (uracil(1939)-C(5))-methyltransferase RlmD [Lacticaseibacillus rhamnosus].	J	Belongs to the class I-like SAM-binding methyltransferase superfamily. RNA M5U methyltransferase family	rumA_1	-	2.1.1.190,2.1.1.35	ko:K00557,ko:K03215	-	-	-	-	ko00000,ko01000,ko03009,ko03016	-	-	-	TRAM,tRNA_U5-meth_tr	-	-	-
MBU5977649	126	hypothetical protein KQ233_01650 [Lacticaseibacillus rhamnosus].	-	-	-	-	-	-	-	-	-	-	-	-	-	-	-	-	-	PossiblySecreted
MBU5977650	506	helix-turn-helix domain-containing protein [Lacticaseibacillus rhamnosus].	K	Mga helix-turn-helix domain	-	-	-	-	-	-	-	-	-	-	-	-	Mga	-	-	-
MBU5977651	265	recombination regulator RecX [Lacticaseibacillus rhamnosus].	S	Regulatory protein RecX	recX	-	-	ko:K03565	-	-	-	-	ko00000,ko03400	-	-	-	RecX	-	-	-
MBU5977652	178	DUF402 domain-containing protein [Lacticaseibacillus rhamnosus].	J	Belongs to the UPF0374 family	ygaC	-	-	ko:K07586	-	-	-	-	ko00000	-	-	-	DUF402	-	-	-
MBU5977653	172	hypothetical protein KQ233_01670 [Lacticaseibacillus rhamnosus].	-	-	-	-	-	-	-	-	-	-	-	-	-	-	-	-	-	PossiblySecreted
MBU5977654	144	GNAT family N-acetyltransferase [Lacticaseibacillus rhamnosus].	S	Acetyltransferase (GNAT) domain	yjcF	GO:0003674,GO:0003824,GO:0016740,GO:0016746,GO:0016747	-	-	-	-	-	-	-	-	-	-	Acetyltransf_10	-	-	-
MBU5977655	392	AI-2E family transporter [Lacticaseibacillus rhamnosus].	S	AI-2E family transporter	yueF	GO:0003674,GO:0005215,GO:0005575,GO:0005623,GO:0005886,GO:0005887,GO:0006810,GO:0008150,GO:0016020,GO:0016021,GO:0031224,GO:0031226,GO:0044425,GO:0044459,GO:0044464,GO:0051179,GO:0051234,GO:0055085,GO:0071944	-	-	-	-	-	-	-	-	-	-	AI-2E_transport	-	-	PossiblySecreted
MBU5977656	448	hemolysin family protein [Lacticaseibacillus rhamnosus].	S	Transporter associated domain	hlyX	-	-	ko:K03699	-	-	-	-	ko00000,ko02042	-	-	-	CBS,CorC_HlyC,DUF21	-	-	PossiblySecreted
MBU5977657	524	peptide chain release factor 3 [Lacticaseibacillus rhamnosus].	J	Increases the formation of ribosomal termination complexes and stimulates activities of RF-1 and RF-2. It binds guanine nucleotides and has strong preference for UGA stop codons. It may interact directly with the ribosome. The stimulation of RF- 1 and RF-2 is significantly reduced by GTP and GDP, but not by GMP	prfC	GO:0003674,GO:0003676,GO:0003723,GO:0003747,GO:0005488,GO:0005575,GO:0005622,GO:0005623,GO:0005737,GO:0005829,GO:0006412,GO:0006415,GO:0006518,GO:0006807,GO:0008079,GO:0008135,GO:0008150,GO:0008152,GO:0009058,GO:0009059,GO:0009987,GO:0010467,GO:0016043,GO:0016150,GO:0019538,GO:0022411,GO:0032984,GO:0034641,GO:0034645,GO:0043043,GO:0043170,GO:0043603,GO:0043604,GO:0043624,GO:0043933,GO:0044237,GO:…	-	ko:K02837	-	-	-	-	ko00000,ko03012	-	-	-	GTP_EFTU,GTP_EFTU_D2,RF3_C	-	-	-
MBU5977658	97	DUF1827 family protein [Lacticaseibacillus rhamnosus].	S	Domain of unknown function (DUF1827)	XK27_09445	-	-	-	-	-	-	-	-	-	-	-	DUF1827	-	-	-
MBU5977659	699	ATP-dependent Clp protease ATP-binding subunit [Lacticaseibacillus rhamnosus].	O	Belongs to the ClpA ClpB family	clpE	-	-	ko:K03697,ko:K04086	-	-	-	-	ko00000,ko03110	-	-	-	AAA,AAA_2,ClpB_D2-small,UVR	-	-	-
MBU5977660	63	hypothetical protein KQ233_01705 [Lacticaseibacillus rhamnosus].	-	-	-	-	-	-	-	-	-	-	-	-	-	-	-	-	-	-
MBU5977661	88	phosphocarrier protein HPr [Lacticaseibacillus rhamnosus].	G	phosphocarrier protein HPR	ptsH	GO:0005575,GO:0005622,GO:0005623,GO:0005737,GO:0008150,GO:0043610,GO:0044424,GO:0044464,GO:0050789,GO:0065007	-	ko:K11189	-	-	-	-	ko00000,ko02000	4.A.2.1	-	-	PTS-HPr	-	-	-
MBU5977662	574	phosphoenolpyruvate--protein phosphotransferase [Lacticaseibacillus rhamnosus].	G	General (non sugar-specific) component of the phosphoenolpyruvate-dependent sugar phosphotransferase system (sugar PTS). This major carbohydrate active-transport system catalyzes the phosphorylation of incoming sugar substrates concomitantly with their translocation across the cell membrane. Enzyme I transfers the phosphoryl group from phosphoenolpyruvate (PEP) to the phosphoryl carrier protein (…	ptsI	GO:0006810,GO:0008150,GO:0008643,GO:0009401,GO:0051179,GO:0051234,GO:0071702	2.7.3.9	ko:K08483	ko02060,map02060	-	-	-	ko00000,ko00001,ko01000,ko02000	8.A.7	-	-	PEP-utilisers_N,PEP-utilizers,PEP-utilizers_C	-	-	-
MBU5977663	473	sugar porter family MFS transporter [Lacticaseibacillus rhamnosus].	EGP	Belongs to the major facilitator superfamily. Sugar transporter (TC 2.A.1.1) family	iolT	GO:0003674,GO:0005215,GO:0005351,GO:0005402,GO:0006810,GO:0006811,GO:0006812,GO:0008150,GO:0008324,GO:0008643,GO:0015075,GO:0015077,GO:0015078,GO:0015144,GO:0015291,GO:0015293,GO:0015294,GO:0015295,GO:0015318,GO:0015672,GO:0022804,GO:0022857,GO:0022890,GO:0034219,GO:0034220,GO:0051179,GO:0051234,GO:0055085,GO:0071702,GO:0098655,GO:0098660,GO:0098662,GO:1902600	-	ko:K06609	-	-	-	-	ko00000,ko02000	2.A.1.1.26	-	-	Sugar_tr	-	-	PossiblySecreted
MBU5977664	201	energy-coupled thiamine transporter ThiT [Lacticaseibacillus rhamnosus].	S	Thiamine transporter protein (Thia_YuaJ)	thiT	GO:0005575,GO:0005623,GO:0005886,GO:0016020,GO:0044464,GO:0071944	-	ko:K16789	-	-	-	-	ko00000,ko02000	2.A.88.3	-	-	Thia_YuaJ	-	-	PossiblySecreted
MBU5977665	162	5-(carboxyamino)imidazole ribonucleotide mutase [Lacticaseibacillus rhamnosus].	F	Catalyzes the conversion of N5-carboxyaminoimidazole ribonucleotide (N5-CAIR) to 4-carboxy-5-aminoimidazole ribonucleotide (CAIR)	purE	-	5.4.99.18	ko:K01588	ko00230,ko01100,ko01110,ko01130,map00230,map01100,map01110,map01130	M00048	R07405	RC01947	ko00000,ko00001,ko00002,ko01000	-	-	-	AIRC	-	-	-
MBU5977666	371	5-(carboxyamino)imidazole ribonucleotide synthase [Lacticaseibacillus rhamnosus].	F	Catalyzes the ATP-dependent conversion of 5- aminoimidazole ribonucleotide (AIR) and HCO(3)(-) to N5- carboxyaminoimidazole ribonucleotide (N5-CAIR)	purK	GO:0005575,GO:0005622,GO:0005623,GO:0005737,GO:0005829,GO:0044424,GO:0044444,GO:0044464	6.3.4.18	ko:K01589	ko00230,ko01100,ko01110,ko01130,map00230,map01100,map01110,map01130	M00048	R07404	RC01927	ko00000,ko00001,ko00002,ko01000	-	-	-	2-Hacid_dh_C,ATP-grasp	-	-	-
MBU5977667	242	phosphoribosylaminoimidazolesuccinocarboxamide synthase [Lacticaseibacillus rhamnosus].	F	Belongs to the SAICAR synthetase family	purC	-	6.3.2.6	ko:K01923	ko00230,ko01100,ko01110,ko01130,map00230,map01100,map01110,map01130	M00048	R04591	RC00064,RC00162	ko00000,ko00001,ko00002,ko01000	-	-	-	SAICAR_synt	-	-	-
MBU5977668	86	phosphoribosylformylglycinamidine synthase subunit PurS [Lacticaseibacillus rhamnosus].	F	Part of the phosphoribosylformylglycinamidine synthase complex involved in the purines biosynthetic pathway. Catalyzes the ATP-dependent conversion of formylglycinamide ribonucleotide (FGAR) and glutamine to yield formylglycinamidine ribonucleotide (FGAM) and glutamate. The FGAM synthase complex is composed of three subunits. PurQ produces an ammonia molecule by converting glutamine to glutamate.…	purS	-	6.3.5.3	ko:K01952	ko00230,ko01100,ko01110,ko01130,map00230,map01100,map01110,map01130	M00048	R04463	RC00010,RC01160	ko00000,ko00001,ko00002,ko01000	-	-	iYO844.BSU06460	PurS	-	-	PossiblySecreted
MBU5977669	228	phosphoribosylformylglycinamidine synthase subunit PurQ [Lacticaseibacillus rhamnosus].	F	Part of the phosphoribosylformylglycinamidine synthase complex involved in the purines biosynthetic pathway. Catalyzes the ATP-dependent conversion of formylglycinamide ribonucleotide (FGAR) and glutamine to yield formylglycinamidine ribonucleotide (FGAM) and glutamate. The FGAM synthase complex is composed of three subunits. PurQ produces an ammonia molecule by converting glutamine to glutamate.…	purQ	GO:0003674,GO:0003824,GO:0004642,GO:0005575,GO:0005622,GO:0005623,GO:0005737,GO:0006139,GO:0006163,GO:0006164,GO:0006725,GO:0006753,GO:0006793,GO:0006796,GO:0006807,GO:0008150,GO:0008152,GO:0009058,GO:0009117,GO:0009150,GO:0009152,GO:0009165,GO:0009259,GO:0009260,GO:0009987,GO:0016874,GO:0016879,GO:0016884,GO:0018130,GO:0019438,GO:0019637,GO:0019693,GO:0034641,GO:0034654,GO:0044237,GO:0044238,GO:…	6.3.5.3	ko:K01952	ko00230,ko01100,ko01110,ko01130,map00230,map01100,map01110,map01130	M00048	R04463	RC00010,RC01160	ko00000,ko00001,ko00002,ko01000	-	-	-	GATase_5	-	-	-
MBU5977670	738	phosphoribosylformylglycinamidine synthase subunit PurL [Lacticaseibacillus rhamnosus].	F	Part of the phosphoribosylformylglycinamidine synthase complex involved in the purines biosynthetic pathway. Catalyzes the ATP-dependent conversion of formylglycinamide ribonucleotide (FGAR) and glutamine to yield formylglycinamidine ribonucleotide (FGAM) and glutamate. The FGAM synthase complex is composed of three subunits. PurQ produces an ammonia molecule by converting glutamine to glutamate.…	purL	GO:0000166,GO:0003674,GO:0003824,GO:0004642,GO:0005488,GO:0005524,GO:0006139,GO:0006163,GO:0006164,GO:0006725,GO:0006753,GO:0006793,GO:0006796,GO:0006807,GO:0008144,GO:0008150,GO:0008152,GO:0009058,GO:0009117,GO:0009150,GO:0009152,GO:0009165,GO:0009259,GO:0009260,GO:0009987,GO:0016874,GO:0016879,GO:0016884,GO:0017076,GO:0018130,GO:0019438,GO:0019637,GO:0019693,GO:0030554,GO:0032553,GO:0032555,GO:…	6.3.5.3	ko:K01952	ko00230,ko01100,ko01110,ko01130,map00230,map01100,map01110,map01130	M00048	R04463	RC00010,RC01160	ko00000,ko00001,ko00002,ko01000	-	-	-	AIRS,AIRS_C	-	-	-
MBU5977671	484	amidophosphoribosyltransferase [Lacticaseibacillus rhamnosus].	F	Catalyzes the formation of phosphoribosylamine from phosphoribosylpyrophosphate (PRPP) and glutamine	purF	-	2.4.2.14	ko:K00764	ko00230,ko00250,ko01100,ko01110,ko01130,map00230,map00250,map01100,map01110,map01130	M00048	R01072	RC00010,RC02724,RC02752	ko00000,ko00001,ko00002,ko01000,ko01002	-	-	iSB619.SA_RS05225	GATase_6,GATase_7,Pribosyltran	-	-	-
MBU5977672	336	phosphoribosylformylglycinamidine cyclo-ligase [Lacticaseibacillus rhamnosus].	F	Phosphoribosylformylglycinamidine cyclo-ligase	purM	-	6.3.3.1	ko:K01933	ko00230,ko01100,ko01110,ko01130,map00230,map01100,map01110,map01130	M00048	R04208	RC01100	ko00000,ko00001,ko00002,ko01000	-	-	-	AIRS,AIRS_C	-	-	-
MBU5977673	189	phosphoribosylglycinamide formyltransferase [Lacticaseibacillus rhamnosus].	F	Catalyzes the transfer of a formyl group from 10- formyltetrahydrofolate to 5-phospho-ribosyl-glycinamide (GAR), producing 5-phospho-ribosyl-N-formylglycinamide (FGAR) and tetrahydrofolate	purN	-	2.1.2.2	ko:K11175	ko00230,ko00670,ko01100,ko01110,ko01130,map00230,map00670,map01100,map01110,map01130	M00048	R04325,R04326	RC00026,RC00197,RC01128	ko00000,ko00001,ko00002,ko01000	-	-	-	Formyl_trans_N	-	-	-
MBU5977674	507	bifunctional phosphoribosylaminoimidazolecarboxamide formyltransferase/IMP cyclohydrolase [Lacticaseibacillus rhamnosus].	F	Bifunctional purine biosynthesis protein PurH	purH	-	2.1.2.3,3.5.4.10	ko:K00602	ko00230,ko00670,ko01100,ko01110,ko01130,ko01523,map00230,map00670,map01100,map01110,map01130,map01523	M00048	R01127,R04560	RC00026,RC00263,RC00456	ko00000,ko00001,ko00002,ko01000,ko04147	-	-	-	AICARFT_IMPCHas,MGS	-	-	-
MBU5977675	414	phosphoribosylamine--glycine ligase [Lacticaseibacillus rhamnosus].	F	Belongs to the GARS family	purD	-	6.3.4.13	ko:K01945	ko00230,ko01100,ko01110,ko01130,map00230,map01100,map01110,map01130	M00048	R04144	RC00090,RC00166	ko00000,ko00001,ko00002,ko01000	-	-	-	GARS_A,GARS_C,GARS_N	-	-	-
MBU5977676	148	CopY/TcrY family copper transport repressor [Lacticaseibacillus rhamnosus].	K	Copper transport repressor CopY TcrY	copR	-	-	ko:K02171	ko01501,map01501	M00627	-	-	ko00000,ko00001,ko00002,ko01504,ko03000	-	-	-	Penicillinase_R	-	-	-
MBU5977677	742	copper-translocating P-type ATPase [Lacticaseibacillus rhamnosus].	P	P-type ATPase	copB	-	3.6.3.3,3.6.3.4,3.6.3.5	ko:K01533,ko:K01534	-	-	R00086	RC00002	ko00000,ko01000	3.A.3.5,3.A.3.6	-	-	E1-E2_ATPase,Hydrolase	-	-	PossiblySecreted
MBU5977678	192	anaerobic ribonucleoside-triphosphate reductase activating protein [Lacticaseibacillus rhamnosus].	O	Activation of anaerobic ribonucleoside-triphosphate reductase under anaerobic conditions by generation of an organic free radical, using S-adenosylmethionine and reduced flavodoxin as cosubstrates to produce 5'-deoxy-adenosine	nrdG	-	1.97.1.4	ko:K04068	-	-	R04710	-	ko00000,ko01000	-	-	-	Fer4_12,Radical_SAM	-	-	-
MBU5977679	367	HAMP domain-containing histidine kinase [Lacticaseibacillus rhamnosus].	T	His Kinase A (phosphoacceptor) domain	-	-	-	ko:K19168	-	-	-	-	ko00000,ko02048	-	-	-	HATPase_c	-	-	PossiblySecreted
MBU5977680	224	response regulator transcription factor [Lacticaseibacillus rhamnosus].	K	response regulator	rrp1	-	-	ko:K02483	-	-	-	-	ko00000,ko02022	-	-	-	Response_reg,Trans_reg_C	-	-	-
MBU5977681	256	ABC transporter ATP-binding protein [Lacticaseibacillus rhamnosus].	V	ABC transporter	-	-	-	ko:K02003	-	M00258	-	-	ko00000,ko00002,ko02000	3.A.1	-	-	ABC_tran	-	-	-
MBU5977682	691	FtsX-like permease family protein [Lacticaseibacillus rhamnosus].	V	ABC transporter (permease)	-	-	-	ko:K02004	-	M00258	-	-	ko00000,ko00002,ko02000	3.A.1	-	-	FtsX	-	-	PossiblySecreted
MBU5977683	167	monooxygenase [Lacticaseibacillus rhamnosus].	S	Antibiotic biosynthesis monooxygenase	-	-	-	-	-	-	-	-	-	-	-	-	-	-	-	PossiblySecreted
MBU5977684	245	MBL fold metallo-hydrolase [Lacticaseibacillus rhamnosus].	S	Metallo-beta-lactamase superfamily	yhfI	GO:0003674,GO:0003824,GO:0004518,GO:0004519,GO:0004521,GO:0004540,GO:0006139,GO:0006396,GO:0006399,GO:0006725,GO:0006807,GO:0008033,GO:0008150,GO:0008152,GO:0009987,GO:0010467,GO:0016070,GO:0016787,GO:0016788,GO:0016891,GO:0016893,GO:0031123,GO:0034414,GO:0034470,GO:0034641,GO:0034660,GO:0042779,GO:0042780,GO:0042781,GO:0043170,GO:0043628,GO:0044237,GO:0044238,GO:0046483,GO:0071704,GO:0090304,GO:…	-	-	-	-	-	-	-	-	-	-	Lactamase_B,Lactamase_B_2	-	-	-
MBU5977685	120	transcriptional regulator Spx [Lacticaseibacillus rhamnosus].	K	Interferes with activator-stimulated transcription by interaction with the RNA polymerase alpha-CTD. May function to globally reduce transcription of genes involved in growth- and development-promoting processes and to increase transcription of genes involved in thiol homeostasis, during periods of extreme stress	spxA	-	-	ko:K16509	-	-	-	-	ko00000	-	-	-	ArsC	-	-	-
MBU5977686	227	adaptor protein MecA [Lacticaseibacillus rhamnosus].	NOT	Enables the recognition and targeting of unfolded and aggregated proteins to the ClpC protease or to other proteins involved in proteolysis	mecA	GO:0006355,GO:0008150,GO:0009889,GO:0009890,GO:0009892,GO:0010468,GO:0010556,GO:0010558,GO:0010605,GO:0010629,GO:0019219,GO:0019222,GO:0031323,GO:0031324,GO:0031326,GO:0031327,GO:0045892,GO:0045934,GO:0048519,GO:0048523,GO:0050789,GO:0050794,GO:0051171,GO:0051172,GO:0051252,GO:0051253,GO:0060255,GO:0065007,GO:0080090,GO:1902679,GO:1903506,GO:1903507,GO:2000112,GO:2000113,GO:2001141	-	ko:K16511	-	-	-	-	ko00000	-	-	-	MecA	-	-	PossiblySecreted
MBU5977687	605	glycerophosphodiester phosphodiesterase [Lacticaseibacillus rhamnosus].	C	phosphodiesterase	glpQ4	-	3.1.4.46	ko:K01126	ko00564,map00564	-	R01030,R01470	RC00017,RC00425	ko00000,ko00001,ko01000	-	-	-	GDPD,GPDPase_memb	-	-	PossiblySecreted
MBU5977688	313	dihydroorotate oxidase [Lacticaseibacillus rhamnosus].	F	Catalyzes the conversion of dihydroorotate to orotate	pyrD	GO:0003674,GO:0003824,GO:0004152,GO:0005575,GO:0005622,GO:0005623,GO:0005737,GO:0006139,GO:0006206,GO:0006207,GO:0006725,GO:0006807,GO:0008150,GO:0008152,GO:0009058,GO:0009112,GO:0009987,GO:0016491,GO:0016627,GO:0016635,GO:0018130,GO:0019856,GO:0034641,GO:0044237,GO:0044238,GO:0044249,GO:0044271,GO:0044281,GO:0044424,GO:0044464,GO:0046112,GO:0046483,GO:0055086,GO:0055114,GO:0071704,GO:0072527,GO:…	1.3.5.2,1.3.98.1	ko:K00226,ko:K00254	ko00240,ko01100,map00240,map01100	M00051	R01867,R01868	RC00051	ko00000,ko00001,ko00002,ko01000	-	-	-	DHO_dh	-	-	-
MBU5977689	60	hypothetical protein KQ233_01850 [Lacticaseibacillus rhamnosus].	-	-	-	-	-	-	-	-	-	-	-	-	-	-	-	-	-	PossiblySecreted
MBU5977690	128	hypothetical protein KQ233_01855 [Lacticaseibacillus rhamnosus].	-	-	-	-	-	-	-	-	-	-	-	-	-	-	-	-	-	PossiblySecreted
MBU5977691	560	arginine--tRNA ligase [Lacticaseibacillus rhamnosus].	J	Arginyl-tRNA synthetase	argS	GO:0003674,GO:0003824,GO:0004812,GO:0004814,GO:0005575,GO:0005622,GO:0005623,GO:0005737,GO:0006082,GO:0006139,GO:0006399,GO:0006412,GO:0006418,GO:0006420,GO:0006518,GO:0006520,GO:0006725,GO:0006807,GO:0008150,GO:0008152,GO:0009058,GO:0009059,GO:0009987,GO:0010467,GO:0016070,GO:0016874,GO:0016875,GO:0019538,GO:0019752,GO:0034641,GO:0034645,GO:0034660,GO:0043038,GO:0043039,GO:0043043,GO:0043170,GO:…	6.1.1.19	ko:K01887	ko00970,map00970	M00359,M00360	R03646	RC00055,RC00523	ko00000,ko00001,ko00002,ko01000,ko01007,ko03016,ko03029	-	-	-	Arg_tRNA_synt_N,DALR_1,tRNA-synt_1d	-	-	-
MBU5977692	151	arginine repressor [Lacticaseibacillus rhamnosus].	K	Regulates arginine biosynthesis genes	argR1	-	-	ko:K03402	-	-	-	-	ko00000,ko03000	-	-	-	Arg_repressor,Arg_repressor_C	-	-	-
MBU5977693	278	RluA family pseudouridine synthase [Lacticaseibacillus rhamnosus].	J	Responsible for synthesis of pseudouridine from uracil	rluA	GO:0000154,GO:0000455,GO:0001522,GO:0003674,GO:0003824,GO:0005575,GO:0005622,GO:0005623,GO:0005737,GO:0005829,GO:0006139,GO:0006364,GO:0006396,GO:0006725,GO:0006807,GO:0008150,GO:0008152,GO:0009451,GO:0009982,GO:0009987,GO:0010467,GO:0016070,GO:0016072,GO:0016853,GO:0016866,GO:0022613,GO:0031118,GO:0034470,GO:0034641,GO:0034660,GO:0042254,GO:0043170,GO:0043412,GO:0044085,GO:0044237,GO:0044238,GO:…	5.4.99.23,5.4.99.28,5.4.99.29	ko:K06177,ko:K06180	-	-	-	-	ko00000,ko01000,ko03009,ko03016	-	-	-	PseudoU_synth_2	-	-	-
MBU5977694	680	PBP1A family penicillin-binding protein [Lacticaseibacillus rhamnosus].	M	penicillin-binding protein	pbp2A	-	2.4.1.129,3.4.16.4	ko:K12555	ko00550,ko01100,ko01501,map00550,map01100,map01501	-	-	-	ko00000,ko00001,ko01000,ko01003,ko01011	-	GT51	-	Transgly,Transpeptidase	-	-	PossiblySecreted
MBU5977695	115	YlbF family regulator [Lacticaseibacillus rhamnosus].	S	Control of competence regulator ComK, YlbF/YmcA	-	-	-	-	-	-	-	-	-	-	-	-	Com_YlbF	-	-	PossiblySecreted
MBU5977696	322	HD domain-containing protein [Lacticaseibacillus rhamnosus].	S	Metal dependent phosphohydrolases with conserved 'HD' motif.	yhaM	GO:0006139,GO:0006364,GO:0006396,GO:0006725,GO:0006807,GO:0008150,GO:0008152,GO:0009987,GO:0010467,GO:0016070,GO:0016072,GO:0022613,GO:0031123,GO:0031125,GO:0034470,GO:0034641,GO:0034660,GO:0042254,GO:0043170,GO:0043628,GO:0044085,GO:0044237,GO:0044238,GO:0046483,GO:0071704,GO:0071840,GO:0090304,GO:1901360	-	ko:K03698	-	-	-	-	ko00000,ko01000,ko03019	-	-	-	HD,tRNA_anti-codon	-	-	-
MBU5977697	300	peptidylprolyl isomerase [Lacticaseibacillus rhamnosus].	M	Plays a major role in protein secretion by helping the post-translocational extracellular folding of several secreted proteins	prsA	GO:0000413,GO:0003674,GO:0003755,GO:0003824,GO:0006457,GO:0006464,GO:0006807,GO:0008150,GO:0008152,GO:0009987,GO:0016853,GO:0016859,GO:0018193,GO:0018208,GO:0019538,GO:0036211,GO:0043170,GO:0043412,GO:0044237,GO:0044238,GO:0044260,GO:0044267,GO:0071704,GO:0140096,GO:1901564	5.2.1.8	ko:K07533	-	-	-	-	ko00000,ko01000,ko03110	-	-	-	Rotamase,Rotamase_2,Rotamase_3	lipoprotein_signal_peptide	1_19	PossiblySecreted
MBU5977698	119	YtxH domain-containing protein [Lacticaseibacillus rhamnosus].	S	YtxH-like protein	-	-	-	-	-	-	-	-	-	-	-	-	YtxH	-	-	-
MBU5977699	142	HIT family protein [Lacticaseibacillus rhamnosus].	FG	histidine triad	hit	-	-	ko:K02503	-	-	-	-	ko00000,ko04147	-	-	-	HIT	-	-	-
MBU5977700	243	ABC transporter ATP-binding protein [Lacticaseibacillus rhamnosus].	V	ABC transporter, ATP-binding protein	ecsA	-	-	ko:K01990	-	M00254	-	-	ko00000,ko00002,ko02000	3.A.1	-	-	ABC_tran	-	-	-
MBU5977701	404	ABC transporter permease [Lacticaseibacillus rhamnosus].	U	ABC transporter	ecsB	-	-	ko:K01992	-	M00254	-	-	ko00000,ko00002,ko02000	3.A.1	-	-	EcsB	-	-	PossiblySecreted
MBU5977702	257	phosphotransferase family protein [Lacticaseibacillus rhamnosus].	M	Choline/ethanolamine kinase	ytmP	-	-	-	-	-	-	-	-	-	-	-	APH	-	-	-
MBU5977703	214	tRNA (guanosine(46)-N7)-methyltransferase TrmB [Lacticaseibacillus rhamnosus].	J	Catalyzes the formation of N(7)-methylguanine at position 46 (m7G46) in tRNA	trmB	GO:0001510,GO:0003674,GO:0003824,GO:0005575,GO:0005622,GO:0005623,GO:0005737,GO:0006139,GO:0006396,GO:0006399,GO:0006400,GO:0006725,GO:0006807,GO:0008033,GO:0008150,GO:0008152,GO:0008168,GO:0008173,GO:0008175,GO:0008176,GO:0008757,GO:0009451,GO:0009987,GO:0010467,GO:0016070,GO:0016423,GO:0016740,GO:0016741,GO:0030488,GO:0032259,GO:0032991,GO:0034470,GO:0034641,GO:0034660,GO:0034708,GO:0036265,GO:…	2.1.1.33	ko:K03439	-	-	-	-	ko00000,ko01000,ko03016	-	-	-	Methyltransf_4	-	-	-
MBU5977704	112	hypothetical protein KQ233_01930 [Lacticaseibacillus rhamnosus].																signal_peptide	1_26	PossiblySecreted
MBU5977705	105	thioredoxin family protein [Lacticaseibacillus rhamnosus].	CO	Thioredoxin	ytpP	GO:0003674,GO:0003824,GO:0004791,GO:0005575,GO:0005622,GO:0005623,GO:0005737,GO:0005829,GO:0006950,GO:0006979,GO:0008150,GO:0008152,GO:0009636,GO:0009987,GO:0015035,GO:0015036,GO:0016209,GO:0016491,GO:0016651,GO:0016667,GO:0016668,GO:0016671,GO:0019725,GO:0033554,GO:0034599,GO:0042221,GO:0042592,GO:0044424,GO:0044444,GO:0044464,GO:0045454,GO:0047134,GO:0050789,GO:0050794,GO:0050896,GO:0051716,GO:…	-	-	-	-	-	-	-	-	-	-	Thioredoxin	-	-	-
MBU5977706	212	DUF4479 and tRNA-binding domain-containing protein [Lacticaseibacillus rhamnosus].	J	Belongs to the phenylalanyl-tRNA synthetase beta subunit family. Type 1 subfamily	XK27_10290	-	-	ko:K06878	-	-	-	-	ko00000	-	-	-	DUF4479,tRNA_bind	-	-	-
MBU5977707	83	hypothetical protein KQ233_01945 [Lacticaseibacillus rhamnosus].																lipoprotein_signal_peptide	1_20	PossiblySecreted
MBU5977708	436	UDP-N-acetylmuramate--L-alanine ligase [Lacticaseibacillus rhamnosus].	M	Belongs to the MurCDEF family	murC	-	6.3.2.8	ko:K01924	ko00471,ko00550,ko01100,map00471,map00550,map01100	-	R03193	RC00064,RC00141	ko00000,ko00001,ko01000,ko01011	-	-	-	Mur_ligase,Mur_ligase_C,Mur_ligase_M	-	-	-
MBU5977709	501	helix-turn-helix domain-containing protein [Lacticaseibacillus rhamnosus].	K	Mga helix-turn-helix domain	XK27_00195	-	-	-	-	-	-	-	-	-	-	-	Mga	signal_peptide	1_51	-
MBU5977710	1176	cell surface protein [Lacticaseibacillus rhamnosus].	N	domain, Protein	-	-	-	-	-	-	-	-	-	-	-	-	-	signal_peptide	1_33	PossiblySecreted
MBU5977711	262	WxL domain-containing protein [Lacticaseibacillus rhamnosus].	S	WxL domain surface cell wall-binding	-	-	-	-	-	-	-	-	-	-	-	-	WxL	signal_peptide	1_29	PossiblySecreted
MBU5977712	121	hypothetical protein KQ233_01975 [Lacticaseibacillus rhamnosus].																signal_peptide	1_27	PossiblySecreted
MBU5977713	351	DUF916 and DUF3324 domain-containing protein [Lacticaseibacillus rhamnosus].	S	Cell surface protein	-	-	-	-	-	-	-	-	-	-	-	-	DUF3324,DUF916	signal_peptide	1_39	PossiblySecreted
MBU5977714	236	Bax inhibitor-1/YccA family protein [Lacticaseibacillus rhamnosus].	S	Inhibitor of apoptosis-promoting Bax1	ybhL	-	-	ko:K06890	-	-	-	-	ko00000	-	-	-	Bax1-I	-	-	PossiblySecreted
MBU5977715	881	DNA polymerase I [Lacticaseibacillus rhamnosus].	L	In addition to polymerase activity, this DNA polymerase exhibits 5'-3' exonuclease activity	polA	GO:0003674,GO:0003824,GO:0003887,GO:0004518,GO:0004527,GO:0005575,GO:0005622,GO:0005623,GO:0005737,GO:0006139,GO:0006259,GO:0006260,GO:0006261,GO:0006281,GO:0006725,GO:0006807,GO:0006950,GO:0006974,GO:0008150,GO:0008152,GO:0008409,GO:0009058,GO:0009059,GO:0009987,GO:0016740,GO:0016772,GO:0016779,GO:0016787,GO:0016788,GO:0018130,GO:0019438,GO:0033554,GO:0034061,GO:0034641,GO:0034645,GO:0034654,GO:…	2.7.7.7	ko:K02335	ko00230,ko00240,ko01100,ko03030,ko03410,ko03420,ko03440,map00230,map00240,map01100,map03030,map03410,map03420,map03440	-	R00375,R00376,R00377,R00378	RC02795	ko00000,ko00001,ko01000,ko03032,ko03400	-	-	-	5_3_exonuc,5_3_exonuc_N,DNA_pol_A	-	-	-
MBU5977716	282	DNA-formamidopyrimidine glycosylase [Lacticaseibacillus rhamnosus].	L	Involved in base excision repair of DNA damaged by oxidation or by mutagenic agents. Acts as DNA glycosylase that recognizes and removes damaged bases. Has a preference for oxidized purines, such as 7,8-dihydro-8-oxoguanine (8-oxoG). Has AP (apurinic apyrimidinic) lyase activity and introduces nicks in the DNA strand. Cleaves the DNA backbone by beta-delta elimination to generate a single-strand …	fpg	-	3.2.2.23,4.2.99.18	ko:K10563	ko03410,map03410	-	-	-	ko00000,ko00001,ko01000,ko03400	-	-	-	Fapy_DNA_glyco,H2TH,zf-FPG_IleRS	-	-	-
MBU5977717	200	dephospho-CoA kinase [Lacticaseibacillus rhamnosus].	F	Catalyzes the phosphorylation of the 3'-hydroxyl group of dephosphocoenzyme A to form coenzyme A	coaE	GO:0003674,GO:0003824,GO:0004140,GO:0006139,GO:0006163,GO:0006164,GO:0006725,GO:0006732,GO:0006753,GO:0006793,GO:0006796,GO:0006807,GO:0008150,GO:0008152,GO:0009058,GO:0009108,GO:0009117,GO:0009150,GO:0009152,GO:0009165,GO:0009259,GO:0009260,GO:0009987,GO:0015936,GO:0015937,GO:0016301,GO:0016310,GO:0016740,GO:0016772,GO:0016773,GO:0018130,GO:0019438,GO:0019637,GO:0019693,GO:0033865,GO:0033866,GO:…	2.7.1.24	ko:K00859	ko00770,ko01100,map00770,map01100	M00120	R00130	RC00002,RC00078	ko00000,ko00001,ko00002,ko01000	-	-	iSB619.SA_RS08510	CoaE	-	-	-
MBU5977718	155	transcriptional regulator NrdR [Lacticaseibacillus rhamnosus].	K	Negatively regulates transcription of bacterial ribonucleotide reductase nrd genes and operons by binding to NrdR- boxes	nrdR	-	-	ko:K07738	-	-	-	-	ko00000,ko03000	-	-	-	ATP-cone	-	-	-
MBU5977719	448	DnaD domain protein [Lacticaseibacillus rhamnosus].	L	replication initiation and membrane attachment	dnaB	-	-	ko:K03346	-	-	-	-	ko00000,ko03032	-	-	-	DnaB_2	-	-	PossiblySecreted
MBU5977720	311	primosomal protein DnaI [Lacticaseibacillus rhamnosus].	L	Primosomal protein DnaI	dnaI	GO:0003674,GO:0003676,GO:0003677,GO:0003688,GO:0003690,GO:0005488,GO:0005575,GO:0005622,GO:0005623,GO:0005737,GO:0005886,GO:0006139,GO:0006259,GO:0006260,GO:0006261,GO:0006270,GO:0006725,GO:0006807,GO:0008150,GO:0008152,GO:0009058,GO:0009059,GO:0009987,GO:0016020,GO:0034641,GO:0034645,GO:0043170,GO:0043565,GO:0044237,GO:0044238,GO:0044249,GO:0044260,GO:0044424,GO:0044464,GO:0046483,GO:0071704,GO:…	-	ko:K11144	-	-	-	-	ko00000,ko03032	-	-	-	DnaI_N,IstB_IS21	-	-	-
MBU5977721	390	HNH endonuclease [Lacticaseibacillus rhamnosus].	V	regulation of methylation-dependent chromatin silencing	-	-	-	ko:K07454	-	-	-	-	ko00000	-	-	-	HNH_2	-	-	PossiblySecreted
MBU5977722	657	threonine--tRNA ligase [Lacticaseibacillus rhamnosus].	J	Catalyzes the attachment of threonine to tRNA(Thr) in a two-step reaction L-threonine is first activated by ATP to form Thr-AMP and then transferred to the acceptor end of tRNA(Thr)	thrS	GO:0003674,GO:0003824,GO:0004812,GO:0004829,GO:0005575,GO:0005622,GO:0005623,GO:0005737,GO:0006082,GO:0006139,GO:0006399,GO:0006412,GO:0006418,GO:0006435,GO:0006518,GO:0006520,GO:0006725,GO:0006807,GO:0008150,GO:0008152,GO:0009058,GO:0009059,GO:0009987,GO:0010467,GO:0016070,GO:0016874,GO:0016875,GO:0019538,GO:0019752,GO:0034641,GO:0034645,GO:0034660,GO:0043038,GO:0043039,GO:0043043,GO:0043170,GO:…	6.1.1.3	ko:K01868	ko00970,map00970	M00359,M00360	R03663	RC00055,RC00523	ko00000,ko00001,ko00002,ko01000,ko01007,ko03016	-	-	-	HGTP_anticodon,TGS,tRNA-synt_2b,tRNA_SAD	-	-	-
MBU5977723	129	hypothetical protein KQ233_02030 [Lacticaseibacillus rhamnosus].	-	-	-	-	-	-	-	-	-	-	-	-	-	-	-	-	-	PossiblySecreted
MBU5977724	231	enhanced serine sensitivity protein SseB [Lacticaseibacillus rhamnosus].	S	SseB protein N-terminal domain	-	-	-	-	-	-	-	-	-	-	-	-	SseB,SseB_C	-	-	-
MBU5977725	239	NAD-dependent deacetylase [Lacticaseibacillus rhamnosus].	K	Sir2 family	-	-	-	ko:K12410	-	-	-	-	ko00000,ko01000	-	-	-	SIR2	-	-	-
MBU5977726	453	MFS transporter [Lacticaseibacillus rhamnosus].	EGP	Major Facilitator Superfamily	norB	GO:0003674,GO:0005215,GO:0005575,GO:0005623,GO:0005886,GO:0005887,GO:0006810,GO:0008150,GO:0016020,GO:0016021,GO:0022857,GO:0031224,GO:0031226,GO:0044425,GO:0044459,GO:0044464,GO:0051179,GO:0051234,GO:0055085,GO:0071944	-	ko:K08170	-	M00702	-	-	ko00000,ko00002,ko01504,ko02000	2.A.1.3.23,2.A.1.3.59	-	-	MFS_1,Sugar_tr	-	-	PossiblySecreted
MBU5977727	145	Rrf2 family transcriptional regulator [Lacticaseibacillus rhamnosus].	K	Transcriptional regulator	-	-	-	-	-	-	-	-	-	-	-	-	Rrf2	-	-	-
MBU5977728	166	translation initiation factor IF-3 [Lacticaseibacillus rhamnosus].	J	IF-3 binds to the 30S ribosomal subunit and shifts the equilibrum between 70S ribosomes and their 50S and 30S subunits in favor of the free subunits, thus enhancing the availability of 30S subunits on which protein synthesis initiation begins	infC	GO:0003674,GO:0003676,GO:0003723,GO:0003743,GO:0005488,GO:0005575,GO:0005622,GO:0005623,GO:0005737,GO:0005829,GO:0006412,GO:0006413,GO:0006518,GO:0006807,GO:0006996,GO:0008135,GO:0008150,GO:0008152,GO:0009058,GO:0009059,GO:0009987,GO:0010467,GO:0016020,GO:0016043,GO:0019538,GO:0022411,GO:0032790,GO:0032984,GO:0032988,GO:0034641,GO:0034645,GO:0043021,GO:0043022,GO:0043043,GO:0043170,GO:0043603,GO:…	-	ko:K02520	-	-	-	-	ko00000,ko03012,ko03029	-	-	-	IF3_C,IF3_N	-	-	-
MBU5977729	66	50S ribosomal protein L35 [Lacticaseibacillus rhamnosus].	J	Belongs to the bacterial ribosomal protein bL35 family	rpmI	GO:0003674,GO:0003735,GO:0005198,GO:0005575,GO:0005622,GO:0005623,GO:0005737,GO:0005829,GO:0005840,GO:0015934,GO:0022625,GO:0022626,GO:0032991,GO:0043226,GO:0043228,GO:0043229,GO:0043232,GO:0044391,GO:0044422,GO:0044424,GO:0044444,GO:0044445,GO:0044446,GO:0044464,GO:1990904	-	ko:K02916	ko03010,map03010	M00178	-	-	br01610,ko00000,ko00001,ko00002,ko03011	-	-	-	Ribosomal_L35p	-	-	PossiblySecreted
MBU5977730	118	50S ribosomal protein L20 [Lacticaseibacillus rhamnosus].	J	Binds directly to 23S ribosomal RNA and is necessary for the in vitro assembly process of the 50S ribosomal subunit. It is not involved in the protein synthesizing functions of that subunit	rplT	GO:0000027,GO:0003674,GO:0003735,GO:0005198,GO:0005575,GO:0005622,GO:0005623,GO:0005737,GO:0005829,GO:0005840,GO:0006996,GO:0008150,GO:0009987,GO:0015934,GO:0016043,GO:0022607,GO:0022613,GO:0022618,GO:0022625,GO:0022626,GO:0032991,GO:0034622,GO:0042254,GO:0042255,GO:0042273,GO:0043226,GO:0043228,GO:0043229,GO:0043232,GO:0043933,GO:0044085,GO:0044391,GO:0044422,GO:0044424,GO:0044444,GO:0044445,GO:…	-	ko:K02887	ko03010,map03010	M00178	-	-	br01610,ko00000,ko00001,ko00002,ko03011	-	-	-	Ribosomal_L20	-	-	-
MBU5977731	187	TIGR00730 family Rossman fold protein [Lacticaseibacillus rhamnosus].	S	Belongs to the LOG family	-	-	3.2.2.10	ko:K06966	ko00230,ko00240,map00230,map00240	-	R00182,R00510	RC00063,RC00318	ko00000,ko00001,ko01000	-	-	-	Lysine_decarbox	-	-	-
MBU5977732	322	NADP-dependent oxidoreductase [Lacticaseibacillus rhamnosus].	C	Alcohol dehydrogenase GroES-like domain	-	-	-	-	-	-	-	-	-	-	-	-	ADH_N,ADH_zinc_N,ADH_zinc_N_2	-	-	-
MBU5977733	213	alpha/beta hydrolase [Lacticaseibacillus rhamnosus].	S	Dienelactone hydrolase family	mhqD	-	-	ko:K06999	-	-	-	-	ko00000	-	-	-	Abhydrolase_2,DLH	-	-	PossiblySecreted
MBU5977734	322	ring-cleaving dioxygenase [Lacticaseibacillus rhamnosus].	E	Glyoxalase/Bleomycin resistance protein/Dioxygenase superfamily	mhqA_2	-	-	ko:K15975	-	-	-	-	ko00000	-	-	-	Glyoxalase	-	-	-
MBU5977735	177	YqeG family HAD IIIA-type phosphatase [Lacticaseibacillus rhamnosus].	S	HAD phosphatase, family IIIA	yqeG	-	-	ko:K07015	-	-	-	-	ko00000	-	-	-	HAD_2,Hydrolase,Hydrolase_like,PGP_phosphatase	-	-	-
MBU5977736	374	ribosome biogenesis GTPase YqeH [Lacticaseibacillus rhamnosus].	S	Ribosome biogenesis GTPase YqeH	yqeH	GO:0003674,GO:0003824,GO:0003924,GO:0006275,GO:0008150,GO:0008156,GO:0009889,GO:0009890,GO:0009892,GO:0010556,GO:0010558,GO:0010605,GO:0016462,GO:0016787,GO:0016817,GO:0016818,GO:0017111,GO:0019219,GO:0019222,GO:0022613,GO:0030174,GO:0031323,GO:0031324,GO:0031326,GO:0031327,GO:0032297,GO:0042254,GO:0044085,GO:0045934,GO:0048519,GO:0048523,GO:0050789,GO:0050794,GO:0051052,GO:0051053,GO:0051171,GO:…	-	ko:K06948	-	-	-	-	ko00000,ko03009	-	-	-	MMR_HSR1	-	-	-
MBU5977737	103	YhbY family RNA-binding protein [Lacticaseibacillus rhamnosus].	J	RNA-binding protein	yhbY	-	-	ko:K07574	-	-	-	-	ko00000,ko03009	-	-	-	CRS1_YhbY	-	-	-
MBU5977738	216	nicotinate-nucleotide adenylyltransferase [Lacticaseibacillus rhamnosus].	H	Catalyzes the reversible adenylation of nicotinate mononucleotide (NaMN) to nicotinic acid adenine dinucleotide (NaAD)	nadD	GO:0000309,GO:0003674,GO:0003824,GO:0004515,GO:0006082,GO:0006139,GO:0006520,GO:0006531,GO:0006725,GO:0006732,GO:0006733,GO:0006753,GO:0006793,GO:0006796,GO:0006807,GO:0008150,GO:0008152,GO:0009058,GO:0009066,GO:0009108,GO:0009117,GO:0009165,GO:0009435,GO:0009987,GO:0016740,GO:0016772,GO:0016779,GO:0018130,GO:0019355,GO:0019359,GO:0019362,GO:0019363,GO:0019438,GO:0019637,GO:0019674,GO:0019752,GO:…	2.7.7.18	ko:K00969	ko00760,ko01100,map00760,map01100	M00115	R00137,R03005	RC00002	ko00000,ko00001,ko00002,ko01000	-	-	-	CTP_transf_like	-	-	-
MBU5977739	199	bis(5'-nucleosyl)-tetraphosphatase (symmetrical) YqeK [Lacticaseibacillus rhamnosus].	H	Hydrolase, HD family	yqeK	-	-	-	-	-	-	-	-	-	-	-	HD	-	-	-
MBU5977740	119	ribosome silencing factor [Lacticaseibacillus rhamnosus].	J	Functions as a ribosomal silencing factor. Interacts with ribosomal protein L14 (rplN), blocking formation of intersubunit bridge B8. Prevents association of the 30S and 50S ribosomal subunits and the formation of functional ribosomes, thus repressing translation	rsfS	GO:0003674,GO:0005488,GO:0006417,GO:0008150,GO:0009889,GO:0009890,GO:0009892,GO:0010468,GO:0010556,GO:0010558,GO:0010605,GO:0010608,GO:0010629,GO:0017148,GO:0019222,GO:0031323,GO:0031324,GO:0031326,GO:0031327,GO:0032268,GO:0032269,GO:0034248,GO:0034249,GO:0043021,GO:0043023,GO:0044087,GO:0044877,GO:0048519,GO:0048523,GO:0050789,GO:0050794,GO:0051171,GO:0051172,GO:0051246,GO:0051248,GO:0060255,GO:…	-	ko:K09710	-	-	-	-	ko00000,ko03009	-	-	-	RsfS	-	-	-
MBU5977741	245	class I SAM-dependent methyltransferase [Lacticaseibacillus rhamnosus].	Q	Methyltransferase	yqeM	-	-	-	-	-	-	-	-	-	-	-	Methyltransf_25	-	-	-
MBU5977742	378	nucleotidyltransferase [Lacticaseibacillus rhamnosus].	S	Belongs to the UPF0348 family	ylbM	-	-	-	-	-	-	-	-	-	-	-	HIGH_NTase1	-	-	-
MBU5977743	182	DUF177 domain-containing protein [Lacticaseibacillus rhamnosus].	S	Uncharacterized ACR, COG1399	ylbN	-	-	ko:K07040	-	-	-	-	ko00000	-	-	-	DUF177	-	-	PossiblySecreted
MBU5977744	472	NADP-dependent phosphogluconate dehydrogenase [Lacticaseibacillus rhamnosus].	H	Catalyzes the oxidative decarboxylation of 6- phosphogluconate to ribulose 5-phosphate and CO(2), with concomitant reduction of NADP to NADPH	gnd	-	1.1.1.343,1.1.1.44	ko:K00033	ko00030,ko00480,ko01100,ko01110,ko01120,ko01130,ko01200,map00030,map00480,map01100,map01110,map01120,map01130,map01200	M00004,M00006	R01528,R10221	RC00001,RC00539	ko00000,ko00001,ko00002,ko01000	-	-	-	6PGD,NAD_binding_2	-	-	-
MBU5977745	228	response regulator transcription factor [Lacticaseibacillus rhamnosus].	K	response regulator	csrR	-	-	-	-	-	-	-	-	-	-	-	Response_reg,Trans_reg_C	-	-	-
MBU5977746	528	HAMP domain-containing histidine kinase [Lacticaseibacillus rhamnosus].	T	Histidine kinase	arlS	GO:0003674,GO:0003824,GO:0006508,GO:0006807,GO:0008150,GO:0008152,GO:0008233,GO:0008236,GO:0016787,GO:0017171,GO:0019538,GO:0043170,GO:0044238,GO:0070011,GO:0071704,GO:0140096,GO:1901564	2.7.13.3	ko:K18940	ko02020,map02020	M00716,M00717	-	-	ko00000,ko00001,ko00002,ko01000,ko01001,ko02022	-	-	-	HAMP,HATPase_c,HisKA	-	-	-
MBU5977747	330	membrane protein insertase YidC [Lacticaseibacillus rhamnosus].	U	Required for the insertion and or proper folding and or complex formation of integral membrane proteins into the membrane. Involved in integration of membrane proteins that insert both dependently and independently of the Sec translocase complex, as well as at least some lipoproteins	yidC	-	-	ko:K03217	ko02024,ko03060,ko03070,map02024,map03060,map03070	M00335	-	-	ko00000,ko00001,ko00002,ko02044,ko03029	2.A.9	-	-	60KD_IMP	lipoprotein_signal_peptide	1_22	PossiblySecreted
MBU5977748	93	acylphosphatase [Lacticaseibacillus rhamnosus].	C	Belongs to the acylphosphatase family	acyP	GO:0003674,GO:0003824,GO:0003998,GO:0016787,GO:0016817,GO:0016818	3.6.1.7	ko:K01512	ko00620,ko00627,ko01120,map00620,map00627,map01120	-	R00317,R01421,R01515	RC00043	ko00000,ko00001,ko01000	-	-	iSB619.SA_RS07020	Acylphosphatase	-	-	-
MBU5977749	253	RNA methyltransferase [Lacticaseibacillus rhamnosus].	J	Belongs to the class IV-like SAM-binding methyltransferase superfamily. RNA methyltransferase TrmH family	spoU	-	-	ko:K03437	-	-	-	-	ko00000,ko03016	-	-	-	SpoU_methylase,SpoU_sub_bind	-	-	-
MBU5977750	167	HD domain-containing protein [Lacticaseibacillus rhamnosus].	S	Metal dependent phosphohydrolases with conserved 'HD' motif.	XK27_09705	-	-	ko:K06950	-	-	-	-	ko00000	-	-	-	HD	-	-	-
MBU5977751	128	winged helix-turn-helix transcriptional regulator [Lacticaseibacillus rhamnosus].	K	Transcriptional regulator, HxlR family	yodB	GO:0000976,GO:0001067,GO:0001130,GO:0001217,GO:0003674,GO:0003676,GO:0003677,GO:0003690,GO:0003700,GO:0005488,GO:0005575,GO:0006355,GO:0008150,GO:0009889,GO:0009890,GO:0009892,GO:0010468,GO:0010556,GO:0010558,GO:0010605,GO:0010629,GO:0019219,GO:0019222,GO:0031323,GO:0031324,GO:0031326,GO:0031327,GO:0032991,GO:0032993,GO:0043565,GO:0044212,GO:0045892,GO:0045934,GO:0048519,GO:0048523,GO:0050789,GO:…	-	-	-	-	-	-	-	-	-	-	HxlR	-	-	PossiblySecreted
MBU5977752	348	phenylalanine--tRNA ligase subunit alpha [Lacticaseibacillus rhamnosus].	J	Belongs to the class-II aminoacyl-tRNA synthetase family. Phe-tRNA synthetase alpha subunit type 1 subfamily	pheS	GO:0003674,GO:0003824,GO:0004812,GO:0004826,GO:0005575,GO:0005622,GO:0005623,GO:0005737,GO:0006082,GO:0006139,GO:0006399,GO:0006412,GO:0006418,GO:0006432,GO:0006518,GO:0006520,GO:0006725,GO:0006807,GO:0008150,GO:0008152,GO:0009058,GO:0009059,GO:0009987,GO:0010467,GO:0016070,GO:0016874,GO:0016875,GO:0019538,GO:0019752,GO:0034641,GO:0034645,GO:0034660,GO:0043038,GO:0043039,GO:0043043,GO:0043170,GO:…	6.1.1.20	ko:K01889	ko00970,map00970	M00359,M00360	R03660	RC00055,RC00523	ko00000,ko00001,ko00002,ko01000,ko01007,ko03016	-	-	-	Phe_tRNA-synt_N,tRNA-synt_2d	-	-	-
MBU5977753	803	phenylalanine--tRNA ligase subunit beta [Lacticaseibacillus rhamnosus].	J	Belongs to the phenylalanyl-tRNA synthetase beta subunit family. Type 1 subfamily	pheT	GO:0005575,GO:0005622,GO:0005623,GO:0005737,GO:0006082,GO:0006139,GO:0006399,GO:0006412,GO:0006418,GO:0006432,GO:0006518,GO:0006520,GO:0006725,GO:0006807,GO:0008150,GO:0008152,GO:0009058,GO:0009059,GO:0009328,GO:0009987,GO:0010467,GO:0016070,GO:0019538,GO:0019752,GO:0032991,GO:0034641,GO:0034645,GO:0034660,GO:0043038,GO:0043039,GO:0043043,GO:0043170,GO:0043436,GO:0043603,GO:0043604,GO:0044237,GO:…	6.1.1.20	ko:K01890	ko00970,map00970	M00359,M00360	R03660	RC00055,RC00523	ko00000,ko00001,ko00002,ko01000,ko01007,ko03016	-	-	-	B3_4,B5,FDX-ACB,tRNA_bind	-	-	-
MBU5977754	383	endolytic transglycosylase MltG [Lacticaseibacillus rhamnosus].	S	Functions as a peptidoglycan terminase that cleaves nascent peptidoglycan strands endolytically to terminate their elongation	mltG	-	-	ko:K07082	-	-	-	-	ko00000	-	-	-	YceG	-	-	PossiblySecreted
MBU5977755	212	uridine kinase [Lacticaseibacillus rhamnosus].	F	Cytidine monophosphokinase	udk	GO:0003674,GO:0003824,GO:0004849,GO:0005575,GO:0005622,GO:0005623,GO:0005737,GO:0005829,GO:0006139,GO:0006206,GO:0006213,GO:0006220,GO:0006221,GO:0006222,GO:0006725,GO:0006753,GO:0006793,GO:0006796,GO:0006807,GO:0008150,GO:0008152,GO:0008655,GO:0009058,GO:0009112,GO:0009116,GO:0009117,GO:0009119,GO:0009123,GO:0009124,GO:0009129,GO:0009130,GO:0009156,GO:0009161,GO:0009163,GO:0009165,GO:0009173,GO:…	2.7.1.48	ko:K00876	ko00240,ko00983,ko01100,map00240,map00983,map01100	-	R00513,R00516,R00517,R00962,R00964,R00967,R00968,R00970,R01548,R01549,R01880,R02091,R02096,R02097,R02327,R02332,R02371,R02372,R08232	RC00002,RC00017	ko00000,ko00001,ko01000	-	-	-	PRK	-	-	-
MBU5977756	156	transcription elongation factor GreA [Lacticaseibacillus rhamnosus].	K	Necessary for efficient RNA polymerase transcription elongation past template-encoded arresting sites. The arresting sites in DNA have the property of trapping a certain fraction of elongating RNA polymerases that pass through, resulting in locked ternary complexes. Cleavage of the nascent transcript by cleavage factors such as GreA or GreB allows the resumption of elongation from the new 3'termi…	greA	GO:0006139,GO:0006351,GO:0006354,GO:0006725,GO:0006807,GO:0008150,GO:0008152,GO:0009058,GO:0009059,GO:0009987,GO:0010467,GO:0016070,GO:0018130,GO:0019438,GO:0032774,GO:0034641,GO:0034645,GO:0034654,GO:0043170,GO:0044237,GO:0044238,GO:0044249,GO:0044260,GO:0044271,GO:0046483,GO:0071704,GO:0090304,GO:0097659,GO:1901360,GO:1901362,GO:1901576	-	ko:K03624	-	-	-	-	ko00000,ko03021	-	-	-	GreA_GreB,GreA_GreB_N	-	-	-
MBU5977757	234	hypothetical protein KQ233_02205 [Lacticaseibacillus rhamnosus].	S	Cell wall-active antibiotics response 4TMS YvqF	yvqF	-	-	ko:K11622	ko02020,map02020	-	-	-	ko00000,ko00001	-	-	-	DUF2154	-	-	PossiblySecreted
MBU5977758	221	response regulator transcription factor [Lacticaseibacillus rhamnosus].	K	helix_turn_helix, Lux Regulon	vraR	-	-	ko:K07694,ko:K11618	ko02020,map02020	M00480,M00481,M00754	-	-	ko00000,ko00001,ko00002,ko02022	-	-	-	GerE,Response_reg	-	-	-
MBU5977759	99	iron-sulfur cluster biosynthesis protein [Lacticaseibacillus rhamnosus].	S	Belongs to the HesB IscA family	yneR	-	-	-	-	-	-	-	-	-	-	-	Fe-S_biosyn	-	-	-
MBU5977760	874	YfhO family protein [Lacticaseibacillus rhamnosus].	S	Bacterial membrane protein YfhO	-	-	-	-	-	-	-	-	-	-	-	-	YfhO	-	-	PossiblySecreted
MBU5977761	708	penicillin-binding protein 2 [Lacticaseibacillus rhamnosus].	M	Penicillin-binding Protein	pbp2b	-	-	ko:K00687,ko:K12553,ko:K21465,ko:K21466	ko00550,ko01100,ko01501,map00550,map01100,map01501	-	-	-	ko00000,ko00001,ko01000,ko01011	-	-	-	PBP_dimer,Transpeptidase	-	-	PossiblySecreted
MBU5977762	229	rhomboid family intramembrane serine protease [Lacticaseibacillus rhamnosus].	S	Peptidase, S54 family	gluP	-	3.4.21.105	ko:K19225	-	-	-	-	ko00000,ko01000,ko01002	-	-	-	Rhomboid,TPR_2,TPR_8	-	-	PossiblySecreted
MBU5977763	84	YqgQ family protein [Lacticaseibacillus rhamnosus].	S	Bacterial protein of unknown function (DUF910)	yqgQ	-	-	-	-	-	-	-	-	-	-	-	DUF910	-	-	-
MBU5977764	320	ROK family glucokinase [Lacticaseibacillus rhamnosus].	G	Glucokinase	glcK	GO:0003674,GO:0003824,GO:0004340,GO:0004396,GO:0005575,GO:0005622,GO:0005623,GO:0005737,GO:0005975,GO:0006793,GO:0006796,GO:0008150,GO:0008152,GO:0009987,GO:0016301,GO:0016310,GO:0016740,GO:0016772,GO:0016773,GO:0019200,GO:0019637,GO:0044237,GO:0044238,GO:0044262,GO:0044424,GO:0044464,GO:0046835,GO:0051156,GO:0071704,GO:1901135	2.7.1.2	ko:K00845	ko00010,ko00052,ko00500,ko00520,ko00521,ko00524,ko01100,ko01110,ko01120,ko01130,ko01200,map00010,map00052,map00500,map00520,map00521,map00524,map01100,map01110,map01120,map01130,map01200	M00001,M00549	R00299,R01600,R01786	RC00002,RC00017	ko00000,ko00001,ko00002,ko01000	-	-	iSB619.SA_RS07790	ROK	-	-	-
MBU5977765	135	rhodanese-like domain-containing protein [Lacticaseibacillus rhamnosus].	P	Rhodanese-like protein	yqhL	-	-	-	-	-	-	-	-	-	-	-	Rhodanese	-	-	PossiblySecreted
MBU5977766	59	DUF3042 family protein [Lacticaseibacillus rhamnosus].	S	Protein of unknown function (DUF3042)	WQ51_02665	-	-	-	-	-	-	-	-	-	-	-	DUF3042	signal_peptide	1_26	PossiblySecreted
MBU5977767	319	tRNA (adenosine(37)-N6)-dimethylallyltransferase MiaA [Lacticaseibacillus rhamnosus].	F	Catalyzes the transfer of a dimethylallyl group onto the adenine at position 37 in tRNAs that read codons beginning with uridine, leading to the formation of N6-(dimethylallyl)adenosine (i(6)A)	miaA	GO:0003674,GO:0003824,GO:0006139,GO:0006396,GO:0006399,GO:0006400,GO:0006725,GO:0006807,GO:0008033,GO:0008150,GO:0008152,GO:0009451,GO:0009987,GO:0010467,GO:0016070,GO:0016740,GO:0016765,GO:0034470,GO:0034641,GO:0034660,GO:0043170,GO:0043412,GO:0044237,GO:0044238,GO:0046483,GO:0052381,GO:0071704,GO:0090304,GO:0140098,GO:0140101,GO:1901360	2.5.1.75	ko:K00791	ko00908,ko01100,ko01110,map00908,map01100,map01110	-	R01122	RC02820	ko00000,ko00001,ko01000,ko01006,ko03016	-	-	-	IPPT	-	-	-
MBU5977768	420	methionine gamma-lyase family protein [Lacticaseibacillus rhamnosus].	P	aluminum resistance	ynbB	GO:0003674,GO:0003824,GO:0003962,GO:0004123,GO:0016740,GO:0016765,GO:0016829,GO:0016846	-	-	-	-	-	-	-	-	-	-	Met_gamma_lyase	-	-	-
MBU5977769	697	ornithine decarboxylase [Lacticaseibacillus rhamnosus].	E	Orn/Lys/Arg decarboxylase, C-terminal domain	speA	GO:0003674,GO:0003824,GO:0006082,GO:0006520,GO:0006807,GO:0008150,GO:0008152,GO:0008923,GO:0009987,GO:0016829,GO:0016830,GO:0016831,GO:0019752,GO:0043436,GO:0044237,GO:0044238,GO:0044281,GO:0071704,GO:1901564	4.1.1.17,4.1.1.18,4.1.1.19	ko:K01581,ko:K01582,ko:K01585	ko00310,ko00330,ko00480,ko00960,ko01100,ko01110,ko01130,map00310,map00330,map00480,map00960,map01100,map01110,map01130	M00133,M00134	R00462,R00566,R00670	RC00299	ko00000,ko00001,ko00002,ko01000	-	-	-	OKR_DC_1,OKR_DC_1_C	-	-	-
MBU5977770	120	MerR family transcriptional regulator [Lacticaseibacillus rhamnosus].	K	Transcriptional regulator	glnR	GO:0003674,GO:0005488,GO:0005515,GO:0006082,GO:0006355,GO:0006520,GO:0006541,GO:0006542,GO:0006807,GO:0008150,GO:0008152,GO:0008652,GO:0009058,GO:0009064,GO:0009084,GO:0009889,GO:0009987,GO:0010468,GO:0010556,GO:0016053,GO:0019219,GO:0019222,GO:0019752,GO:0031323,GO:0031326,GO:0042802,GO:0043436,GO:0044237,GO:0044238,GO:0044249,GO:0044281,GO:0044283,GO:0046394,GO:0050789,GO:0050794,GO:0051171,GO:…	-	ko:K03713,ko:K15580	ko01501,ko02010,ko02024,map01501,map02010,map02024	M00439	-	-	ko00000,ko00001,ko00002,ko02000,ko03000	3.A.1.5.1,3.A.1.5.18,3.A.1.5.19,3.A.1.5.25	-	-	MerR_1	-	-	-
MBU5977771	446	type I glutamate--ammonia ligase [Lacticaseibacillus rhamnosus].	E	glutamine synthetase	glnA	-	6.3.1.2	ko:K01915	ko00220,ko00250,ko00630,ko00910,ko01100,ko01120,ko01230,ko02020,ko04217,ko04724,ko04727,map00220,map00250,map00630,map00910,map01100,map01120,map01230,map02020,map04217,map04724,map04727	-	R00253	RC00010,RC02798	ko00000,ko00001,ko01000,ko04147	-	-	-	Gln-synt_C,Gln-synt_N	-	-	-
MBU5977772	797	Xaa-Pro dipeptidyl-peptidase [Lacticaseibacillus rhamnosus].	E	Removes N-terminal dipeptides sequentially from polypeptides having unsubstituted N-termini provided that the penultimate residue is proline	pepX	-	3.4.14.11	ko:K01281	-	-	-	-	ko00000,ko01000,ko01002	-	-	-	PepX_C,PepX_N,Peptidase_S15	-	-	-
MBU5977773	544	ABC transporter ATP-binding protein/permease [Lacticaseibacillus rhamnosus].	V	ABC transporter transmembrane region	-	-	-	ko:K06147,ko:K06148	-	-	-	-	ko00000,ko02000	3.A.1,3.A.1.106,3.A.1.109,3.A.1.21	-	-	ABC_membrane,ABC_tran	-	-	PossiblySecreted
MBU5977774	407	hypothetical protein KQ233_02300 [Lacticaseibacillus rhamnosus].	S	Membrane	-	-	-	-	-	-	-	-	-	-	-	-	-	-	-	PossiblySecreted
MBU5977775	79	hypothetical protein KQ233_02305 [Lacticaseibacillus rhamnosus].	-	-	-	-	-	-	-	-	-	-	-	-	-	-	-	-	-	PossiblySecreted
MBU5977776	103	50S ribosomal protein L21 [Lacticaseibacillus rhamnosus].	J	This protein binds to 23S rRNA in the presence of protein L20	rplU	GO:0003674,GO:0003735,GO:0005198	-	ko:K02888	ko03010,map03010	M00178	-	-	br01610,ko00000,ko00001,ko00002,ko03011	-	-	-	Ribosomal_L21p	-	-	PossiblySecreted
MBU5977777	116	ribosomal-processing cysteine protease Prp [Lacticaseibacillus rhamnosus].	J	Cysteine protease Prp	ysxB	-	-	ko:K07584	-	-	-	-	ko00000	-	-	-	Peptidase_Prp	-	-	-
MBU5977778	96	50S ribosomal protein L27 [Lacticaseibacillus rhamnosus].	J	Belongs to the bacterial ribosomal protein bL27 family	rpmA	GO:0003674,GO:0003735,GO:0005198,GO:0005575,GO:0005622,GO:0005623,GO:0005737,GO:0005829,GO:0005840,GO:0015934,GO:0022625,GO:0022626,GO:0032991,GO:0043226,GO:0043228,GO:0043229,GO:0043232,GO:0044391,GO:0044422,GO:0044424,GO:0044444,GO:0044445,GO:0044446,GO:0044464,GO:1990904	-	ko:K02899	ko03010,map03010	M00178	-	-	br01610,ko00000,ko00001,ko00002,ko03011	-	-	-	Ribosomal_L27	-	-	-
MBU5977779	355	Xaa-Pro peptidase family protein [Lacticaseibacillus rhamnosus].	E	Creatinase/Prolidase N-terminal domain	pepP	-	3.4.11.9,3.4.13.9	ko:K01262,ko:K01271	-	-	-	-	ko00000,ko01000,ko01002	-	-	-	Creatinase_N,Peptidase_M24	-	-	-
MBU5977780	187	elongation factor P [Lacticaseibacillus rhamnosus].	J	Involved in peptide bond synthesis. Stimulates efficient translation and peptide-bond synthesis on native or reconstituted 70S ribosomes in vitro. Probably functions indirectly by altering the affinity of the ribosome for aminoacyl-tRNA, thus increasing their reactivity as acceptors for peptidyl transferase	efp	GO:0003674,GO:0003676,GO:0003723,GO:0003746,GO:0005488,GO:0005575,GO:0005622,GO:0005623,GO:0005737,GO:0006412,GO:0006414,GO:0006518,GO:0006807,GO:0008135,GO:0008150,GO:0008152,GO:0009058,GO:0009059,GO:0009987,GO:0010467,GO:0019538,GO:0034641,GO:0034645,GO:0043043,GO:0043170,GO:0043603,GO:0043604,GO:0044237,GO:0044238,GO:0044249,GO:0044260,GO:0044267,GO:0044271,GO:0044424,GO:0044464,GO:0071704,GO:…	-	ko:K02356	-	-	-	-	ko00000,ko03012	-	-	-	EFP,EFP_N,Elong-fact-P_C	-	-	PossiblySecreted
MBU5977781	154	Asp23/Gls24 family envelope stress response protein [Lacticaseibacillus rhamnosus].	S	Asp23 family, cell envelope-related function	WQ51_04310	-	-	ko:K10947	-	-	-	-	ko00000,ko03000	-	-	-	Asp23	-	-	-
MBU5977782	135	transcription antitermination factor NusB [Lacticaseibacillus rhamnosus].	K	Involved in transcription antitermination. Required for transcription of ribosomal RNA (rRNA) genes. Binds specifically to the boxA antiterminator sequence of the ribosomal RNA (rrn) operons	nusB	-	-	ko:K03625	-	-	-	-	ko00000,ko03009,ko03021	-	-	-	NusB	-	-	-
MBU5977783	283	bifunctional methylenetetrahydrofolate dehydrogenase/methenyltetrahydrofolate cyclohydrolase FolD [Lacticaseibacillus rhamnosus].	F	Catalyzes the oxidation of 5,10- methylenetetrahydrofolate to 5,10-methenyltetrahydrofolate and then the hydrolysis of 5,10-methenyltetrahydrofolate to 10- formyltetrahydrofolate	folD	-	1.5.1.5,3.5.4.9	ko:K01491	ko00670,ko00720,ko01100,ko01120,ko01200,map00670,map00720,map01100,map01120,map01200	M00140,M00377	R01220,R01655	RC00202,RC00578	ko00000,ko00001,ko00002,ko01000	-	-	-	THF_DHG_CYH,THF_DHG_CYH_C	-	-	-
MBU5977784	449	exodeoxyribonuclease VII large subunit [Lacticaseibacillus rhamnosus].	L	Bidirectionally degrades single-stranded DNA into large acid-insoluble oligonucleotides, which are then degraded further into small acid-soluble oligonucleotides	xseA	-	3.1.11.6	ko:K03601	ko03430,map03430	-	-	-	ko00000,ko00001,ko01000,ko03400	-	-	-	Exonuc_VII_L,tRNA_anti_2	-	-	-
MBU5977785	75	exodeoxyribonuclease VII small subunit [Lacticaseibacillus rhamnosus].	L	Bidirectionally degrades single-stranded DNA into large acid-insoluble oligonucleotides, which are then degraded further into small acid-soluble oligonucleotides	xseB	-	3.1.11.6	ko:K03602	ko03430,map03430	-	-	-	ko00000,ko00001,ko01000,ko03400	-	-	-	Exonuc_VII_S	-	-	PossiblySecreted
MBU5977786	283	polyprenyl synthetase family protein [Lacticaseibacillus rhamnosus].	H	Belongs to the FPP GGPP synthase family	ispA	GO:0003674,GO:0003824,GO:0004659,GO:0005575,GO:0005622,GO:0005623,GO:0006629,GO:0006720,GO:0008150,GO:0008152,GO:0008299,GO:0008610,GO:0009058,GO:0009987,GO:0016740,GO:0016765,GO:0044237,GO:0044238,GO:0044249,GO:0044255,GO:0044464,GO:0071704,GO:1901576	2.5.1.1,2.5.1.10,2.5.1.29	ko:K13789	ko00900,ko01100,ko01110,ko01130,map00900,map01100,map01110,map01130	M00364,M00366	R01658,R02003,R02061	RC00279	ko00000,ko00001,ko00002,ko01000,ko01006	-	-	-	polyprenyl_synt	-	-	-
MBU5977787	276	TlyA family RNA methyltransferase [Lacticaseibacillus rhamnosus].	J	Ribosomal RNA large subunit methyltransferase J	rrmJ	-	2.1.1.226,2.1.1.227	ko:K06442	-	-	-	-	ko00000,ko01000,ko03009	-	-	-	FtsJ,S4	-	-	-
MBU5977788	150	ArgR family transcriptional regulator [Lacticaseibacillus rhamnosus].	K	Regulates arginine biosynthesis genes	argR2	-	-	ko:K03402	-	-	-	-	ko00000,ko03000	-	-	-	Arg_repressor,Arg_repressor_C	-	-	-
MBU5977789	567	DNA repair protein RecN [Lacticaseibacillus rhamnosus].	L	May be involved in recombinational repair of damaged DNA	recN	GO:0005575,GO:0005622,GO:0005623,GO:0006139,GO:0006259,GO:0006281,GO:0006302,GO:0006725,GO:0006807,GO:0006950,GO:0006974,GO:0008150,GO:0008152,GO:0009295,GO:0009987,GO:0033554,GO:0034641,GO:0043170,GO:0043226,GO:0043228,GO:0043229,GO:0043232,GO:0043590,GO:0044237,GO:0044238,GO:0044260,GO:0044424,GO:0044464,GO:0046483,GO:0050896,GO:0051716,GO:0071704,GO:0090304,GO:1901360	-	ko:K03631	-	-	-	-	ko00000,ko03400	-	-	-	AAA_23,SMC_N	-	-	-
MBU5977790	100	hypothetical protein KQ233_02380 [Lacticaseibacillus rhamnosus].	-	-	-	-	-	-	-	-	-	-	-	-	-	-	-	-	-	PossiblySecreted
MBU5977791	227	patatin-like phospholipase family protein [Lacticaseibacillus rhamnosus].	S	Patatin-like phospholipase	-	-	-	ko:K07001	-	-	-	-	ko00000	-	-	-	Patatin	-	-	-
MBU5977792	208	guanylate kinase [Lacticaseibacillus rhamnosus].	F	Essential for recycling GMP and indirectly, cGMP	gmk	GO:0003674,GO:0003824,GO:0004385,GO:0005575,GO:0005622,GO:0005623,GO:0005737,GO:0005829,GO:0006139,GO:0006163,GO:0006725,GO:0006753,GO:0006793,GO:0006796,GO:0006807,GO:0008150,GO:0008152,GO:0009058,GO:0009116,GO:0009117,GO:0009119,GO:0009123,GO:0009126,GO:0009132,GO:0009135,GO:0009150,GO:0009161,GO:0009165,GO:0009167,GO:0009179,GO:0009185,GO:0009259,GO:0009987,GO:0016301,GO:0016310,GO:0016740,GO:…	2.7.4.8	ko:K00942	ko00230,ko01100,map00230,map01100	M00050	R00332,R02090	RC00002	ko00000,ko00001,ko00002,ko01000	-	-	iYO844.BSU15680	Guanylate_kin	-	-	-
MBU5977793	80	DNA-directed RNA polymerase subunit omega [Lacticaseibacillus rhamnosus].	K	Promotes RNA polymerase assembly. Latches the N- and C- terminal regions of the beta' subunit thereby facilitating its interaction with the beta and alpha subunits	rpoZ	-	2.7.7.6	ko:K03060	ko00230,ko00240,ko01100,ko03020,map00230,map00240,map01100,map03020	M00183	R00435,R00441,R00442,R00443	RC02795	br01611,ko00000,ko00001,ko00002,ko01000,ko03021,ko03400	-	-	-	RNA_pol_Rpb6	-	-	-
MBU5977794	399	bifunctional phosphopantothenoylcysteine decarboxylase/phosphopantothenate--cysteine ligase CoaBC [Lacticaseibacillus rhamnosus].	H	Catalyzes two steps in the biosynthesis of coenzyme A. In the first step cysteine is conjugated to 4'-phosphopantothenate to form 4-phosphopantothenoylcysteine, in the latter compound is decarboxylated to form 4'-phosphopantotheine	coaBC	-	4.1.1.36,6.3.2.5	ko:K01598,ko:K13038	ko00770,ko01100,map00770,map01100	M00120	R03269,R04231	RC00064,RC00090,RC00822	ko00000,ko00001,ko00002,ko01000	-	-	-	DFP,Flavoprotein	-	-	-
MBU5977795	805	primosomal protein N' [Lacticaseibacillus rhamnosus].	L	Involved in the restart of stalled replication forks. Recognizes and binds the arrested nascent DNA chain at stalled replication forks. It can open the DNA duplex, via its helicase activity, and promote assembly of the primosome and loading of the major replicative helicase DnaB onto DNA	priA	GO:0003674,GO:0003678,GO:0003824,GO:0004003,GO:0004386,GO:0006139,GO:0006259,GO:0006260,GO:0006261,GO:0006268,GO:0006270,GO:0006281,GO:0006302,GO:0006310,GO:0006725,GO:0006807,GO:0006950,GO:0006974,GO:0006996,GO:0008026,GO:0008094,GO:0008150,GO:0008152,GO:0009058,GO:0009059,GO:0009987,GO:0016043,GO:0016462,GO:0016787,GO:0016817,GO:0016818,GO:0016887,GO:0017111,GO:0032392,GO:0032508,GO:0033554,GO:…	-	ko:K04066	ko03440,map03440	-	-	-	ko00000,ko00001,ko01000,ko03400	-	-	-	DEAD,Helicase_C,ResIII	-	-	-
MBU5977796	318	methionyl-tRNA formyltransferase [Lacticaseibacillus rhamnosus].	J	Attaches a formyl group to the free amino group of methionyl-tRNA(fMet). The formyl group appears to play a dual role in the initiator identity of N-formylmethionyl-tRNA by promoting its recognition by IF2 and preventing the misappropriation of this tRNA by the elongation apparatus	fmt	GO:0003674,GO:0003824,GO:0004479,GO:0006139,GO:0006396,GO:0006399,GO:0006400,GO:0006412,GO:0006413,GO:0006464,GO:0006518,GO:0006725,GO:0006807,GO:0008033,GO:0008150,GO:0008152,GO:0009058,GO:0009059,GO:0009451,GO:0009987,GO:0010467,GO:0016070,GO:0016740,GO:0016741,GO:0016742,GO:0019538,GO:0019988,GO:0034470,GO:0034641,GO:0034645,GO:0034660,GO:0036211,GO:0043043,GO:0043170,GO:0043412,GO:0043603,GO:…	2.1.2.9	ko:K00604	ko00670,ko00970,map00670,map00970	-	R03940	RC00026,RC00165	ko00000,ko00001,ko01000	-	-	iSB619.SA_RS06010	Formyl_trans_C,Formyl_trans_N	-	-	-
MBU5977797	446	16S rRNA (cytosine(967)-C(5))-methyltransferase RsmB [Lacticaseibacillus rhamnosus].	J	Specifically methylates the cytosine at position 967 (m5C967) of 16S rRNA	sun	GO:0000154,GO:0001510,GO:0003674,GO:0003824,GO:0005575,GO:0005622,GO:0005623,GO:0005737,GO:0005829,GO:0006139,GO:0006364,GO:0006396,GO:0006725,GO:0006807,GO:0008150,GO:0008152,GO:0008168,GO:0008169,GO:0008173,GO:0008649,GO:0008757,GO:0009383,GO:0009451,GO:0009987,GO:0010467,GO:0016070,GO:0016072,GO:0016434,GO:0016740,GO:0016741,GO:0022613,GO:0031167,GO:0032259,GO:0034470,GO:0034641,GO:0034660,GO:…	2.1.1.176	ko:K03500	-	-	-	-	ko00000,ko01000,ko03009	-	-	-	Methyltr_RsmB-F,Methyltr_RsmF_N,NusB	-	-	-
MBU5977798	247	Stp1/IreP family PP2C-type Ser/Thr phosphatase [Lacticaseibacillus rhamnosus].	T	phosphatase	stp	-	3.1.3.16	ko:K20074	-	-	-	-	ko00000,ko01000,ko01009	-	-	-	PP2C,PP2C_2	-	-	-
MBU5977799	666	Stk1 family PASTA domain-containing Ser/Thr kinase [Lacticaseibacillus rhamnosus].	KLT	serine threonine protein kinase	prkC	GO:0002237,GO:0003674,GO:0003824,GO:0004672,GO:0004674,GO:0005488,GO:0005539,GO:0005575,GO:0005623,GO:0005886,GO:0006464,GO:0006468,GO:0006793,GO:0006796,GO:0006807,GO:0007154,GO:0007165,GO:0008150,GO:0008152,GO:0009605,GO:0009607,GO:0009617,GO:0009719,GO:0009847,GO:0009987,GO:0010033,GO:0010243,GO:0016020,GO:0016301,GO:0016310,GO:0016740,GO:0016772,GO:0016773,GO:0019538,GO:0023052,GO:0032494,GO:…	2.7.11.1	ko:K08884,ko:K12132	-	-	-	-	ko00000,ko01000,ko01001	-	-	-	PASTA,Pkinase	-	-	PossiblySecreted
MBU5977800	301	ribosome small subunit-dependent GTPase A [Lacticaseibacillus rhamnosus].	S	One of several proteins that assist in the late maturation steps of the functional core of the 30S ribosomal subunit. Helps release RbfA from mature subunits. May play a role in the assembly of ribosomal proteins into the subunit. Circularly permuted GTPase that catalyzes slow GTP hydrolysis, GTPase activity is stimulated by the 30S ribosomal subunit	rsgA	-	3.1.3.100	ko:K06949	ko00730,ko01100,map00730,map01100	-	R00615,R02135	RC00002,RC00017	ko00000,ko00001,ko01000,ko03009	-	-	-	RsgA_GTPase,RsgA_N	-	-	-
MBU5977801	216	ribulose-phosphate 3-epimerase [Lacticaseibacillus rhamnosus].	G	Belongs to the ribulose-phosphate 3-epimerase family	rpe	GO:0003674,GO:0003824,GO:0004750,GO:0005488,GO:0005575,GO:0005622,GO:0005623,GO:0005737,GO:0005829,GO:0005975,GO:0005996,GO:0006081,GO:0006098,GO:0006139,GO:0006725,GO:0006732,GO:0006733,GO:0006739,GO:0006753,GO:0006793,GO:0006796,GO:0006807,GO:0008150,GO:0008152,GO:0009052,GO:0009056,GO:0009117,GO:0009987,GO:0016052,GO:0016853,GO:0016854,GO:0016857,GO:0019321,GO:0019323,GO:0019362,GO:0019637,GO:…	5.1.3.1	ko:K01783	ko00030,ko00040,ko00710,ko01100,ko01110,ko01120,ko01130,ko01200,ko01230,map00030,map00040,map00710,map01100,map01110,map01120,map01130,map01200,map01230	M00004,M00007	R01529	RC00540	ko00000,ko00001,ko00002,ko01000	-	-	-	Ribul_P_3_epim	-	-	-
MBU5977802	222	thiamine diphosphokinase [Lacticaseibacillus rhamnosus].	H	thiamine pyrophosphokinase	thiN	-	2.7.6.2	ko:K00949	ko00730,ko01100,map00730,map01100	-	R00619	RC00002,RC00017	ko00000,ko00001,ko01000	-	-	-	TPK_B1_binding,TPK_catalytic	-	-	-
MBU5977803	61	50S ribosomal protein L28 [Lacticaseibacillus rhamnosus].	J	Belongs to the bacterial ribosomal protein bL28 family	rpmB	-	-	ko:K02902	ko03010,map03010	M00178	-	-	br01610,ko00000,ko00001,ko00002,ko03011	-	-	-	Ribosomal_L28	-	-	PossiblySecreted
MBU5977804	120	Asp23/Gls24 family envelope stress response protein [Lacticaseibacillus rhamnosus].	S	Asp23 family, cell envelope-related function	yloU	-	-	-	-	-	-	-	-	-	-	-	Asp23	-	-	-
MBU5977805	558	DAK2 domain-containing protein [Lacticaseibacillus rhamnosus].	S	DAK2 domain fusion protein YloV	yloV	-	-	ko:K07030	-	-	-	-	ko00000	-	-	-	Dak1_2,Dak2	-	-	-
MBU5977806	679	ATP-dependent DNA helicase RecG [Lacticaseibacillus rhamnosus].	L	Critical role in recombination and DNA repair. Helps process Holliday junction intermediates to mature products by catalyzing branch migration. Has a DNA unwinding activity characteristic of a DNA helicase with a 3'- to 5'- polarity. Unwinds branched duplex DNA (Y-DNA)	recG	-	3.6.4.12	ko:K03655	ko03440,map03440	-	-	-	ko00000,ko00001,ko01000,ko03400	-	-	-	DEAD,Helicase_C,RecG_wedge	-	-	-
MBU5977807	341	phosphate acyltransferase PlsX [Lacticaseibacillus rhamnosus].	I	Catalyzes the reversible formation of acyl-phosphate (acyl-PO(4)) from acyl- acyl-carrier-protein (acyl-ACP). This enzyme utilizes acyl-ACP as fatty acyl donor, but not acyl-CoA	plsX	-	2.3.1.15	ko:K03621	ko00561,ko00564,ko01100,ko01110,map00561,map00564,map01100,map01110	M00089	R00851,R09380	RC00004,RC00039,RC00041	ko00000,ko00001,ko00002,ko01000,ko01004	-	-	-	FA_synthesis	-	-	-
MBU5977808	80	acyl carrier protein [Lacticaseibacillus rhamnosus].	IQ	Carrier of the growing fatty acid chain in fatty acid biosynthesis	acpP	GO:0000035,GO:0000036,GO:0003674,GO:0005488,GO:0005575,GO:0005622,GO:0005623,GO:0005737,GO:0005829,GO:0005975,GO:0006082,GO:0006629,GO:0006631,GO:0006633,GO:0006643,GO:0006644,GO:0006664,GO:0006793,GO:0006796,GO:0008150,GO:0008152,GO:0008610,GO:0008654,GO:0009058,GO:0009245,GO:0009247,GO:0009311,GO:0009312,GO:0009987,GO:0016051,GO:0016053,GO:0019637,GO:0019752,GO:0019842,GO:0031177,GO:0032787,GO:…	-	ko:K02078	-	-	-	-	ko00000,ko00001	-	-	-	PP-binding	-	-	-
MBU5977809	340	ABC transporter ATP-binding protein [Lacticaseibacillus rhamnosus].	P	Belongs to the ABC transporter superfamily	oppD	GO:0005575,GO:0005623,GO:0005886,GO:0016020,GO:0044464,GO:0071944	-	ko:K02031,ko:K15583	ko01501,ko02010,ko02024,map01501,map02010,map02024	M00239,M00439	-	-	ko00000,ko00001,ko00002,ko02000	3.A.1.5,3.A.1.5.1,3.A.1.5.18,3.A.1.5.19,3.A.1.5.25	-	-	ABC_tran,oligo_HPY	-	-	-
MBU5977810	317	ATP-binding cassette domain-containing protein [Lacticaseibacillus rhamnosus].	P	Belongs to the ABC transporter superfamily	oppF	GO:0005575,GO:0005623,GO:0005886,GO:0016020,GO:0044464,GO:0071944	-	ko:K02032	ko02024,map02024	M00239	-	-	ko00000,ko00001,ko00002,ko02000	3.A.1.5	-	-	ABC_tran,oligo_HPY	-	-	-
MBU5977811	320	ABC transporter permease [Lacticaseibacillus rhamnosus].	P	ABC transporter permease	oppB	-	-	ko:K02033,ko:K02034	ko02024,map02024	M00239	-	-	ko00000,ko00001,ko00002,ko02000	3.A.1.5	-	-	BPD_transp_1	-	-	PossiblySecreted
MBU5977812	303	ABC transporter permease [Lacticaseibacillus rhamnosus].	EP	Binding-protein-dependent transport system inner membrane component	oppC	-	-	ko:K02034	ko02024,map02024	M00239	-	-	ko00000,ko00001,ko00002,ko02000	3.A.1.5	-	-	BPD_transp_1,OppC_N	-	-	PossiblySecreted
MBU5977813	597	oligopeptide ABC transporter substrate-binding protein [Lacticaseibacillus rhamnosus].	E	ABC transporter substrate-binding protein	oppA1	-	-	ko:K02035	ko02024,map02024	M00239	-	-	ko00000,ko00001,ko00002,ko02000	3.A.1.5	-	-	SBP_bac_5	lipoprotein_signal_peptide	1_22	PossiblySecreted
MBU5977814	231	ribonuclease III [Lacticaseibacillus rhamnosus].	J	Digests double-stranded RNA. Involved in the processing of primary rRNA transcript to yield the immediate precursors to the large and small rRNAs (23S and 16S). Processes some mRNAs, and tRNAs when they are encoded in the rRNA operon. Processes pre- crRNA and tracrRNA of type II CRISPR loci if present in the organism	rnc	GO:0003674,GO:0003676,GO:0003723,GO:0003725,GO:0003824,GO:0004518,GO:0004519,GO:0004521,GO:0004525,GO:0004540,GO:0005488,GO:0006139,GO:0006396,GO:0006725,GO:0006807,GO:0008150,GO:0008152,GO:0009987,GO:0010467,GO:0016070,GO:0016787,GO:0016788,GO:0016891,GO:0016893,GO:0032296,GO:0034641,GO:0043170,GO:0044237,GO:0044238,GO:0046483,GO:0071704,GO:0090304,GO:0090305,GO:0090501,GO:0090502,GO:0097159,GO:…	3.1.26.3	ko:K03685	ko03008,ko05205,map03008,map05205	-	-	-	ko00000,ko00001,ko01000,ko03009,ko03019,ko03036	-	-	-	Ribonucleas_3_3,dsrm	-	-	-
MBU5977815	1184	chromosome segregation protein SMC [Lacticaseibacillus rhamnosus].	D	Required for chromosome condensation and partitioning	smc	-	-	ko:K03529	-	-	-	-	ko00000,ko03036	-	-	-	SMC_N,SMC_hinge	-	-	-
MBU5977816	331	signal recognition particle-docking protein FtsY [Lacticaseibacillus rhamnosus].	U	Involved in targeting and insertion of nascent membrane proteins into the cytoplasmic membrane. Acts as a receptor for the complex formed by the signal recognition particle (SRP) and the ribosome-nascent chain (RNC)	ftsY	-	-	ko:K03110	ko02024,ko03060,ko03070,map02024,map03060,map03070	M00335	-	-	ko00000,ko00001,ko00002,ko02044	3.A.5.1,3.A.5.2,3.A.5.7	-	-	SRP54,SRP54_N	-	-	-
MBU5977817	104	hypothetical protein KQ233_02515 [Lacticaseibacillus rhamnosus].	-	-	-	-	-	-	-	-	-	-	-	-	-	-	-	-	-	PossiblySecreted
MBU5977818	63	hypothetical protein KQ233_02520 [Lacticaseibacillus rhamnosus].	-	-	-	-	-	-	-	-	-	-	-	-	-	-	-	-	-	PossiblySecreted
MBU5977819	113	putative DNA-binding protein [Lacticaseibacillus rhamnosus].	S	Might take part in the signal recognition particle (SRP) pathway. This is inferred from the conservation of its genetic proximity to ftsY ffh. May be a regulatory protein	ylxM	GO:0003674,GO:0008150,GO:0030234,GO:0030695,GO:0050790,GO:0060589,GO:0065007,GO:0065009,GO:0098772	-	ko:K09787	-	-	-	-	ko00000	-	-	-	UPF0122	-	-	PossiblySecreted
MBU5977820	478	signal recognition particle protein [Lacticaseibacillus rhamnosus].	U	Involved in targeting and insertion of nascent membrane proteins into the cytoplasmic membrane. Binds to the hydrophobic signal sequence of the ribosome-nascent chain (RNC) as it emerges from the ribosomes. The SRP-RNC complex is then targeted to the cytoplasmic membrane where it interacts with the SRP receptor FtsY	ffh	-	3.6.5.4	ko:K03106	ko02024,ko03060,ko03070,map02024,map03060,map03070	M00335	-	-	ko00000,ko00001,ko00002,ko01000,ko02044	3.A.5.1,3.A.5.2,3.A.5.7,3.A.5.8,3.A.5.9	-	-	SRP54,SRP54_N,SRP_SPB	-	-	-
MBU5977821	91	30S ribosomal protein S16 [Lacticaseibacillus rhamnosus].	J	Belongs to the bacterial ribosomal protein bS16 family	rpsP	GO:0003674,GO:0003735,GO:0005198,GO:0005575,GO:0005622,GO:0005623,GO:0005737,GO:0005840,GO:0006412,GO:0006518,GO:0006807,GO:0008150,GO:0008152,GO:0009058,GO:0009059,GO:0009987,GO:0010467,GO:0015935,GO:0019538,GO:0032991,GO:0034641,GO:0034645,GO:0043043,GO:0043170,GO:0043226,GO:0043228,GO:0043229,GO:0043232,GO:0043603,GO:0043604,GO:0044237,GO:0044238,GO:0044249,GO:0044260,GO:0044267,GO:0044271,GO:…	-	ko:K02959	ko03010,map03010	M00178	-	-	br01610,ko00000,ko00001,ko00002,ko03011,ko03029	-	-	-	Ribosomal_S16	-	-	PossiblySecreted
MBU5977822	84	KH domain-containing protein [Lacticaseibacillus rhamnosus].	S	Belongs to the UPF0109 family	ylqC	-	-	ko:K06960	-	-	-	-	ko00000	-	-	-	KH_4	-	-	-
MBU5977823	172	ribosome maturation factor RimM [Lacticaseibacillus rhamnosus].	J	An accessory protein needed during the final step in the assembly of 30S ribosomal subunit, possibly for assembly of the head region. Probably interacts with S19. Essential for efficient processing of 16S rRNA. May be needed both before and after RbfA during the maturation of 16S rRNA. It has affinity for free ribosomal 30S subunits but not for 70S ribosomes	rimM	-	-	ko:K02860	-	-	-	-	ko00000,ko03009	-	-	-	PRC,RimM	-	-	PossiblySecreted
MBU5977824	261	tRNA (guanosine(37)-N1)-methyltransferase TrmD [Lacticaseibacillus rhamnosus].	J	Belongs to the RNA methyltransferase TrmD family	trmD	GO:0001510,GO:0003674,GO:0003824,GO:0006139,GO:0006396,GO:0006399,GO:0006400,GO:0006725,GO:0006807,GO:0008033,GO:0008150,GO:0008152,GO:0008168,GO:0008173,GO:0008175,GO:0008757,GO:0009019,GO:0009451,GO:0009987,GO:0010467,GO:0016070,GO:0016423,GO:0016740,GO:0016741,GO:0016772,GO:0016779,GO:0030488,GO:0032259,GO:0034470,GO:0034641,GO:0034660,GO:0043170,GO:0043412,GO:0043414,GO:0044237,GO:0044238,GO:…	2.1.1.228	ko:K00554	-	-	R00597	RC00003,RC00334	ko00000,ko01000,ko03016	-	-	-	tRNA_m1G_MT	-	-	-
MBU5977825	115	50S ribosomal protein L19 [Lacticaseibacillus rhamnosus].	J	This protein is located at the 30S-50S ribosomal subunit interface and may play a role in the structure and function of the aminoacyl-tRNA binding site	rplS	GO:0003674,GO:0003735,GO:0005198,GO:0005575,GO:0005622,GO:0005623,GO:0005737,GO:0005829,GO:0005840,GO:0015934,GO:0022625,GO:0022626,GO:0032991,GO:0043226,GO:0043228,GO:0043229,GO:0043232,GO:0044391,GO:0044422,GO:0044424,GO:0044444,GO:0044445,GO:0044446,GO:0044464,GO:1990904	-	ko:K02884	ko03010,map03010	M00178	-	-	br01610,ko00000,ko00001,ko00002,ko03011	-	-	-	Ribosomal_L19	-	-	-
MBU5977826	58	hypothetical protein KQ233_02560 [Lacticaseibacillus rhamnosus].	-	-	-	-	-	-	-	-	-	-	-	-	-	-	-	-	-	PossiblySecreted
MBU5977827	81	DUF896 domain-containing protein [Lacticaseibacillus rhamnosus].	S	UPF0291 protein	ynzC	-	-	-	-	-	-	-	-	-	-	-	DUF896	-	-	-
MBU5977828	73	YneF family protein [Lacticaseibacillus rhamnosus].	S	UPF0154 protein	yneF	-	-	ko:K09976	-	-	-	-	ko00000	-	-	-	UPF0154	signal_peptide	1_25	PossiblySecreted
MBU5977829	585	ATP-binding cassette domain-containing protein [Lacticaseibacillus rhamnosus].	V	ABC transporter	mdlA	-	-	ko:K06148,ko:K18889	ko02010,map02010	M00707	-	-	ko00000,ko00001,ko00002,ko02000	3.A.1,3.A.1.106.13,3.A.1.106.5	-	-	ABC_membrane,ABC_tran	-	-	PossiblySecreted
MBU5977830	600	ABC transporter ATP-binding protein/permease [Lacticaseibacillus rhamnosus].	V	ABC transporter	mdlB	-	-	ko:K06147,ko:K18890	ko02010,map02010	M00707	-	-	ko00000,ko00001,ko00002,ko02000	3.A.1.106,3.A.1.106.13,3.A.1.106.5,3.A.1.109,3.A.1.21	-	-	ABC_membrane,ABC_tran	-	-	PossiblySecreted
MBU5977831	260	DUF1003 domain-containing protein [Lacticaseibacillus rhamnosus].	S	Protein of unknown function (DUF1003)	yejC	-	-	-	-	-	-	-	-	-	-	-	DUF1003	-	-	PossiblySecreted
MBU5977832	464	amino acid permease [Lacticaseibacillus rhamnosus].	E	Amino Acid	yhdG	-	-	ko:K03294	-	-	-	-	ko00000	2.A.3.2	-	-	AA_permease_2	-	-	PossiblySecreted
MBU5977833	216	1-acyl-sn-glycerol-3-phosphate acyltransferase [Lacticaseibacillus rhamnosus].	I	Acyltransferase	plsC	GO:0003674,GO:0003824,GO:0005575,GO:0005623,GO:0005886,GO:0008374,GO:0016020,GO:0016411,GO:0016740,GO:0016746,GO:0016747,GO:0042171,GO:0044464,GO:0071617,GO:0071944	2.3.1.51	ko:K00655	ko00561,ko00564,ko01100,ko01110,map00561,map00564,map01100,map01110	M00089	R02241,R09381	RC00004,RC00037,RC00039	ko00000,ko00001,ko00002,ko01000,ko01004	-	-	-	Acyltransferase	-	-	-
MBU5977834	244	tRNA1(Val) (adenine(37)-N6)-methyltransferase [Lacticaseibacillus rhamnosus].	L	Methyltransferase small domain	yabB	GO:0003674,GO:0003824,GO:0005575,GO:0005622,GO:0005623,GO:0005737,GO:0005829,GO:0008150,GO:0008152,GO:0008168,GO:0008757,GO:0016740,GO:0016741,GO:0032259,GO:0044424,GO:0044444,GO:0044464	2.1.1.223	ko:K07461,ko:K15460	-	-	-	-	ko00000,ko01000,ko03016	-	-	-	GIY-YIG,MTS	-	-	-
MBU5977835	93	GIY-YIG nuclease family protein [Lacticaseibacillus rhamnosus].	L	GIY-YIG catalytic domain protein	yazA	-	-	ko:K07461	-	-	-	-	ko00000	-	-	-	GIY-YIG	-	-	-
MBU5977836	262	30S ribosomal protein S2 [Lacticaseibacillus rhamnosus].	J	Belongs to the universal ribosomal protein uS2 family	rpsB	GO:0003674,GO:0003735,GO:0005198,GO:0005575,GO:0005622,GO:0005623,GO:0005737,GO:0005829,GO:0005840,GO:0006412,GO:0006518,GO:0006807,GO:0008150,GO:0008152,GO:0009058,GO:0009059,GO:0009987,GO:0010467,GO:0015935,GO:0019538,GO:0022626,GO:0022627,GO:0032991,GO:0034641,GO:0034645,GO:0043043,GO:0043170,GO:0043226,GO:0043228,GO:0043229,GO:0043232,GO:0043603,GO:0043604,GO:0044237,GO:0044238,GO:0044249,GO:…	-	ko:K02967	ko03010,map03010	M00178,M00179	-	-	br01610,ko00000,ko00001,ko00002,ko03011	-	-	-	Ribosomal_S2	-	-	-
MBU5977837	293	translation elongation factor Ts [Lacticaseibacillus rhamnosus].	J	Associates with the EF-Tu.GDP complex and induces the exchange of GDP to GTP. It remains bound to the aminoacyl-tRNA.EF- Tu.GTP complex up to the GTP hydrolysis stage on the ribosome	tsf	GO:0001871,GO:0003674,GO:0003676,GO:0003723,GO:0003746,GO:0005488,GO:0005575,GO:0005623,GO:0006412,GO:0006414,GO:0006518,GO:0006807,GO:0008135,GO:0008150,GO:0008152,GO:0009058,GO:0009059,GO:0009986,GO:0009987,GO:0010467,GO:0019538,GO:0030246,GO:0030247,GO:0034641,GO:0034645,GO:0043043,GO:0043170,GO:0043603,GO:0043604,GO:0044237,GO:0044238,GO:0044249,GO:0044260,GO:0044267,GO:0044271,GO:0044464,GO:…	-	ko:K02357	-	-	-	-	ko00000,ko03012,ko03029	-	-	-	EF_TS	-	-	-
MBU5977838	239	UMP kinase [Lacticaseibacillus rhamnosus].	F	Catalyzes the reversible phosphorylation of UMP to UDP	pyrH	-	2.7.4.22	ko:K09903	ko00240,ko01100,map00240,map01100	-	R00158	RC00002	ko00000,ko00001,ko01000	-	-	iSB619.SA_RS06240	AA_kinase	-	-	-
MBU5977839	185	ribosome recycling factor [Lacticaseibacillus rhamnosus].	J	Responsible for the release of ribosomes from messenger RNA at the termination of protein biosynthesis. May increase the efficiency of translation by recycling ribosomes from one round of translation to another	frr	GO:0002181,GO:0002184,GO:0003674,GO:0005488,GO:0005575,GO:0005622,GO:0005623,GO:0005737,GO:0006412,GO:0006415,GO:0006518,GO:0006807,GO:0008150,GO:0008152,GO:0009058,GO:0009059,GO:0009987,GO:0010467,GO:0016043,GO:0019538,GO:0022411,GO:0032984,GO:0034641,GO:0034645,GO:0043021,GO:0043023,GO:0043043,GO:0043170,GO:0043603,GO:0043604,GO:0043624,GO:0043933,GO:0044237,GO:0044238,GO:0044249,GO:0044260,GO:…	-	ko:K02838	-	-	-	-	ko00000,ko03012	-	-	-	RRF	-	-	-
MBU5977840	250	isoprenyl transferase [Lacticaseibacillus rhamnosus].	H	Catalyzes the condensation of isopentenyl diphosphate (IPP) with allylic pyrophosphates generating different type of terpenoids	uppS	GO:0002094,GO:0003674,GO:0003824,GO:0004659,GO:0005575,GO:0005622,GO:0005623,GO:0005737,GO:0005829,GO:0006066,GO:0006629,GO:0006720,GO:0008150,GO:0008152,GO:0008299,GO:0008610,GO:0009058,GO:0009987,GO:0016093,GO:0016094,GO:0016740,GO:0016765,GO:0044237,GO:0044238,GO:0044249,GO:0044255,GO:0044281,GO:0044283,GO:0044424,GO:0044444,GO:0044464,GO:0046165,GO:0071704,GO:1901576,GO:1901615,GO:1901617	2.5.1.31	ko:K00806	ko00900,ko01110,map00900,map01110	-	R06447	RC00279,RC02839	ko00000,ko00001,ko01000,ko01006	-	-	-	Prenyltransf	-	-	-
MBU5977841	262	phosphatidate cytidylyltransferase [Lacticaseibacillus rhamnosus].	S	Belongs to the CDS family	cdsA	GO:0003674,GO:0003824,GO:0004605,GO:0005575,GO:0006139,GO:0006220,GO:0006221,GO:0006629,GO:0006644,GO:0006650,GO:0006655,GO:0006725,GO:0006753,GO:0006793,GO:0006796,GO:0006807,GO:0008150,GO:0008152,GO:0008610,GO:0008654,GO:0009058,GO:0009117,GO:0009165,GO:0009987,GO:0016020,GO:0016024,GO:0016740,GO:0016772,GO:0016779,GO:0018130,GO:0019438,GO:0019637,GO:0034641,GO:0034654,GO:0044237,GO:0044238,GO:…	2.7.7.41	ko:K00981	ko00564,ko01100,ko01110,ko04070,map00564,map01100,map01110,map04070	M00093	R01799	RC00002	ko00000,ko00001,ko00002,ko01000	-	-	iSB619.SA_RS06255	CTP_transf_1	-	-	PossiblySecreted
MBU5977842	413	RIP metalloprotease RseP [Lacticaseibacillus rhamnosus].	M	zinc metalloprotease	rseP	-	-	ko:K11749	ko02024,ko04112,map02024,map04112	-	-	-	ko00000,ko00001,ko01000,ko01002	-	-	-	PDZ_2,Peptidase_M50	-	-	PossiblySecreted
MBU5977843	576	proline--tRNA ligase [Lacticaseibacillus rhamnosus].	J	Catalyzes the attachment of proline to tRNA(Pro) in a two-step reaction proline is first activated by ATP to form Pro- AMP and then transferred to the acceptor end of tRNA(Pro). As ProRS can inadvertently accommodate and process non-cognate amino acids such as alanine and cysteine, to avoid such errors it has two additional distinct editing activities against alanine. One activity is designated a…	proS	-	6.1.1.15	ko:K01881	ko00970,map00970	M00359,M00360	R03661	RC00055,RC00523	ko00000,ko00001,ko00002,ko01000,ko01007,ko03016	-	-	-	HGTP_anticodon,tRNA-synt_2b,tRNA_edit	-	-	-
MBU5977844	1444	PolC-type DNA polymerase III [Lacticaseibacillus rhamnosus].	L	Required for replicative DNA synthesis. This DNA polymerase also exhibits 3' to 5' exonuclease activity	polC	GO:0005575,GO:0005622,GO:0005623,GO:0005737,GO:0044424,GO:0044464	2.7.7.7	ko:K03763	ko00230,ko00240,ko01100,ko03030,ko03430,ko03440,map00230,map00240,map01100,map03030,map03430,map03440	M00260	R00375,R00376,R00377,R00378	RC02795	ko00000,ko00001,ko00002,ko01000,ko03032,ko03400	-	-	-	DNA_pol3_a_NI,DNA_pol3_a_NII,DNA_pol3_alpha,HHH_6,PHP,RNase_T,tRNA_anti-codon	-	-	-
MBU5977845	127	S1 RNA-binding domain-containing protein [Lacticaseibacillus rhamnosus].	J	general stress protein	yugI	-	-	ko:K07570	-	-	-	-	ko00000	-	-	-	S1	-	-	-
MBU5977846	194	peptidylprolyl isomerase [Lacticaseibacillus rhamnosus].	G	PPIases accelerate the folding of proteins. It catalyzes the cis-trans isomerization of proline imidic peptide bonds in oligopeptides	ppiB	-	5.2.1.8	ko:K03768	-	-	-	-	ko00000,ko01000,ko03110	-	-	-	Hydrolase_3,Pro_isomerase	-	-	-
MBU5977847	328	NAD(P)/FAD-dependent oxidoreductase [Lacticaseibacillus rhamnosus].	C	Ferredoxin--NADP reductase	yumC	-	1.18.1.2,1.19.1.1	ko:K21567	-	-	-	-	ko00000,ko01000	-	-	iYO844.BSU32110	Pyr_redox_2	-	-	-
MBU5977848	167	phosphatidylglycerophosphatase A [Lacticaseibacillus rhamnosus].	I	Phosphatidylglycerophosphatase A	pgpA	-	3.1.3.27	ko:K01095	ko00564,ko01100,map00564,map01100	-	R02029	RC00017	ko00000,ko00001,ko01000	-	-	-	PgpA	-	-	-
MBU5977849	217	VTT domain-containing protein [Lacticaseibacillus rhamnosus].	S	SNARE-like domain protein	dedA	-	-	ko:K03975	-	-	-	-	ko00000	-	-	-	SNARE_assoc	-	-	PossiblySecreted
MBU5977850	210	TIGR01906 family membrane protein [Lacticaseibacillus rhamnosus].	S	Protein of unknown function (DUF1461)	-	-	-	-	-	-	-	-	-	-	-	-	DUF1461	-	-	PossiblySecreted
MBU5977851	258	TIGR01457 family HAD-type hydrolase [Lacticaseibacillus rhamnosus].	G	Catalyzes the dephosphorylation of 2-6 carbon acid sugars in vitro	nagD	-	3.1.3.41	ko:K01101	ko00627,ko01120,map00627,map01120	-	R03024	RC00151	ko00000,ko00001,ko01000	-	-	-	Hydrolase_6,Hydrolase_like	-	-	PossiblySecreted
MBU5977852	202	YutD family protein [Lacticaseibacillus rhamnosus].	S	Protein of unknown function (DUF1027)	yutD	-	-	-	-	-	-	-	-	-	-	-	DUF1027	-	-	PossiblySecreted
MBU5977853	458	bifunctional metallophosphatase/5'-nucleotidase [Lacticaseibacillus rhamnosus].	F	Belongs to the 5'-nucleotidase family	yunD	-	3.1.3.5	ko:K01081	ko00230,ko00240,ko00760,ko01100,ko01110,map00230,map00240,map00760,map01100,map01110	-	R00183,R00511,R00963,R01126,R01227,R01569,R01664,R01968,R02088,R02102,R02323,R02719,R03346	RC00017	ko00000,ko00001,ko01000	-	-	-	5_nucleotid_C,Metallophos	-	-	-
MBU5977854	200	metallophosphoesterase family protein [Lacticaseibacillus rhamnosus].	S	Calcineurin-like phosphoesterase	-	-	-	-	-	-	-	-	-	-	-	-	Metallophos,Metallophos_2	-	-	-
MBU5977855	245	YibE/F family protein [Lacticaseibacillus rhamnosus].	S	overlaps another CDS with the same product name	yibF	-	-	-	-	-	-	-	-	-	-	-	YibE_F	-	-	PossiblySecreted
MBU5977856	355	YibE/F family protein [Lacticaseibacillus rhamnosus].	S	overlaps another CDS with the same product name	yibE	-	-	-	-	-	-	-	-	-	-	-	YibE_F	signal_peptide	1_37	PossiblySecreted
MBU5977857	104	hypothetical protein KQ233_02715 [Lacticaseibacillus rhamnosus].	-	-	-	-	-	-	-	-	-	-	-	-	-	-	-	-	-	-
MBU5977858	446	glycerophosphodiester phosphodiesterase [Lacticaseibacillus rhamnosus].	C	Glycerophosphoryl diester phosphodiesterase family	glpQ	-	3.1.4.46	ko:K01126	ko00564,map00564	-	R01030,R01470	RC00017,RC00425	ko00000,ko00001,ko01000	-	-	-	GDPD	lipoprotein_signal_peptide	1_20	-
MBU5977859	467	dipeptidase PepV [Lacticaseibacillus rhamnosus].	E	dipeptidase PepV	pepV	-	3.5.1.18	ko:K01270,ko:K01274,ko:K01439	ko00300,ko00480,ko01100,ko01120,ko01230,map00300,map00480,map01100,map01120,map01230	M00016	R00899,R02734,R04951	RC00064,RC00090,RC00096,RC00141	ko00000,ko00001,ko00002,ko01000,ko01002	-	-	-	M20_dimer,Peptidase_M20	-	-	-
MBU5977860	248	biotin--[acetyl-CoA-carboxylase] ligase [Lacticaseibacillus rhamnosus].	H	Acts both as a biotin-- acetyl-CoA-carboxylase ligase and a repressor	birA	-	6.3.4.15	ko:K03524	ko00780,ko01100,map00780,map01100	-	R01074,R05145	RC00043,RC00070,RC00096,RC02896	ko00000,ko00001,ko01000,ko03000	-	-	-	BPL_C,BPL_LplA_LipB,HTH_11	-	-	-
MBU5977861	227	YjjG family noncanonical pyrimidine nucleotidase [Lacticaseibacillus rhamnosus].	S	HAD-hyrolase-like	yfnB	-	3.8.1.2	ko:K01560,ko:K07025	ko00361,ko00625,ko01100,ko01120,map00361,map00625,map01100,map01120	-	R05287	RC00697	ko00000,ko00001,ko01000	-	-	-	HAD_2	-	-	-
MBU5977862	914	penicillin-binding protein [Lacticaseibacillus rhamnosus].	M	Penicillin binding protein transpeptidase domain	pbp1B	-	2.4.1.129	ko:K03693,ko:K12551	ko00550,ko01100,ko01501,map00550,map01100,map01501	-	-	-	ko00000,ko00001,ko01000,ko01003,ko01011	-	GT51	-	Transgly,Transpeptidase	-	-	PossiblySecreted
MBU5977863	333	catabolite control protein A [Lacticaseibacillus rhamnosus].	K	catabolite control protein A	ccpA	GO:0000976,GO:0001067,GO:0001130,GO:0001216,GO:0001217,GO:0003674,GO:0003676,GO:0003677,GO:0003690,GO:0003700,GO:0005488,GO:0005575,GO:0006355,GO:0008150,GO:0009889,GO:0009890,GO:0009891,GO:0009892,GO:0009893,GO:0010468,GO:0010556,GO:0010557,GO:0010558,GO:0010604,GO:0010605,GO:0010628,GO:0010629,GO:0019219,GO:0019222,GO:0031323,GO:0031324,GO:0031325,GO:0031326,GO:0031327,GO:0031328,GO:0032991,GO:…	-	ko:K02529	-	-	-	-	ko00000,ko03000	-	-	-	LacI,Peripla_BP_3	-	-	-
MBU5977864	367	Xaa-Pro peptidase family protein [Lacticaseibacillus rhamnosus].	E	Creatinase/Prolidase N-terminal domain	pepQ	-	3.4.13.9	ko:K01271	-	-	-	-	ko00000,ko01000,ko01002	-	-	-	Creatinase_N,Peptidase_M24	-	-	-
MBU5977865	177	transcription repressor NadR [Lacticaseibacillus rhamnosus].	S	3H domain	yrxA	-	-	ko:K07105	-	-	-	-	ko00000	-	-	-	3H,HTH_11	-	-	-
MBU5977866	166	YtxH domain-containing protein [Lacticaseibacillus rhamnosus].	S	YtxH-like protein	ytxH	-	-	-	-	-	-	-	-	-	-	-	YtxH	signal_peptide	1_40	PossiblySecreted
MBU5977867	142	DUF948 domain-containing protein [Lacticaseibacillus rhamnosus].	S	protein containing a divergent version of the methyl-accepting chemotaxis-like domain	ytxG	-	-	-	-	-	-	-	-	-	-	-	DUF948	-	-	PossiblySecreted
MBU5977868	294	mechanosensitive ion channel family protein [Lacticaseibacillus rhamnosus].	M	mechanosensitive ion channel	ykuT	GO:0003674,GO:0005215,GO:0006810,GO:0006950,GO:0006970,GO:0008150,GO:0008381,GO:0009628,GO:0009987,GO:0015267,GO:0022803,GO:0022836,GO:0022857,GO:0033554,GO:0050896,GO:0051179,GO:0051234,GO:0051716,GO:0055085,GO:0071214,GO:0071470,GO:0104004	-	ko:K16052,ko:K22044	-	-	-	-	ko00000,ko02000	1.A.23.3,1.A.23.4	-	-	MS_channel	-	-	PossiblySecreted
MBU5977869	300	DUF368 domain-containing protein [Lacticaseibacillus rhamnosus].	S	Domain of unknown function (DUF368)	-	-	-	ko:K08974	-	-	-	-	ko00000	-	-	-	DUF368	-	-	PossiblySecreted
MBU5977870	161	CBS domain-containing protein [Lacticaseibacillus rhamnosus].	S	CBS domain	ykuL	-	-	-	-	-	-	-	-	-	-	-	CBS	-	-	-
MBU5977871	243	aquaporin family protein [Lacticaseibacillus rhamnosus].	U	Major intrinsic protein	gla	-	-	ko:K02440	-	-	-	-	ko00000,ko02000	1.A.8.1,1.A.8.2	-	-	MIP	-	-	PossiblySecreted
MBU5977872	174	metallophosphoesterase [Lacticaseibacillus rhamnosus].	S	Phosphoesterase	ysnB	GO:0003674,GO:0005488,GO:0008270,GO:0043167,GO:0043169,GO:0046872,GO:0046914	-	ko:K07095	-	-	-	-	ko00000	-	-	-	Metallophos_2	-	-	-
MBU5977873	484	glutamate racemase [Lacticaseibacillus rhamnosus].	M	Provides the (R)-glutamate required for cell wall biosynthesis	murI	GO:0000270,GO:0003674,GO:0003824,GO:0005488,GO:0005515,GO:0006022,GO:0006023,GO:0006024,GO:0006807,GO:0008150,GO:0008152,GO:0008881,GO:0009058,GO:0009059,GO:0009252,GO:0009273,GO:0009987,GO:0016853,GO:0016854,GO:0016855,GO:0030203,GO:0034645,GO:0036361,GO:0042546,GO:0042802,GO:0043170,GO:0044036,GO:0044038,GO:0044085,GO:0044237,GO:0044249,GO:0044260,GO:0047661,GO:0070589,GO:0071554,GO:0071704,GO:…	3.6.1.66,5.1.1.3	ko:K01776,ko:K02428	ko00230,ko00471,ko01100,map00230,map00471,map01100	-	R00260,R00426,R00720,R01855,R02100,R02720,R03531	RC00002,RC00302	ko00000,ko00001,ko01000,ko01011	-	-	iYO844.BSU28390	Asp_Glu_race	-	-	-
MBU5977874	160	YslB family protein [Lacticaseibacillus rhamnosus].	S	Protein of unknown function (DUF2507)	yslB	-	-	-	-	-	-	-	-	-	-	-	DUF2507	-	-	-
MBU5977875	423	D-alanyl-lipoteichoic acid biosynthesis protein DltD [Lacticaseibacillus rhamnosus].	M	Protein involved in D-alanine esterification of lipoteichoic acid and wall teichoic acid (D-alanine transfer protein)	dltD	-	-	ko:K03740	ko01503,ko02020,ko05150,map01503,map02020,map05150	M00725	-	-	ko00000,ko00001,ko00002,ko01504	-	-	-	DltD	signal_peptide	1_39	PossiblySecreted
MBU5977876	81	D-alanine--poly(phosphoribitol) ligase subunit 2 [Lacticaseibacillus rhamnosus].	J	Carrier protein involved in the D-alanylation of lipoteichoic acid (LTA). The loading of thioester-linked D-alanine onto DltC is catalyzed by D-alanine--D-alanyl carrier protein ligase DltA. The DltC-carried D-alanyl group is further transferred to cell membrane phosphatidylglycerol (PG) by forming an ester bond, probably catalyzed by DltD. D-alanylation of LTA plays an important role in modulati…	dltC	GO:0000270,GO:0003674,GO:0005215,GO:0006022,GO:0006023,GO:0006024,GO:0006807,GO:0006810,GO:0008150,GO:0008152,GO:0009058,GO:0009059,GO:0009252,GO:0009273,GO:0009987,GO:0022857,GO:0030203,GO:0034645,GO:0042546,GO:0043170,GO:0044036,GO:0044038,GO:0044085,GO:0044237,GO:0044249,GO:0044260,GO:0051179,GO:0051234,GO:0055085,GO:0070589,GO:0071554,GO:0071704,GO:0071840,GO:1901135,GO:1901137,GO:1901564,GO:…	6.1.1.13	ko:K14188	ko00473,ko01503,ko02020,ko05150,map00473,map01503,map02020,map05150	M00725	R02718	RC00037,RC00094	ko00000,ko00001,ko00002,ko01000,ko01504	-	-	-	PP-binding	-	-	-
MBU5977877	405	D-alanyl-lipoteichoic acid biosynthesis protein DltB [Lacticaseibacillus rhamnosus].	M	MBOAT, membrane-bound O-acyltransferase family	dltB	-	-	ko:K03739	ko01503,ko02020,ko05150,map01503,map02020,map05150	M00725	-	-	ko00000,ko00001,ko00002,ko01504	-	-	-	MBOAT	-	-	PossiblySecreted
MBU5977878	506	D-alanine--poly(phosphoribitol) ligase subunit DltA [Lacticaseibacillus rhamnosus].	H	Catalyzes the first step in the D-alanylation of lipoteichoic acid (LTA), the activation of D-alanine and its transfer onto the D-alanyl carrier protein (Dcp) DltC. In an ATP- dependent two-step reaction, forms a high energy D-alanyl-AMP intermediate, followed by transfer of the D-alanyl residue as a thiol ester to the phosphopantheinyl prosthetic group of the Dcp. D-alanylation of LTA plays an i…	dltA	GO:0000166,GO:0000270,GO:0003674,GO:0003824,GO:0005215,GO:0005488,GO:0006022,GO:0006023,GO:0006024,GO:0006807,GO:0006810,GO:0008144,GO:0008150,GO:0008152,GO:0009058,GO:0009059,GO:0009252,GO:0009273,GO:0009987,GO:0016208,GO:0016874,GO:0016879,GO:0016881,GO:0017076,GO:0022857,GO:0030203,GO:0030554,GO:0032553,GO:0032555,GO:0032559,GO:0034645,GO:0036094,GO:0042546,GO:0043167,GO:0043168,GO:0043169,GO:…	6.1.1.13	ko:K03367	ko00473,ko01503,ko02020,ko05150,map00473,map01503,map02020,map05150	M00725	R02718	RC00037,RC00094	ko00000,ko00001,ko00002,ko01000,ko01504	-	-	-	AMP-binding,AMP-binding_C	-	-	-
MBU5977879	49	teichoic acid D-Ala incorporation-associated protein DltX [Lacticaseibacillus rhamnosus].	S	D-Ala-teichoic acid biosynthesis protein	dltX	-	-	-	-	-	-	-	-	-	-	-	DUF3687	-	-	PossiblySecreted
MBU5977880	103	thioredoxin [Lacticaseibacillus rhamnosus].	O	Belongs to the thioredoxin family	trxA	GO:0003674,GO:0003824,GO:0004791,GO:0005575,GO:0005622,GO:0005623,GO:0005737,GO:0005829,GO:0006950,GO:0006979,GO:0008150,GO:0008152,GO:0009636,GO:0009987,GO:0015035,GO:0015036,GO:0016209,GO:0016491,GO:0016651,GO:0016667,GO:0016668,GO:0016671,GO:0019725,GO:0033554,GO:0034599,GO:0042221,GO:0042592,GO:0044424,GO:0044444,GO:0044464,GO:0045454,GO:0047134,GO:0050789,GO:0050794,GO:0050896,GO:0051716,GO:…	-	ko:K03671	ko04621,ko05418,map04621,map05418	-	-	-	ko00000,ko00001,ko03110	-	-	-	Thioredoxin	-	-	PossiblySecreted
MBU5977881	177	CvpA family protein [Lacticaseibacillus rhamnosus].	S	Colicin V production protein	cvpA	-	-	-	-	-	-	-	-	-	-	-	Colicin_V	-	-	PossiblySecreted
MBU5977882	81	cell division protein ZapA [Lacticaseibacillus rhamnosus].	D	Activator of cell division through the inhibition of FtsZ GTPase activity, therefore promoting FtsZ assembly into bundles of protofilaments necessary for the formation of the division Z ring. It is recruited early at mid-cell but it is not essential for cell division	-	-	-	ko:K09888	-	-	-	-	ko00000,ko03036	-	-	-	ZapA	-	-	PossiblySecreted
MBU5977883	106	DUF1292 domain-containing protein [Lacticaseibacillus rhamnosus].	S	Belongs to the UPF0473 family	yrzB	-	-	-	-	-	-	-	-	-	-	-	DUF1292	-	-	PossiblySecreted
MBU5977884	144	Holliday junction resolvase RuvX [Lacticaseibacillus rhamnosus].	J	Could be a nuclease involved in processing of the 5'-end of pre-16S rRNA	yrrK	GO:0000966,GO:0000967,GO:0005575,GO:0005622,GO:0005623,GO:0005737,GO:0005829,GO:0006139,GO:0006364,GO:0006396,GO:0006725,GO:0006807,GO:0008150,GO:0008152,GO:0009987,GO:0010467,GO:0016070,GO:0016072,GO:0022613,GO:0034470,GO:0034471,GO:0034641,GO:0034660,GO:0042254,GO:0043170,GO:0044085,GO:0044237,GO:0044238,GO:0044424,GO:0044444,GO:0044464,GO:0046483,GO:0071704,GO:0071840,GO:0090304,GO:1901360	-	ko:K07447	-	-	-	-	ko00000,ko01000	-	-	-	RuvX	-	-	-
MBU5977885	86	IreB family regulatory phosphoprotein [Lacticaseibacillus rhamnosus].	S	Belongs to the UPF0297 family	yrzL	-	-	-	-	-	-	-	-	-	-	-	DUF965	-	-	-
MBU5977886	365	hypothetical protein KQ233_02865 [Lacticaseibacillus rhamnosus].	-	-	-	-	-	-	-	-	-	-	-	-	-	-	-	-	-	-
MBU5977887	881	alanine--tRNA ligase [Lacticaseibacillus rhamnosus].	J	Catalyzes the attachment of alanine to tRNA(Ala) in a two-step reaction alanine is first activated by ATP to form Ala- AMP and then transferred to the acceptor end of tRNA(Ala). Also edits incorrectly charged Ser-tRNA(Ala) and Gly-tRNA(Ala) via its editing domain	alaS	GO:0003674,GO:0003824,GO:0004812,GO:0004813,GO:0005488,GO:0005575,GO:0005622,GO:0005623,GO:0005737,GO:0005829,GO:0006082,GO:0006139,GO:0006396,GO:0006399,GO:0006400,GO:0006412,GO:0006418,GO:0006419,GO:0006518,GO:0006520,GO:0006725,GO:0006807,GO:0008033,GO:0008150,GO:0008152,GO:0009058,GO:0009059,GO:0009451,GO:0009987,GO:0010467,GO:0016070,GO:0016597,GO:0016874,GO:0016875,GO:0019538,GO:0019752,GO:…	6.1.1.7	ko:K01872	ko00970,map00970	M00359,M00360	R03038	RC00055,RC00523	ko00000,ko00001,ko00002,ko01000,ko01007,ko03016	-	-	-	DHHA1,tRNA-synt_2c,tRNA_SAD	-	-	-
MBU5977888	311	hypothetical protein KQ233_02875 [Lacticaseibacillus rhamnosus].	-	-	-	-	-	-	-	-	-	-	-	-	-	-	-	-	-	-
MBU5977889	448	DEAD/DEAH box helicase [Lacticaseibacillus rhamnosus].	JKL	DEAD-box RNA helicase. May work in conjunction with the cold shock proteins to ensure proper initiation of transcription at low and optimal temperatures	cshB	GO:0000166,GO:0003674,GO:0003676,GO:0003723,GO:0003724,GO:0003824,GO:0004004,GO:0004386,GO:0005488,GO:0005524,GO:0005575,GO:0005622,GO:0005623,GO:0005737,GO:0006139,GO:0006725,GO:0006807,GO:0006950,GO:0008026,GO:0008144,GO:0008150,GO:0008152,GO:0008186,GO:0009266,GO:0009295,GO:0009409,GO:0009628,GO:0009987,GO:0010501,GO:0016070,GO:0016462,GO:0016787,GO:0016817,GO:0016818,GO:0016887,GO:0017076,GO:…	3.6.4.13	ko:K05592,ko:K18692	ko03018,map03018	-	-	-	ko00000,ko00001,ko01000,ko03009,ko03019	-	-	-	DEAD,Helicase_C	-	-	-
MBU5977890	318	bifunctional oligoribonuclease/PAP phosphatase NrnA [Lacticaseibacillus rhamnosus].	S	DHHA1 domain protein	nrnA	-	3.1.13.3,3.1.3.7	ko:K06881	ko00920,ko01100,ko01120,map00920,map01100,map01120	-	R00188,R00508	RC00078	ko00000,ko00001,ko01000,ko03400	-	-	-	DHH,DHHA1	-	-	-
MBU5977891	437	CBS domain-containing protein [Lacticaseibacillus rhamnosus].	K	DRTGG domain	ytoI	-	-	-	-	-	-	-	-	-	-	-	4HBT,CBS,DRTGG,GntR,HTH_24	-	-	-
MBU5977892	367	DNA polymerase IV [Lacticaseibacillus rhamnosus].	L	Poorly processive, error-prone DNA polymerase involved in untargeted mutagenesis. Copies undamaged DNA at stalled replication forks, which arise in vivo from mismatched or misaligned primer ends. These misaligned primers can be extended by PolIV. Exhibits no 3'-5' exonuclease (proofreading) activity. May be involved in translesional synthesis, in conjunction with the beta clamp from PolIII	dinB	GO:0006950,GO:0006974,GO:0007154,GO:0008150,GO:0009432,GO:0009605,GO:0009987,GO:0009991,GO:0031668,GO:0033554,GO:0050896,GO:0051716,GO:0071496	2.7.7.7	ko:K02346	-	-	-	-	ko00000,ko01000,ko03400	-	-	-	IMS,IMS_C,IMS_HHH	-	-	-
MBU5977893	495	glucose-6-phosphate dehydrogenase [Lacticaseibacillus rhamnosus].	G	Catalyzes the oxidation of glucose 6-phosphate to 6- phosphogluconolactone	zwf	-	1.1.1.363,1.1.1.49	ko:K00036	ko00030,ko00480,ko01100,ko01110,ko01120,ko01130,ko01200,ko05230,map00030,map00480,map01100,map01110,map01120,map01130,map01200,map05230	M00004,M00006,M00008	R00835,R02736,R10907	RC00001,RC00066	ko00000,ko00001,ko00002,ko01000,ko04147	-	-	-	G6PD_C,G6PD_N	-	-	-
MBU5977894	214	metal-dependent transcriptional regulator [Lacticaseibacillus rhamnosus].	K	Helix-turn-helix diphteria tox regulatory element	mntR	-	-	ko:K03709	-	-	-	-	ko00000,ko03000	-	-	-	Fe_dep_repr_C,Fe_dep_repress,FeoA	-	-	-
MBU5977895	868	bifunctional acetaldehyde-CoA/alcohol dehydrogenase [Lacticaseibacillus rhamnosus].	C	belongs to the iron- containing alcohol dehydrogenase family	adhE	-	1.1.1.1,1.2.1.10	ko:K04072	ko00010,ko00071,ko00350,ko00620,ko00625,ko00626,ko00650,ko01100,ko01110,ko01120,ko01130,ko01220,map00010,map00071,map00350,map00620,map00625,map00626,map00650,map01100,map01110,map01120,map01130,map01220	-	R00228,R00623,R00754,R01172,R04880,R05233,R05234,R06917,R06927	RC00004,RC00050,RC00088,RC00099,RC00116,RC00184,RC00649,RC01195	ko00000,ko00001,ko01000	-	-	-	Aldedh,Fe-ADH	-	-	-
MBU5977896	133	preprotein translocase subunit YajC [Lacticaseibacillus rhamnosus].	U	Preprotein translocase	yajC	-	-	ko:K03210	ko02024,ko03060,ko03070,map02024,map03060,map03070	M00335	-	-	ko00000,ko00001,ko00002,ko02044	3.A.5.1,3.A.5.2	-	-	YajC	-	-	PossiblySecreted
MBU5977897	380	tRNA guanosine(34) transglycosylase Tgt [Lacticaseibacillus rhamnosus].	F	Catalyzes the base-exchange of a guanine (G) residue with the queuine precursor 7-aminomethyl-7-deazaguanine (PreQ1) at position 34 (anticodon wobble position) in tRNAs with GU(N) anticodons (tRNA-Asp, -Asn, -His and -Tyr). Catalysis occurs through a double-displacement mechanism. The nucleophile active site attacks the C1' of nucleotide 34 to detach the guanine base from the RNA, forming a coval…	tgt	GO:0005575,GO:0005622,GO:0005623,GO:0005737,GO:0006139,GO:0006725,GO:0006807,GO:0008150,GO:0008152,GO:0008616,GO:0009058,GO:0009116,GO:0009119,GO:0009163,GO:0009987,GO:0018130,GO:0019438,GO:0034404,GO:0034641,GO:0034654,GO:0042455,GO:0044237,GO:0044238,GO:0044249,GO:0044271,GO:0044281,GO:0044283,GO:0044424,GO:0044464,GO:0046116,GO:0046483,GO:0055086,GO:0071704,GO:1901135,GO:1901137,GO:1901360,GO:…	2.4.2.29	ko:K00773	-	-	R03789,R10209	RC00063	ko00000,ko01000,ko03016	-	-	-	TGT	-	-	-
MBU5977898	361	tRNA preQ1(34) S-adenosylmethionine ribosyltransferase-isomerase QueA [Lacticaseibacillus rhamnosus].	J	Transfers and isomerizes the ribose moiety from AdoMet to the 7-aminomethyl group of 7-deazaguanine (preQ1-tRNA) to give epoxyqueuosine (oQ-tRNA)	queA	GO:0002097,GO:0002099,GO:0003674,GO:0003824,GO:0006139,GO:0006396,GO:0006399,GO:0006400,GO:0006725,GO:0006807,GO:0008033,GO:0008150,GO:0008152,GO:0008616,GO:0009058,GO:0009116,GO:0009119,GO:0009163,GO:0009451,GO:0009987,GO:0010467,GO:0016070,GO:0016740,GO:0016853,GO:0018130,GO:0019438,GO:0034404,GO:0034470,GO:0034641,GO:0034654,GO:0034660,GO:0042455,GO:0043170,GO:0043412,GO:0044237,GO:0044238,GO:…	2.4.99.17	ko:K07568	-	-	-	-	ko00000,ko01000,ko03016	-	-	-	Queuosine_synth	-	-	-
MBU5977899	348	Holliday junction branch migration DNA helicase RuvB [Lacticaseibacillus rhamnosus].	L	The RuvA-RuvB complex in the presence of ATP renatures cruciform structure in supercoiled DNA with palindromic sequence, indicating that it may promote strand exchange reactions in homologous recombination. RuvAB is a helicase that mediates the Holliday junction migration by localized denaturation and reannealing	ruvB	-	3.6.4.12	ko:K03551	ko03440,map03440	-	-	-	ko00000,ko00001,ko01000,ko03400	-	-	-	RuvB_C,RuvB_N	-	-	-
MBU5977900	198	Holliday junction branch migration protein RuvA [Lacticaseibacillus rhamnosus].	L	The RuvA-RuvB complex in the presence of ATP renatures cruciform structure in supercoiled DNA with palindromic sequence, indicating that it may promote strand exchange reactions in homologous recombination. RuvAB is a helicase that mediates the Holliday junction migration by localized denaturation and reannealing. RuvA stimulates, in the presence of DNA, the weak ATPase activity of RuvB	ruvA	-	3.6.4.12	ko:K03550	ko03440,map03440	-	-	-	ko00000,ko00001,ko01000,ko03400	-	-	-	HHH_5,RuvA_C,RuvA_N	-	-	-
MBU5977901	198	VTT domain-containing protein [Lacticaseibacillus rhamnosus].	S	SNARE associated Golgi protein	yjbF	-	-	-	-	-	-	-	-	-	-	-	SNARE_assoc	-	-	PossiblySecreted
MBU5977902	157	S-ribosylhomocysteine lyase [Lacticaseibacillus rhamnosus].	H	Involved in the synthesis of autoinducer 2 (AI-2) which is secreted by bacteria and is used to communicate both the cell density and the metabolic potential of the environment. The regulation of gene expression in response to changes in cell density is called quorum sensing. Catalyzes the transformation of S-ribosylhomocysteine (RHC) to homocysteine (HC) and 4,5- dihydroxy-2,3-pentadione (DPD)	luxS	-	4.4.1.21	ko:K07173	ko00270,ko01100,ko01230,ko02024,ko02026,ko05111,map00270,map01100,map01230,map02024,map02026,map05111	M00609	R01291	RC00069,RC01929	ko00000,ko00001,ko00002,ko01000	-	-	-	LuxS	-	-	-
MBU5977903	377	vitamin B12 independent methionine synthase [Lacticaseibacillus rhamnosus].	E	methionine synthase, vitamin-B12 independent	metE	-	2.1.1.14	ko:K00549	ko00270,ko00450,ko01100,ko01110,ko01230,map00270,map00450,map01100,map01110,map01230	M00017	R04405,R09365	RC00035,RC00113,RC01241	ko00000,ko00001,ko00002,ko01000	-	-	-	Meth_synt_2	-	-	-
MBU5977904	153	DUF3290 domain-containing protein [Lacticaseibacillus rhamnosus].	S	Protein of unknown function (DUF3290)	-	-	-	-	-	-	-	-	-	-	-	-	DUF3290	-	-	PossiblySecreted
MBU5977905	215	DUF421 domain-containing protein [Lacticaseibacillus rhamnosus].	S	Protein of unknown function (DUF421)	yviA	-	-	-	-	-	-	-	-	-	-	-	DUF421	-	-	PossiblySecreted
MBU5977906	281	alpha/beta hydrolase [Lacticaseibacillus rhamnosus].	S	Alpha beta hydrolase	-	-	-	-	-	-	-	-	-	-	-	-	DUF915	signal_peptide	1_32	PossiblySecreted
MBU5977907	253	hypothetical protein KQ233_02970 [Lacticaseibacillus rhamnosus].	-	-	-	-	-	-	-	-	-	-	-	-	-	-	-	-	-	PossiblySecreted
MBU5977908	274	aldo/keto reductase [Lacticaseibacillus rhamnosus].	S	reductase	dkgB	-	-	-	-	-	-	-	-	-	-	-	Aldo_ket_red	-	-	-
MBU5977909	156	class Ib ribonucleoside-diphosphate reductase assembly flavoprotein NrdI [Lacticaseibacillus rhamnosus].	F	Belongs to the NrdI family	nrdI	-	-	ko:K03647	-	-	-	-	ko00000	-	-	-	Flavodoxin_NdrI	-	-	-
MBU5977910	310	alpha/beta hydrolase [Lacticaseibacillus rhamnosus].	D	Alpha beta	ybcH	-	-	ko:K06889	-	-	-	-	ko00000	-	-	-	DLH,FSH1,Hydrolase_4	-	-	PossiblySecreted
MBU5977911	152	MarR family winged helix-turn-helix transcriptional regulator [Lacticaseibacillus rhamnosus].	K	Transcriptional regulator	-	-	-	-	-	-	-	-	-	-	-	-	MarR,MarR_2	-	-	-
MBU5977912	218	HAD hydrolase-like protein [Lacticaseibacillus rhamnosus].	S	haloacid dehalogenase-like hydrolase	XK27_05175	-	3.1.3.18	ko:K01091	ko00630,ko01100,ko01110,ko01130,map00630,map01100,map01110,map01130	-	R01334	RC00017	ko00000,ko00001,ko01000	-	-	-	HAD_2	-	-	-
MBU5977913	384	cation:proton antiporter [Lacticaseibacillus rhamnosus].	P	Belongs to the monovalent cation proton antiporter 2 (CPA2) transporter (TC 2.A.37) family	napA	-	-	-	-	-	-	-	-	-	-	-	Na_H_Exchanger	-	-	PossiblySecreted
MBU5977914	174	acetyltransferase [Lacticaseibacillus rhamnosus].	J	COG1670 acetyltransferases, including N-acetylases of ribosomal proteins	-	-	-	-	-	-	-	-	-	-	-	-	-	-	-	-
MBU5977915	115	hypothetical protein KQ233_03010 [Lacticaseibacillus rhamnosus].	-	-	-	-	-	-	-	-	-	-	-	-	-	-	-	-	-	PossiblySecreted
MBU5977916	307	proline iminopeptidase-family hydrolase [Lacticaseibacillus rhamnosus].	I	Releases the N-terminal proline from various substrates	-	-	3.4.11.5	ko:K01259	ko00330,map00330	-	R00135	-	ko00000,ko00001,ko01000,ko01002	-	-	-	Abhydrolase_1	-	-	-
MBU5977917	782	cation-translocating P-type ATPase [Lacticaseibacillus rhamnosus].	P	E1-E2 ATPase	yfgQ	-	-	ko:K12952	-	-	-	-	ko00000,ko01000	3.A.3.23	-	-	E1-E2_ATPase,Hydrolase	-	-	PossiblySecreted
MBU5977918	116	hypothetical protein KQ233_03025 [Lacticaseibacillus rhamnosus].	-	-	-	-	-	-	-	-	-	-	-	-	-	-	-	-	-	-
MBU5977919	148	nucleoside-diphosphate kinase [Lacticaseibacillus rhamnosus].	F	Belongs to the NDK family	ndk	GO:0003674,GO:0003824,GO:0004550,GO:0005575,GO:0005622,GO:0005623,GO:0006139,GO:0006163,GO:0006165,GO:0006220,GO:0006725,GO:0006753,GO:0006793,GO:0006796,GO:0006807,GO:0008150,GO:0008152,GO:0009117,GO:0009132,GO:0009987,GO:0016301,GO:0016310,GO:0016740,GO:0016772,GO:0016776,GO:0019205,GO:0019637,GO:0034641,GO:0044237,GO:0044238,GO:0044281,GO:0044464,GO:0046483,GO:0046939,GO:0055086,GO:0071704,GO:…	2.7.4.6	ko:K00940	ko00230,ko00240,ko00983,ko01100,ko01110,ko01130,ko04016,map00230,map00240,map00983,map01100,map01110,map01130,map04016	M00049,M00050,M00052,M00053	R00124,R00139,R00156,R00330,R00570,R00722,R01137,R01857,R02093,R02326,R02331,R03530,R11894,R11895	RC00002	ko00000,ko00001,ko00002,ko01000,ko04131	-	-	-	NDK	-	-	-
MBU5977920	604	oligoendopeptidase F [Lacticaseibacillus rhamnosus].	E	Oligopeptidase F	pepF	-	-	-	-	-	-	-	-	-	-	-	Peptidase_M3,Peptidase_M3_N	-	-	-
MBU5977921	530	ABC transporter ATP-binding protein/permease [Lacticaseibacillus rhamnosus].	V	ABC transporter transmembrane region	-	-	-	-	-	-	-	-	-	-	-	-	ABC_membrane,ABC_tran	-	-	PossiblySecreted
MBU5977922	324	helix-turn-helix domain-containing protein [Lacticaseibacillus rhamnosus].	K	sequence-specific DNA binding	-	-	-	-	-	-	-	-	-	-	-	-	HTH_19	-	-	-
MBU5977923	173	flavodoxin domain-containing protein [Lacticaseibacillus rhamnosus].	-	-	-	-	-	-	-	-	-	-	-	-	-	-	-	-	-	-
MBU5977924	165	peroxiredoxin [Lacticaseibacillus rhamnosus].	O	Thiol-specific peroxidase that catalyzes the reduction of hydrogen peroxide and organic hydroperoxides to water and alcohols, respectively. Plays a role in cell protection against oxidative stress by detoxifying peroxides	tpx	-	1.11.1.15	ko:K11065	-	-	-	-	ko00000,ko01000	-	-	-	AhpC-TSA,Redoxin	-	-	PossiblySecreted
MBU5977925	328	AEC family transporter [Lacticaseibacillus rhamnosus].	S	Sodium Bile acid symporter family	mleP	-	-	ko:K07088	-	-	-	-	ko00000	-	-	-	Mem_trans	-	-	PossiblySecreted
MBU5977926	555	NAD-dependent malic enzyme [Lacticaseibacillus rhamnosus].	C	Malic enzyme	mleS	-	1.1.1.38,4.1.1.101	ko:K00027,ko:K22212	ko00620,ko01120,ko01200,ko02020,map00620,map01120,map01200,map02020	-	R00214,R11074	RC00105,RC00282	ko00000,ko00001,ko01000	-	-	-	Malic_M,malic	-	-	-
MBU5977927	292	LysR family transcriptional regulator [Lacticaseibacillus rhamnosus].	K	LysR family	mleR	GO:0005575,GO:0005622,GO:0005623,GO:0005737,GO:0044424,GO:0044464	-	-	-	-	-	-	-	-	-	-	HTH_1,LysR_substrate	-	-	-
MBU5977928	311	magnesium transporter CorA family protein [Lacticaseibacillus rhamnosus].	P	CorA-like Mg2+ transporter protein	-	-	-	ko:K03284	-	-	-	-	ko00000,ko02000	1.A.35.1,1.A.35.3	-	-	CorA	-	-	PossiblySecreted
MBU5977929	116	DUF488 family protein [Lacticaseibacillus rhamnosus].	S	Protein of unknown function, DUF488	yeaO	-	-	-	-	-	-	-	-	-	-	-	DUF488	-	-	-
MBU5977930	190	5-formyltetrahydrofolate cyclo-ligase [Lacticaseibacillus rhamnosus].	H	Belongs to the 5-formyltetrahydrofolate cyclo-ligase family	fthC	GO:0003674,GO:0003824,GO:0006082,GO:0006575,GO:0006725,GO:0006730,GO:0006732,GO:0006760,GO:0006807,GO:0008150,GO:0008152,GO:0009058,GO:0009108,GO:0009396,GO:0009987,GO:0016053,GO:0016874,GO:0016879,GO:0016882,GO:0018130,GO:0019438,GO:0019752,GO:0030272,GO:0034641,GO:0035999,GO:0042398,GO:0042558,GO:0042559,GO:0043436,GO:0043603,GO:0043604,GO:0044237,GO:0044249,GO:0044271,GO:0044281,GO:0044283,GO:…	6.3.3.2	ko:K01934	ko00670,ko01100,map00670,map01100	-	R02301	RC00183	ko00000,ko00001,ko01000	-	-	-	5-FTHF_cyc-lig	-	-	-
MBU5977931	319	hypothetical protein KQ233_03090 [Lacticaseibacillus rhamnosus].	-	-	-	-	-	-	-	-	-	-	-	-	-	-	-	-	-	PossiblySecreted
MBU5977932	205	flavin reductase family protein [Lacticaseibacillus rhamnosus].	S	Flavin reductase like domain	-	-	-	-	-	-	-	-	-	-	-	-	Flavin_Reduct	-	-	-
MBU5977933	315	AEC family transporter [Lacticaseibacillus rhamnosus].	S	Transporter, auxin efflux carrier (AEC) family protein	mleP2	-	-	ko:K07088	-	-	-	-	ko00000	-	-	-	Mem_trans	-	-	PossiblySecreted
MBU5977934	157	hypothetical protein KQ233_03105 [Lacticaseibacillus rhamnosus].	-	-	-	-	-	-	-	-	-	-	-	-	-	-	-	lipoprotein_signal_peptide	1_15	PossiblySecreted
MBU5977935	208	transcriptional repressor LexA [Lacticaseibacillus rhamnosus].	K	Represses a number of genes involved in the response to DNA damage (SOS response), including recA and lexA. In the presence of single-stranded DNA, RecA interacts with LexA causing an autocatalytic cleavage which disrupts the DNA-binding part of LexA, leading to derepression of the SOS regulon and eventually DNA repair	lexA	GO:0000976,GO:0001067,GO:0001130,GO:0001217,GO:0003674,GO:0003676,GO:0003677,GO:0003690,GO:0003700,GO:0005488,GO:0005575,GO:0006355,GO:0006950,GO:0006974,GO:0007154,GO:0008150,GO:0009432,GO:0009605,GO:0009889,GO:0009890,GO:0009892,GO:0009987,GO:0009991,GO:0010468,GO:0010556,GO:0010558,GO:0010605,GO:0010629,GO:0019219,GO:0019222,GO:0031323,GO:0031324,GO:0031326,GO:0031327,GO:0031668,GO:0032991,GO:…	3.4.21.88	ko:K01356	-	M00729	-	-	ko00000,ko00002,ko01000,ko01002,ko03400	-	-	-	LexA_DNA_bind,Peptidase_S24	-	-	-
MBU5977936	64	hypothetical protein KQ233_03115 [Lacticaseibacillus rhamnosus].	-	-	-	-	-	-	-	-	-	-	-	-	-	-	-	-	-	PossiblySecreted
MBU5977937	388	AI-2E family transporter [Lacticaseibacillus rhamnosus].	S	AI-2E family transporter	XK27_05220	-	-	-	-	-	-	-	-	-	-	-	AI-2E_transport	-	-	PossiblySecreted
MBU5977938	159	hypothetical protein KQ233_03125 [Lacticaseibacillus rhamnosus].	-	-	-	-	-	-	-	-	-	-	-	-	-	-	-	-	-	PossiblySecreted
MBU5977939	120	hypothetical protein KQ233_03130 [Lacticaseibacillus rhamnosus].	-	-	-	-	-	-	-	-	-	-	-	-	-	-	-	-	-	PossiblySecreted
MBU5977940	341	zinc-binding alcohol dehydrogenase family protein [Lacticaseibacillus rhamnosus].	C	Belongs to the zinc-containing alcohol dehydrogenase family. Quinone oxidoreductase subfamily	-	-	1.1.1.1,1.6.5.5	ko:K00001,ko:K00344	ko00010,ko00071,ko00350,ko00625,ko00626,ko00830,ko00980,ko00982,ko01100,ko01110,ko01120,ko01130,ko01220,map00010,map00071,map00350,map00625,map00626,map00830,map00980,map00982,map01100,map01110,map01120,map01130,map01220	-	R00623,R00754,R02124,R04805,R04880,R05233,R05234,R06917,R06927,R07105,R08281,R08306,R08310	RC00050,RC00087,RC00088,RC00099,RC00116,RC00649,RC01734,RC02273	ko00000,ko00001,ko01000	-	-	-	ADH_N,ADH_zinc_N,ADH_zinc_N_2	-	-	-
MBU5977941	99	hypothetical protein KQ233_03140 [Lacticaseibacillus rhamnosus].	-	-	-	-	-	-	-	-	-	-	-	-	-	-	-	-	-	PossiblySecreted
MBU5977942	101	SWEET family sugar transporter [Lacticaseibacillus rhamnosus].	S	Sugar efflux transporter for intercellular exchange	ygbF	-	-	-	-	-	-	-	-	-	-	-	MtN3_slv	-	-	PossiblySecreted
MBU5977943	112	PadR family transcriptional regulator [Lacticaseibacillus rhamnosus].	K	Transcriptional regulator PadR-like family	-	-	-	ko:K10947	-	-	-	-	ko00000,ko03000	-	-	-	PadR	-	-	-
MBU5977944	335	hypothetical protein KQ233_03155 [Lacticaseibacillus rhamnosus].	K	sequence-specific DNA binding	-	-	-	-	-	-	-	-	-	-	-	-	-	-	-	PossiblySecreted
MBU5977945	368	alpha-hydroxy-acid oxidizing protein [Lacticaseibacillus rhamnosus].	C	IMP dehydrogenase / GMP reductase domain	lldD	-	1.13.12.4	ko:K00467	ko00620,map00620	-	R00319	RC01312	ko00000,ko00001,ko01000	-	-	-	FMN_dh	-	-	-
MBU5977946	219	nitroreductase family protein [Lacticaseibacillus rhamnosus].	C	Nitroreductase family	ydgI	-	-	-	-	-	-	-	-	-	-	-	Nitroreductase	-	-	-
MBU5977947	126	iron-sulfur cluster biosynthesis family protein [Lacticaseibacillus rhamnosus].	S	Belongs to the HesB IscA family	-	-	-	-	-	-	-	-	-	-	-	-	Fe-S_biosyn	-	-	PossiblySecreted
MBU5977948	430	HAMP domain-containing histidine kinase [Lacticaseibacillus rhamnosus].	T	His Kinase A (phosphoacceptor) domain	ciaH	GO:0005575,GO:0005623,GO:0005886,GO:0016020,GO:0044464,GO:0071944	2.7.13.3	ko:K14982	ko02020,ko02024,map02020,map02024	M00521	-	-	ko00000,ko00001,ko00002,ko01000,ko01001,ko02022	-	-	-	HATPase_c,HisKA	-	-	PossiblySecreted
MBU5977949	231	response regulator transcription factor [Lacticaseibacillus rhamnosus].	K	cheY-homologous receiver domain	ciaR	-	-	ko:K14983	ko02020,ko02024,map02020,map02024	M00521	-	-	ko00000,ko00001,ko00002,ko02022	-	-	-	Response_reg,Trans_reg_C	-	-	-
MBU5977950	135	GtrA family protein [Lacticaseibacillus rhamnosus].	S	GtrA-like protein	-	-	-	-	-	-	-	-	-	-	-	-	GtrA	-	-	PossiblySecreted
MBU5977951	743	glycosyltransferase family 39 protein [Lacticaseibacillus rhamnosus].	M	Dolichyl-phosphate-mannose-protein mannosyltransferase	ykcB	-	-	-	-	-	-	-	-	-	-	-	PMT_2	signal_peptide	1_34	PossiblySecreted
MBU5977952	325	glycosyltransferase family 2 protein [Lacticaseibacillus rhamnosus].	M	Glycosyl transferase family 2	ykcC	-	-	ko:K20534	-	-	-	-	ko00000,ko01000,ko01005,ko02000	4.D.2.1.9	GT2	-	Glycos_transf_2	-	-	PossiblySecreted
MBU5977953	888	cation-translocating P-type ATPase [Lacticaseibacillus rhamnosus].	P	Cation transporter/ATPase, N-terminus	pacL3	-	3.6.3.8	ko:K01537	-	-	-	-	ko00000,ko01000	3.A.3.2	-	-	Cation_ATPase,Cation_ATPase_C,Cation_ATPase_N,E1-E2_ATPase,Hydrolase,Hydrolase_3	-	-	PossiblySecreted
MBU5977954	319	acryloyl-CoA reductase [Lacticaseibacillus rhamnosus].	C	Zinc-binding dehydrogenase	-	-	1.1.1.1	ko:K00001	ko00010,ko00071,ko00350,ko00625,ko00626,ko00830,ko00980,ko00982,ko01100,ko01110,ko01120,ko01130,ko01220,map00010,map00071,map00350,map00625,map00626,map00830,map00980,map00982,map01100,map01110,map01120,map01130,map01220	-	R00623,R00754,R02124,R04805,R04880,R05233,R05234,R06917,R06927,R07105,R08281,R08306,R08310	RC00050,RC00087,RC00088,RC00099,RC00116,RC00649,RC01734,RC02273	ko00000,ko00001,ko01000	-	-	-	ADH_N,ADH_zinc_N	-	-	-
MBU5977955	267	ATP-binding cassette domain-containing protein [Lacticaseibacillus rhamnosus].	S	ABC transporter, ATP-binding protein	-	-	-	ko:K05833	-	M00247	-	-	ko00000,ko00002,ko02000	-	-	-	ABC_tran	-	-	-
MBU5977956	323	ABC transporter permease [Lacticaseibacillus rhamnosus].	U	Belongs to the binding-protein-dependent transport system permease family	WQ51_06230	-	-	ko:K05832	-	M00247	-	-	ko00000,ko00002,ko02000	-	-	-	BPD_transp_2	-	-	PossiblySecreted
MBU5977957	322	ABC transporter substrate-binding protein [Lacticaseibacillus rhamnosus].	S	ABC transporter	XK27_00670	-	-	ko:K01989,ko:K05832	-	M00247	-	-	ko00000,ko00002,ko02000	-	-	-	ABC_sub_bind	lipoprotein_signal_peptide	1_21	PossiblySecreted
MBU5977958	318	ABC transporter substrate-binding protein [Lacticaseibacillus rhamnosus].	S	ABC transporter substrate binding protein	XK27_00670	-	-	ko:K01989,ko:K05832	-	M00247	-	-	ko00000,ko00002,ko02000	-	-	-	ABC_sub_bind	lipoprotein_signal_peptide	1_21	PossiblySecreted
MBU5977959	795	glycoside hydrolase family 3 C-terminal domain-containing protein [Lacticaseibacillus rhamnosus].	G	hydrolase, family 3	bglB	-	3.2.1.21,3.2.1.52	ko:K01207,ko:K05349	ko00460,ko00500,ko00520,ko00531,ko00940,ko01100,ko01110,ko01501,map00460,map00500,map00520,map00531,map00940,map01100,map01110,map01501	M00628	R00022,R00026,R02558,R02887,R02985,R03527,R04949,R04998,R05963,R07809,R07810,R10035,R10039,R10040,R10831	RC00049,RC00059,RC00171,RC00262,RC00397,RC00451,RC00714,RC00746,RC01248	ko00000,ko00001,ko00002,ko01000	-	GH3	-	Fn3-like,Glyco_hydro_3,Glyco_hydro_3_C	-	-	-
MBU5977960	217	SDR family oxidoreductase [Lacticaseibacillus rhamnosus].	S	NmrA-like family	-	-	-	ko:K07118	-	-	-	-	ko00000	-	-	-	NAD_binding_10	-	-	-
MBU5977961	277	SbcC family exonuclease [Lacticaseibacillus rhamnosus].																-	-	-
MBU5977962	353	hypothetical protein KQ233_03255 [Lacticaseibacillus rhamnosus].	-	-	-	-	-	-	-	-	-	-	-	-	-	-	-	-	-	PossiblySecreted
MBU5977963	273	bifunctional hydroxymethylpyrimidine kinase/phosphomethylpyrimidine kinase [Lacticaseibacillus rhamnosus].	H	Phosphomethylpyrimidine kinase	thiD	-	2.7.1.49,2.7.4.7	ko:K00941	ko00730,ko01100,map00730,map01100	M00127	R03471,R04509	RC00002,RC00017	ko00000,ko00001,ko00002,ko01000	-	-	-	Phos_pyr_kin	-	-	-
MBU5977964	174	DUF308 domain-containing protein [Lacticaseibacillus rhamnosus].	S	Short repeat of unknown function (DUF308)	-	-	-	-	-	-	-	-	-	-	-	-	DUF308	-	-	PossiblySecreted
MBU5977965	59	hypothetical protein KQ233_03270 [Lacticaseibacillus rhamnosus].																-	-	-
MBU5977966	222	NAD(P)H-dependent oxidoreductase [Lacticaseibacillus rhamnosus].	S	Flavodoxin-like fold	yrkL	-	-	-	-	-	-	-	-	-	-	-	Flavodoxin_2	-	-	-
MBU5977967	263	alpha/beta hydrolase [Lacticaseibacillus rhamnosus].	I	alpha/beta hydrolase fold	-	-	-	-	-	-	-	-	-	-	-	-	Abhydrolase_3	-	-	-
MBU5977968	371	A/G-specific adenine glycosylase [Lacticaseibacillus rhamnosus].	L	A G-specific adenine glycosylase	mutY	-	-	ko:K03575	ko03410,map03410	-	-	-	ko00000,ko00001,ko01000,ko03400	-	-	-	EndIII_4Fe-2S,HhH-GPD,NUDIX_4	-	-	-
MBU5977969	158	Hsp20/alpha crystallin family protein [Lacticaseibacillus rhamnosus].	O	Belongs to the small heat shock protein (HSP20) family	hsp1	-	-	ko:K13993	ko04141,map04141	-	-	-	ko00000,ko00001,ko03110	-	-	-	HSP20	-	-	PossiblySecreted
MBU5977970	47	hypothetical protein KQ233_03295 [Lacticaseibacillus rhamnosus].	-	-	-	-	-	-	-	-	-	-	-	-	-	-	-	-	-	PossiblySecreted
MBU5977971	1043	SMC family ATPase [Lacticaseibacillus rhamnosus].	L	Putative exonuclease SbcCD, C subunit	sbcC	-	-	ko:K03546	-	-	-	-	ko00000,ko03400	-	-	-	AAA_23,AAA_29,SbcCD_C	-	-	PossiblySecreted
MBU5977972	374	exonuclease SbcCD subunit D [Lacticaseibacillus rhamnosus].	L	SbcCD cleaves DNA hairpin structures. These structures can inhibit DNA replication and are intermediates in certain DNA recombination reactions. The complex acts as a 3'- 5' double strand exonuclease that can open hairpins. It also has a 5' single-strand endonuclease activity	sbcD	-	-	ko:K03547	-	-	-	-	ko00000,ko03400	-	-	-	Metallophos,SbcD_C	-	-	-
MBU5977973	208	HAD family hydrolase [Lacticaseibacillus rhamnosus].	S	HAD hydrolase, family IA, variant	-	-	-	-	-	-	-	-	-	-	-	-	HAD_2	-	-	-
MBU5977974	258	DeoR/GlpR family DNA-binding transcription regulator [Lacticaseibacillus rhamnosus].	K	DeoR C terminal sensor domain	-	-	-	ko:K02530	-	-	-	-	ko00000,ko03000	-	-	-	DeoRC,HTH_DeoR	-	-	-
MBU5977975	142	galactose-6-phosphate isomerase subunit LacA [Lacticaseibacillus rhamnosus].	G	Ribose/Galactose Isomerase	lacA	-	5.3.1.26	ko:K01819	ko00052,ko01100,map00052,map01100	-	R03240	RC00376	ko00000,ko00001,ko01000	-	-	-	LacAB_rpiB	-	-	-
MBU5977976	172	galactose-6-phosphate isomerase subunit LacB [Lacticaseibacillus rhamnosus].	G	Ribose/Galactose Isomerase	lacB	-	5.3.1.26	ko:K01819	ko00052,ko01100,map00052,map01100	-	R03240	RC00376	ko00000,ko00001,ko01000	-	-	-	LacAB_rpiB	-	-	-
MBU5977977	333	tagatose-bisphosphate aldolase [Lacticaseibacillus rhamnosus].	G	Belongs to the aldolase LacD family	lacD	-	4.1.2.40	ko:K01635	ko00052,ko01100,ko02024,map00052,map01100,map02024	-	R01069	RC00438,RC00439	ko00000,ko00001,ko01000	-	-	-	DeoC	-	-	PossiblySecreted
MBU5977978	312	tagatose-6-phosphate kinase [Lacticaseibacillus rhamnosus].	H	pfkB family carbohydrate kinase	lacC	-	2.7.1.144	ko:K00917	ko00052,ko01100,map00052,map01100	-	R03236	RC00002,RC00017	ko00000,ko00001,ko01000	-	-	-	PfkB	-	-	-
MBU5977979	226	DUF4867 family protein [Lacticaseibacillus rhamnosus].	S	Domain of unknown function (DUF4867)	-	-	-	-	-	-	-	-	-	-	-	-	DUF4867	-	-	-
MBU5977980	341	beta-lactamase family protein [Lacticaseibacillus rhamnosus].	V	Beta-lactamase	-	-	-	-	-	-	-	-	-	-	-	-	Beta-lactamase	-	-	PossiblySecreted
MBU5977981	258	sulfite exporter TauE/SafE family protein [Lacticaseibacillus rhamnosus].	S	membrane transporter protein	-	-	-	ko:K07090	-	-	-	-	ko00000	-	-	-	TauE	-	-	PossiblySecreted
MBU5977982	158	hypothetical protein KQ233_03355 [Lacticaseibacillus rhamnosus].	-	-	-	-	-	-	-	-	-	-	-	-	-	-	-	-	-	PossiblySecreted
MBU5977983	142	PTS sugar transporter [Lacticaseibacillus rhamnosus].	G	PTS system fructose IIA component	-	-	-	-	-	-	-	-	-	-	-	-	EIIA-man	-	-	PossiblySecreted
MBU5977984	270	PTS N-acetylgalactosamine transporter subunit IID [Lacticaseibacillus rhamnosus].	G	PTS system mannose/fructose/sorbose family IID component	-	-	-	-	-	-	-	-	-	-	-	-	EIID-AGA	-	-	PossiblySecreted
MBU5977985	268	PTS N-acetylgalactosamine transporter subunit IIC [Lacticaseibacillus rhamnosus].	G	PTS system sorbose-specific iic component	-	-	-	ko:K02746,ko:K10985	ko00052,ko02060,map00052,map02060	M00277,M00287	R08366,R08367	RC00017,RC03206	ko00000,ko00001,ko00002,ko02000	4.A.6.1.4,4.A.6.1.5	-	-	EII-Sor	-	-	PossiblySecreted
MBU5977986	164	PTS N-acetylgalactosamine transporter subunit IIB [Lacticaseibacillus rhamnosus].	G	PTS system sorbose subfamily IIB component	-	-	-	-	-	-	-	-	-	-	-	-	PTSIIB_sorb	-	-	-
MBU5977987	239	hypothetical protein KQ233_03380 [Lacticaseibacillus rhamnosus].																-	-	PossiblySecreted
MBU5977988	336	galactose mutarotase [Lacticaseibacillus rhamnosus].	G	Catalyzes the interconversion of alpha and beta anomers of maltose	galM	-	5.1.3.3	ko:K01785	ko00010,ko00052,ko01100,ko01110,ko01120,ko01130,map00010,map00052,map01100,map01110,map01120,map01130	M00632	R01602,R10619	RC00563	ko00000,ko00001,ko00002,ko01000	-	-	-	Aldose_epim	-	-	PossiblySecreted
MBU5977989	331	LacI family DNA-binding transcriptional regulator [Lacticaseibacillus rhamnosus].	K	Transcriptional regulator	msmR	-	-	ko:K02529	-	-	-	-	ko00000,ko03000	-	-	-	LacI,Peripla_BP_3	-	-	-
MBU5977990	485	UDP-glucose--hexose-1-phosphate uridylyltransferase [Lacticaseibacillus rhamnosus].	G	UDP-glucose--hexose-1-phosphate uridylyltransferase	galT	-	2.7.7.12	ko:K00965	ko00052,ko00520,ko01100,ko04917,map00052,map00520,map01100,map04917	M00362,M00554,M00632	R00955	RC00002	ko00000,ko00001,ko00002,ko01000	-	-	-	GalP_UDP_tr_C,GalP_UDP_transf	-	-	-
MBU5977991	388	galactokinase [Lacticaseibacillus rhamnosus].	F	Catalyzes the transfer of the gamma-phosphate of ATP to D-galactose to form alpha-D-galactose-1-phosphate (Gal-1-P)	galK	GO:0005975,GO:0005996,GO:0006012,GO:0008150,GO:0008152,GO:0019318,GO:0044238,GO:0044281,GO:0071704	2.7.1.6	ko:K00849	ko00052,ko00520,ko01100,map00052,map00520,map01100	M00554,M00632	R01092	RC00002,RC00078	ko00000,ko00001,ko00002,ko01000,ko04147	-	-	-	GHMP_kinases_C,GHMP_kinases_N,GalKase_gal_bdg	-	-	-
MBU5977992	111	lactose-specific PTS transporter subunit IIA [Lacticaseibacillus rhamnosus].	G	PTS system, Lactose/Cellobiose specific IIA subunit	lacF	-	2.7.1.196,2.7.1.205,2.7.1.207	ko:K02759,ko:K02786	ko00052,ko00500,ko01100,ko02060,map00052,map00500,map01100,map02060	M00275,M00281	R04393,R11170,R11172	RC00017,RC03206	ko00000,ko00001,ko00002,ko01000,ko02000	4.A.3.1,4.A.3.2	-	-	PTS_IIA	-	-	-
MBU5977993	474	6-phospho-beta-galactosidase [Lacticaseibacillus rhamnosus].	G	Belongs to the glycosyl hydrolase 1 family	lacG	GO:0003674,GO:0003824,GO:0004553,GO:0005575,GO:0005622,GO:0005623,GO:0005737,GO:0005829,GO:0005975,GO:0008150,GO:0008152,GO:0008422,GO:0015926,GO:0016787,GO:0016798,GO:0044238,GO:0044424,GO:0044444,GO:0044464,GO:0071704,GO:1901135,GO:1901657	3.2.1.21,3.2.1.85,3.2.1.86	ko:K01220,ko:K01223,ko:K05350	ko00010,ko00052,ko00460,ko00500,ko00940,ko01100,ko01110,map00010,map00052,map00460,map00500,map00940,map01100,map01110	-	R00026,R00839,R02558,R02887,R02985,R03256,R03527,R04949,R04998,R05133,R05134,R10035,R10039,R10040	RC00049,RC00059,RC00171,RC00262,RC00397,RC00451,RC00714,RC00746,RC01248	ko00000,ko00001,ko01000	-	GT1	-	Glyco_hydro_1	-	-	-
MBU5977994	570	lactose-specific PTS transporter subunit EIIC [Lacticaseibacillus rhamnosus].	G	Phosphotransferase system, EIIC	lacE	GO:0005975,GO:0006793,GO:0006796,GO:0008150,GO:0008152,GO:0009987,GO:0016310,GO:0044237,GO:0044238,GO:0044262,GO:0046835,GO:0071704	2.7.1.207	ko:K02787,ko:K02788	ko00052,ko01100,ko02060,map00052,map01100,map02060	M00281	R04393	RC00017,RC03206	ko00000,ko00001,ko00002,ko01000,ko02000	4.A.3.1	-	-	PTS_EIIC,PTS_IIB	-	-	PossiblySecreted
MBU5977995	292	PRD domain-containing protein [Lacticaseibacillus rhamnosus].	K	PRD domain	lacT	-	-	ko:K02531	-	-	-	-	ko00000,ko03000	-	-	-	CAT_RBD,PRD	-	-	-
MBU5977996	242	glycosyltransferase [Lacticaseibacillus rhamnosus].	M	Glycosyltransferase like family 2	epsG	-	-	-	-	-	-	-	-	-	-	-	Glycos_transf_2	-	-	-
MBU5977997	505	glycerol kinase GlpK [Lacticaseibacillus rhamnosus].	F	Key enzyme in the regulation of glycerol uptake and metabolism. Catalyzes the phosphorylation of glycerol to yield sn- glycerol 3-phosphate	glpK	GO:0003674,GO:0003824,GO:0004370,GO:0005975,GO:0006066,GO:0006071,GO:0006793,GO:0006796,GO:0008150,GO:0008152,GO:0009987,GO:0016301,GO:0016310,GO:0016740,GO:0016772,GO:0016773,GO:0019400,GO:0019751,GO:0044237,GO:0044238,GO:0044262,GO:0044281,GO:0071704,GO:1901615	2.7.1.30	ko:K00864	ko00561,ko01100,ko03320,ko04626,map00561,map01100,map03320,map04626	-	R00847	RC00002,RC00017	ko00000,ko00001,ko01000,ko04147	-	-	-	FGGY_C,FGGY_N	-	-	-
MBU5977998	617	type 1 glycerol-3-phosphate oxidase [Lacticaseibacillus rhamnosus].	C	C-terminal domain of alpha-glycerophosphate oxidase	glpD	GO:0005575,GO:0005622,GO:0005623,GO:0005737,GO:0005886,GO:0016020,GO:0044424,GO:0044464,GO:0071944	1.1.3.21,1.1.5.3	ko:K00105,ko:K00111	ko00564,ko01110,map00564,map01110	-	R00846,R00848	RC00029	ko00000,ko00001,ko01000	-	-	-	DAO,DAO_C	-	-	-
MBU5977999	235	aquaporin family protein [Lacticaseibacillus rhamnosus].	U	Belongs to the MIP aquaporin (TC 1.A.8) family	glpF	-	-	ko:K02440	-	-	-	-	ko00000,ko02000	1.A.8.1,1.A.8.2	-	-	MIP	-	-	PossiblySecreted
MBU5978000	193	uracil-DNA glycosylase family protein [Lacticaseibacillus rhamnosus].	L	Uracil-DNA glycosylase	ung2	-	-	-	-	-	-	-	-	-	-	-	UDG	-	-	PossiblySecreted
MBU5978001	558	DNA mismatch repair protein MutS [Lacticaseibacillus rhamnosus].	L	ATPase domain of DNA mismatch repair MUTS family	-	-	-	-	-	-	-	-	-	-	-	-	MutS_V	-	-	-
MBU5978002	545	ATP-binding cassette domain-containing protein [Lacticaseibacillus rhamnosus].	S	ABC transporter, ATP-binding protein	ykpA	-	-	-	-	-	-	-	-	-	-	-	ABC_tran,ABC_tran_Xtn	-	-	-
MBU5978003	273	DNA/RNA non-specific endonuclease [Lacticaseibacillus rhamnosus].	F	DNA RNA non-specific endonuclease	endA	-	-	ko:K15051	-	-	-	-	ko00000	-	-	-	Endonuclea_NS_2,Endonuclease_NS	-	-	PossiblySecreted
MBU5978004	221	MgtC/SapB family protein [Lacticaseibacillus rhamnosus].	S	MgtC family	yqgG	-	-	ko:K07507	-	-	-	-	ko00000,ko02000	9.B.20	-	-	MgtC	-	-	PossiblySecreted
MBU5978005	313	Dyp-type peroxidase [Lacticaseibacillus rhamnosus].	P	Peroxidase	ywbN	GO:0005575,GO:0005576	-	ko:K07223,ko:K16301	-	-	-	-	ko00000,ko01000,ko02000	2.A.108.2.3	-	iYO844.BSU38260	Dyp_perox,TAT_signal	-	-	-
MBU5978006	438	ammonium transporter [Lacticaseibacillus rhamnosus].	P	ammonium transporter	amt	-	-	ko:K03320	-	-	-	-	ko00000,ko02000	1.A.11	-	-	Ammonium_transp	-	-	PossiblySecreted
MBU5978007	303	NADP-dependent oxidoreductase [Lacticaseibacillus rhamnosus].	C	nadph quinone reductase	-	-	-	-	-	-	-	-	-	-	-	-	ADH_N,ADH_zinc_N,ADH_zinc_N_2	-	-	-
MBU5978008	169	NUDIX domain-containing protein [Lacticaseibacillus rhamnosus].	L	NUDIX domain	-	-	3.6.1.22	ko:K03426	ko00760,ko01100,ko04146,map00760,map01100,map04146	-	R00103,R03004,R11104	RC00002	ko00000,ko00001,ko01000	-	-	-	NUDIX	-	-	-
MBU5978009	108	heavy metal-binding domain-containing protein [Lacticaseibacillus rhamnosus].	S	Belongs to the UPF0145 family	ybjQ	-	-	-	-	-	-	-	-	-	-	-	YbjQ_1	-	-	-
MBU5978010	213	carbonic anhydrase family protein [Lacticaseibacillus rhamnosus].	P	Eukaryotic-type carbonic anhydrase	cah	-	4.2.1.1	ko:K01674	ko00910,map00910	-	R00132,R10092	RC02807	ko00000,ko00001,ko01000	-	-	-	Carb_anhydrase	-	-	-
MBU5978011	260	alpha/beta fold hydrolase [Lacticaseibacillus rhamnosus].	S	Alpha/beta hydrolase of unknown function (DUF915)	-	-	-	-	-	-	-	-	-	-	-	-	DUF915	-	-	PossiblySecreted
MBU5978012	297	ABC transporter ATP-binding protein [Lacticaseibacillus rhamnosus].	V	ABC transporter	-	-	-	ko:K01990,ko:K11050	ko02010,map02010	M00254,M00298	-	-	ko00000,ko00001,ko00002,ko02000	3.A.1,3.A.1.130	-	-	ABC_tran	-	-	-
MBU5978013	288	ABC transporter permease [Lacticaseibacillus rhamnosus].	V	ABC-2 type transporter	-	-	-	ko:K11051	ko02010,map02010	M00298	-	-	ko00000,ko00001,ko00002,ko02000	3.A.1.130	-	-	ABC2_membrane,ABC2_membrane_3	-	-	PossiblySecreted
MBU5978014	150	LytTR family transcriptional regulator [Lacticaseibacillus rhamnosus].	K	LytTr DNA-binding domain	-	-	-	-	-	-	-	-	-	-	-	-	LytTR	-	-	-
MBU5978015	135	DUF3021 domain-containing protein [Lacticaseibacillus rhamnosus].	S	Protein of unknown function (DUF3021)	-	-	-	-	-	-	-	-	-	-	-	-	DUF3021	-	-	PossiblySecreted
MBU5978016	660	sodium:proton antiporter [Lacticaseibacillus rhamnosus].	P	Sodium proton antiporter	nhaK	-	-	ko:K03316	-	-	-	-	ko00000	2.A.36	-	-	Na_H_Exchanger	-	-	PossiblySecreted
MBU5978017	729	DUF3800 domain-containing protein [Lacticaseibacillus rhamnosus].	S	Protein of unknown function (DUF3800)	-	-	-	-	-	-	-	-	-	-	-	-	DUF3800	-	-	PossiblySecreted
MBU5978018	463	amino acid permease [Lacticaseibacillus rhamnosus].	E	Amino acid permease	yifK	-	-	ko:K03293	-	-	-	-	ko00000	2.A.3.1	-	-	AA_permease	-	-	PossiblySecreted
MBU5978019	281	aldo/keto reductase [Lacticaseibacillus rhamnosus].	S	Aldo/keto reductase family	-	-	-	-	-	-	-	-	-	-	-	-	Aldo_ket_red	-	-	-
MBU5978020	207	SDR family oxidoreductase [Lacticaseibacillus rhamnosus].	GM	NAD(P)H-binding	ylbE	-	-	-	-	-	-	-	-	-	-	-	NAD_binding_10	-	-	-
MBU5978021	146	OsmC family protein [Lacticaseibacillus rhamnosus].	O	OsmC-like protein	-	-	-	-	-	-	-	-	-	-	-	-	OsmC	-	-	-
MBU5978022	142	hypothetical protein KQ233_03565 [Lacticaseibacillus rhamnosus].	-	-	-	-	-	-	-	-	-	-	-	-	-	-	-	-	-	PossiblySecreted
MBU5978023	66	cold-shock protein [Lacticaseibacillus rhamnosus].	K	'Cold-shock' DNA-binding domain	cspA	-	-	ko:K03704	-	-	-	-	ko00000,ko03000	-	-	-	CSD	-	-	PossiblySecreted
MBU5978024	447	NADP-specific glutamate dehydrogenase [Lacticaseibacillus rhamnosus].	E	Belongs to the Glu Leu Phe Val dehydrogenases family	gdhA	-	1.4.1.4	ko:K00262	ko00220,ko00250,ko00910,ko01100,map00220,map00250,map00910,map01100	-	R00248	RC00006,RC02799	ko00000,ko00001,ko01000	-	-	-	ELFV_dehydrog,ELFV_dehydrog_N	-	-	-
MBU5978025	312	L-lactate dehydrogenase [Lacticaseibacillus rhamnosus].	C	lactate/malate dehydrogenase, alpha/beta C-terminal domain	ldh	-	1.1.1.27	ko:K00016	ko00010,ko00270,ko00620,ko00640,ko01100,ko01110,ko01120,ko01130,ko04922,map00010,map00270,map00620,map00640,map01100,map01110,map01120,map01130,map04922	-	R00703,R01000,R03104	RC00031,RC00044	ko00000,ko00001,ko01000,ko04147	-	-	-	Ldh_1_C,Ldh_1_N	-	-	-
MBU5978026	493	amino acid permease [Lacticaseibacillus rhamnosus].	E	Amino Acid	-	-	-	ko:K03294	-	-	-	-	ko00000	2.A.3.2	-	-	AA_permease_2	-	-	PossiblySecreted
MBU5978027	428	serine/threonine transporter SstT [Lacticaseibacillus rhamnosus].	U	Involved in the import of serine and threonine into the cell, with the concomitant import of sodium (symport system)	sstT	-	-	ko:K07862	-	-	-	-	ko00000,ko02000	2.A.23.4	-	-	SDF	-	-	PossiblySecreted
MBU5978028	666	glucose PTS transporter subunit IIA [Lacticaseibacillus rhamnosus].	G	phosphotransferase system	treB	-	-	ko:K02755,ko:K02756,ko:K02757	ko02060,map02060	M00271	-	-	ko00000,ko00001,ko00002,ko01000,ko02000	4.A.1.2.11,4.A.1.2.2,4.A.1.2.5,4.A.1.2.6	-	-	PTS_EIIA_1,PTS_EIIB,PTS_EIIC	-	-	PossiblySecreted
MBU5978029	551	alpha,alpha-phosphotrehalase [Lacticaseibacillus rhamnosus].	G	Alpha amylase, catalytic domain protein	treC	-	3.2.1.93	ko:K01226	ko00500,map00500	-	R00837,R06113	RC00049	ko00000,ko00001,ko01000	-	GH13	-	Alpha-amylase,DUF3459,Malt_amylase_C	-	-	PossiblySecreted
MBU5978030	238	trehalose operon repressor [Lacticaseibacillus rhamnosus].	K	UTRA	treR	-	-	ko:K03486	-	-	-	-	ko00000,ko03000	-	-	-	GntR,UTRA	-	-	-
MBU5978031	407	OFA family MFS transporter [Lacticaseibacillus rhamnosus].	P	Major Facilitator Superfamily	oxlT	-	-	ko:K08177	-	-	-	-	ko00000,ko02000	2.A.1.11	-	-	MFS_1	-	-	PossiblySecreted
MBU5978032	593	ABC transporter ATP-binding protein/permease [Lacticaseibacillus rhamnosus].	V	ABC transporter	-	-	-	ko:K06147,ko:K18892	ko02010,map02010	M00708	-	-	ko00000,ko00001,ko00002,ko02000	3.A.1.106,3.A.1.109,3.A.1.135,3.A.1.21	-	-	ABC_membrane,ABC_tran	-	-	PossiblySecreted
MBU5978033	572	ABC transporter ATP-binding protein/permease [Lacticaseibacillus rhamnosus].	V	ABC transporter, ATP-binding protein	XK27_09600	-	-	ko:K06147,ko:K18891	ko02010,map02010	M00708	-	-	ko00000,ko00001,ko00002,ko02000	3.A.1.106,3.A.1.109,3.A.1.135,3.A.1.21	-	-	ABC_membrane,ABC_tran	-	-	PossiblySecreted
MBU5978034	761	5-methyltetrahydropteroyltriglutamate--homocysteine S-methyltransferase [Lacticaseibacillus rhamnosus].	E	Catalyzes the transfer of a methyl group from 5- methyltetrahydrofolate to homocysteine resulting in methionine formation	metE	GO:0000096,GO:0000097,GO:0003674,GO:0003824,GO:0003871,GO:0005575,GO:0005576,GO:0005622,GO:0005623,GO:0005737,GO:0005829,GO:0006082,GO:0006520,GO:0006555,GO:0006790,GO:0006807,GO:0008150,GO:0008152,GO:0008168,GO:0008172,GO:0008652,GO:0008705,GO:0009058,GO:0009066,GO:0009067,GO:0009086,GO:0009987,GO:0016053,GO:0016740,GO:0016741,GO:0019752,GO:0032259,GO:0042084,GO:0042085,GO:0043436,GO:0044237,GO:…	2.1.1.14	ko:K00549	ko00270,ko00450,ko01100,ko01110,ko01230,map00270,map00450,map01100,map01110,map01230	M00017	R04405,R09365	RC00035,RC00113,RC01241	ko00000,ko00001,ko00002,ko01000	-	-	-	Meth_synt_1,Meth_synt_2	-	-	-
MBU5978035	290	methylenetetrahydrofolate reductase [NAD(P)H] [Lacticaseibacillus rhamnosus].	C	Methylenetetrahydrofolate reductase	metF	-	1.5.1.20	ko:K00297	ko00670,ko00720,ko01100,ko01120,ko01200,ko01523,map00670,map00720,map01100,map01120,map01200,map01523	M00377	R01224,R07168	RC00081	ko00000,ko00001,ko00002,ko01000	-	-	-	MTHFR	-	-	-
MBU5978036	274	bifunctional hydroxymethylpyrimidine kinase/phosphomethylpyrimidine kinase [Lacticaseibacillus rhamnosus].	H	Phosphomethylpyrimidine kinase	pdxK	-	2.7.1.35	ko:K00868	ko00750,ko01100,map00750,map01100	-	R00174,R01909,R02493	RC00002,RC00017	ko00000,ko00001,ko01000	-	-	-	Phos_pyr_kin	-	-	-
MBU5978037	74	hypothetical protein KQ233_03640, partial [Lacticaseibacillus rhamnosus].																-	-	PossiblySecreted
MBU5978038	638	phage tail family protein [Lacticaseibacillus rhamnosus].	S	Phage tail protein	-	-	-	-	-	-	-	-	-	-	-	-	Sipho_tail	-	-	PossiblySecreted
MBU5978039	1620	phage tail tape measure protein [Lacticaseibacillus rhamnosus].	S	peptidoglycan catabolic process	-	GO:0008150,GO:0016032,GO:0019058,GO:0019068,GO:0044403,GO:0044419,GO:0051704,GO:0098003	-	-	-	-	-	-	-	-	-	-	-	-	-	PossiblySecreted
MBU5978040	137	hypothetical protein KQ233_03655 [Lacticaseibacillus rhamnosus].	-	-	-	-	-	-	-	-	-	-	-	-	-	-	-	-	-	PossiblySecreted
MBU5978041	205	phage tail protein [Lacticaseibacillus rhamnosus].	S	Pfam:Phage_TTP_1	-	-	-	-	-	-	-	-	-	-	-	-	-	-	-	PossiblySecreted
MBU5978042	128	phage tail protein [Lacticaseibacillus rhamnosus].	-	-	-	-	-	-	-	-	-	-	-	-	-	-	-	-	-	PossiblySecreted
MBU5978043	128	HK97 gp10 family phage protein [Lacticaseibacillus rhamnosus].	S	exonuclease activity	-	-	-	-	-	-	-	-	-	-	-	-	-	-	-	-
MBU5978044	109	head-tail adaptor protein [Lacticaseibacillus rhamnosus].	S	Phage head-tail joining protein	-	-	-	-	-	-	-	-	-	-	-	-	Phage_H_T_join	-	-	PossiblySecreted
MBU5978045	119	head-tail connector protein [Lacticaseibacillus rhamnosus].	S	Phage gp6-like head-tail connector protein	-	-	-	-	-	-	-	-	-	-	-	-	Phage_connect_1	-	-	-
MBU5978046	79	Ig-like domain-containing protein [Lacticaseibacillus rhamnosus].																-	-	-
MBU5978047	400	phage major capsid protein [Lacticaseibacillus rhamnosus].	S	peptidase activity	-	GO:0005575,GO:0019012,GO:0044423,GO:0098015,GO:0098026	-	-	-	-	-	-	-	-	-	-	-	-	-	PossiblySecreted
MBU5978048	209	HK97 family phage prohead protease [Lacticaseibacillus rhamnosus].	S	peptidase activity	-	GO:0003674,GO:0003824,GO:0005575,GO:0006508,GO:0006807,GO:0008150,GO:0008152,GO:0008233,GO:0016787,GO:0019012,GO:0019538,GO:0043170,GO:0044238,GO:0071704,GO:0140096,GO:1901564	-	-	-	-	-	-	-	-	-	-	-	-	-	-
MBU5978049	417	phage portal protein [Lacticaseibacillus rhamnosus].	S	Phage portal protein	-	-	-	-	-	-	-	-	-	-	-	-	-	-	-	PossiblySecreted
MBU5978050	63	hypothetical protein KQ233_03705 [Lacticaseibacillus rhamnosus].																-	-	PossiblySecreted
MBU5978051	570	terminase large subunit [Lacticaseibacillus rhamnosus].	S	Phage Terminase	-	-	-	-	-	-	-	-	-	-	-	-	-	-	-	-
MBU5978052	151	P27 family phage terminase small subunit [Lacticaseibacillus rhamnosus].	S	Phage terminase, small subunit	-	-	-	-	-	-	-	-	-	-	-	-	-	-	-	PossiblySecreted
MBU5978053	264	HNH endonuclease [Lacticaseibacillus rhamnosus].	S	HNH endonuclease	-	-	-	-	-	-	-	-	-	-	-	-	-	-	-	-
MBU5978054	48	hypothetical protein KQ233_03725 [Lacticaseibacillus rhamnosus].																-	-	-
MBU5978055	107	ribonucleoside-diphosphate reductase [Lacticaseibacillus rhamnosus].	-	-	-	-	-	-	-	-	-	-	-	-	-	-	-	-	-	-
MBU5978056	176	NUMOD4 motif-containing HNH endonuclease [Lacticaseibacillus rhamnosus].	S	HNH endonuclease	-	-	-	-	-	-	-	-	-	-	-	-	-	-	-	PossiblySecreted
MBU5978057	405	hypothetical protein KQ233_03740 [Lacticaseibacillus rhamnosus].	-	-	-	-	-	-	-	-	-	-	-	-	-	-	-	-	-	-
MBU5978058	357	hypothetical protein KQ233_03750 [Lacticaseibacillus rhamnosus].	-	-	-	-	-	-	-	-	-	-	-	-	-	-	-	-	-	-
MBU5978059	147	transcriptional regulator [Lacticaseibacillus rhamnosus].	-	-	-	-	-	-	-	-	-	-	-	-	-	-	-	-	-	-
MBU5978060	73	transcriptional regulator [Lacticaseibacillus rhamnosus].																-	-	PossiblySecreted
MBU5978061	69	hypothetical protein KQ233_03765 [Lacticaseibacillus rhamnosus].																-	-	-
MBU5978062	126	DUF1642 domain-containing protein [Lacticaseibacillus rhamnosus].	-	-	-	-	-	-	-	-	-	-	-	-	-	-	-	-	-	PossiblySecreted
MBU5978063	58	hypothetical protein KQ233_03775 [Lacticaseibacillus rhamnosus].																-	-	PossiblySecreted
MBU5978064	180	DUF1642 domain-containing protein [Lacticaseibacillus rhamnosus].	S	Protein of unknown function (DUF1642)	-	-	-	-	-	-	-	-	-	-	-	-	DUF1642	-	-	PossiblySecreted
MBU5978065	60	hypothetical protein KQ233_03785 [Lacticaseibacillus rhamnosus].																-	-	PossiblySecreted
MBU5978066	233	SAM-dependent methyltransferase [Lacticaseibacillus rhamnosus].	S	DNA methylation	-	-	-	-	-	-	-	-	-	-	-	-	-	-	-	-
MBU5978067	112	endonuclease [Lacticaseibacillus rhamnosus].																-	-	PossiblySecreted
MBU5978068	121	endodeoxyribonuclease [Lacticaseibacillus rhamnosus].	S	magnesium ion binding	-	-	-	-	-	-	-	-	-	-	-	-	-	-	-	-
MBU5978069	84	hypothetical protein KQ233_03805 [Lacticaseibacillus rhamnosus].	-	-	-	-	-	-	-	-	-	-	-	-	-	-	-	-	-	-
MBU5978070	114	hypothetical protein KQ233_03810 [Lacticaseibacillus rhamnosus].																-	-	-
MBU5978071	265	replication protein [Lacticaseibacillus rhamnosus].	S	calcium ion binding	-	GO:0003674,GO:0003676,GO:0003677,GO:0005488,GO:0008150,GO:0016032,GO:0019058,GO:0019079,GO:0039686,GO:0039693,GO:0044403,GO:0044419,GO:0051704,GO:0097159,GO:1901363	-	-	-	-	-	-	-	-	-	-	-	-	-	PossiblySecreted
MBU5978072	185	DUF669 domain-containing protein [Lacticaseibacillus rhamnosus].	S	Protein of unknown function (DUF669)	-	-	-	-	-	-	-	-	-	-	-	-	-	-	-	PossiblySecreted
MBU5978073	235	AAA family ATPase [Lacticaseibacillus rhamnosus].	S	AAA domain	-	-	-	-	-	-	-	-	-	-	-	-	AAA_24	-	-	-
MBU5978074	161	siphovirus Gp157 family protein [Lacticaseibacillus rhamnosus].	S	Siphovirus Gp157	-	-	-	-	-	-	-	-	-	-	-	-	Sipho_Gp157	-	-	-
MBU5978075	67	hypothetical protein KQ233_03840 [Lacticaseibacillus rhamnosus].																-	-	-
MBU5978076	50	hypothetical protein KQ233_03845 [Lacticaseibacillus rhamnosus].																-	-	PossiblySecreted
MBU5978077	118	DUF771 domain-containing protein [Lacticaseibacillus rhamnosus].																-	-	-
MBU5978078	66	hypothetical protein KQ233_03855 [Lacticaseibacillus rhamnosus].																-	-	PossiblySecreted
MBU5978079	49	hypothetical protein KQ233_03860 [Lacticaseibacillus rhamnosus].																-	-	PossiblySecreted
MBU5978080	83	helix-turn-helix domain-containing protein [Lacticaseibacillus rhamnosus].	-	-	-	-	-	-	-	-	-	-	-	-	-	-	HTH_26	-	-	-
MBU5978081	257	XRE family transcriptional regulator [Lacticaseibacillus rhamnosus].	S	sequence-specific DNA binding	-	GO:0001047,GO:0001067,GO:0003674,GO:0003676,GO:0003677,GO:0005488,GO:0005515,GO:0005575,GO:0006355,GO:0008150,GO:0009889,GO:0009890,GO:0009892,GO:0010468,GO:0010556,GO:0010558,GO:0010605,GO:0010629,GO:0010944,GO:0016032,GO:0019012,GO:0019042,GO:0019044,GO:0019219,GO:0019222,GO:0031323,GO:0031324,GO:0031326,GO:0031327,GO:0042802,GO:0043900,GO:0043902,GO:0043903,GO:0044212,GO:0044403,GO:0044419,GO:…	-	-	-	-	-	-	-	-	-	-	-	-	-	-
MBU5978082	72	S24 family peptidase [Lacticaseibacillus rhamnosus].	K	Peptidase S24-like	-	-	-	-	-	-	-	-	-	-	-	-	HTH_3,Peptidase_S24	-	-	PossiblySecreted
MBU5978083	363	restriction endonuclease subunit S [Lacticaseibacillus rhamnosus].	V	Type I restriction modification DNA specificity domain	-	-	3.1.21.3	ko:K01154	-	-	-	-	ko00000,ko01000,ko02048	-	-	-	Methylase_S	-	-	-
MBU5978084	308	site-specific integrase [Lacticaseibacillus rhamnosus].	L	Belongs to the 'phage' integrase family	-	-	-	-	-	-	-	-	-	-	-	-	Phage_int_SAM_5,Phage_integrase	-	-	-
MBU5978085	400	restriction endonuclease subunit S [Lacticaseibacillus rhamnosus].	V	Type I restriction modification DNA specificity domain	-	-	-	-	-	-	-	-	-	-	-	-	Methylase_S	-	-	-
MBU5978086	549	type I restriction-modification system subunit M [Lacticaseibacillus rhamnosus].	V	type I restriction-modification system	hsdM	-	2.1.1.72	ko:K03427	-	-	-	-	ko00000,ko01000,ko02048	-	-	-	HsdM_N,N6_Mtase	-	-	PossiblySecreted
MBU5978087	1029	HsdR family type I site-specific deoxyribonuclease [Lacticaseibacillus rhamnosus].	V	Subunit R is required for both nuclease and ATPase activities, but not for modification	hsdR	-	3.1.21.3	ko:K01153	-	-	-	-	ko00000,ko01000,ko02048	-	-	-	EcoR124_C,HSDR_N,ResIII	-	-	-
MBU5978088	394	DUF998 domain-containing protein [Lacticaseibacillus rhamnosus].	-	-	-	-	-	-	-	-	-	-	-	-	-	-	DUF998	-	-	PossiblySecreted
MBU5978089	378	YhgE/Pip domain-containing protein [Lacticaseibacillus rhamnosus].	V	domain protein	pip	-	-	ko:K01421	-	-	-	-	ko00000	-	-	-	ABC2_membrane,ABC2_membrane_3,DUF3533	-	-	PossiblySecreted
MBU5978090	177	YhgE/Pip family protein [Lacticaseibacillus rhamnosus].	V	domain protein	pip	-	-	ko:K01421	-	-	-	-	ko00000	-	-	-	ABC2_membrane,ABC2_membrane_3,DUF3533	-	-	PossiblySecreted
MBU5978091	333	LacI family transcriptional regulator [Lacticaseibacillus rhamnosus].	K	Periplasmic binding proteins and sugar binding domain of LacI family	purR2	-	-	ko:K02529	-	-	-	-	ko00000,ko03000	-	-	-	LacI,Peripla_BP_1,Peripla_BP_3	-	-	-
MBU5978092	492	sucrose-6-phosphate hydrolase [Lacticaseibacillus rhamnosus].	G	invertase	scrB	-	3.2.1.26	ko:K01193	ko00052,ko00500,ko01100,map00052,map00500,map01100	-	R00801,R00802,R02410,R03635,R03921,R06088	RC00028,RC00077	ko00000,ko00001,ko01000	-	GH32	-	Glyco_hydro_32C,Glyco_hydro_32N	-	-	PossiblySecreted
MBU5978093	289	SDR family oxidoreductase [Lacticaseibacillus rhamnosus].	GM	NmrA-like family	-	-	-	-	-	-	-	-	-	-	-	-	NAD_binding_10,NmrA	-	-	-
MBU5978094	393	cyclopropane-fatty-acyl-phospholipid synthase family protein [Lacticaseibacillus rhamnosus].	M	cyclopropane-fatty-acyl-phospholipid synthase	cfa	-	2.1.1.79	ko:K00574	-	-	-	-	ko00000,ko01000	-	-	-	CMAS	-	-	-
MBU5978095	257	acetyl-CoA carboxylase carboxyl transferase subunit alpha [Lacticaseibacillus rhamnosus].	I	alpha subunit	accA	-	2.1.3.15,6.4.1.2	ko:K01962	ko00061,ko00620,ko00640,ko00720,ko01100,ko01110,ko01120,ko01130,ko01200,ko01212,map00061,map00620,map00640,map00720,map01100,map01110,map01120,map01130,map01200,map01212	M00082,M00376	R00742,R04386	RC00040,RC00253,RC00367	ko00000,ko00001,ko00002,ko01000	-	-	-	ACCA	-	-	-
MBU5978096	271	acetyl-CoA carboxylase carboxyl transferase subunit beta [Lacticaseibacillus rhamnosus].	I	Component of the acetyl coenzyme A carboxylase (ACC) complex. Biotin carboxylase (BC) catalyzes the carboxylation of biotin on its carrier protein (BCCP) and then the CO(2) group is transferred by the transcarboxylase to acetyl-CoA to form malonyl- CoA	accD	-	2.1.3.15,6.4.1.2	ko:K01963	ko00061,ko00620,ko00640,ko00720,ko01100,ko01110,ko01120,ko01130,ko01200,ko01212,map00061,map00620,map00640,map00720,map01100,map01110,map01120,map01130,map01200,map01212	M00082,M00376	R00742,R04386	RC00040,RC00253,RC00367	ko00000,ko00001,ko00002,ko01000	-	-	-	Carboxyl_trans	-	-	-
MBU5978097	460	acetyl-CoA carboxylase biotin carboxylase subunit [Lacticaseibacillus rhamnosus].	I	Acetyl-CoA carboxylase biotin carboxylase subunit	accC	-	6.3.4.14,6.4.1.2	ko:K01961	ko00061,ko00620,ko00640,ko00720,ko01100,ko01110,ko01120,ko01130,ko01200,ko01212,map00061,map00620,map00640,map00720,map01100,map01110,map01120,map01130,map01200,map01212	M00082,M00376	R00742,R04385	RC00040,RC00253,RC00367	ko00000,ko00001,ko00002,ko01000	-	-	-	Biotin_carb_C,Biotin_carb_N,CPSase_L_D2	-	-	-
MBU5978098	146	3-hydroxyacyl-ACP dehydratase FabZ [Lacticaseibacillus rhamnosus].	I	Involved in unsaturated fatty acids biosynthesis. Catalyzes the dehydration of short chain beta-hydroxyacyl-ACPs and long chain saturated and unsaturated beta-hydroxyacyl-ACPs	fabZ	-	4.2.1.59	ko:K02372	ko00061,ko00780,ko01100,ko01212,map00061,map00780,map01100,map01212	M00083,M00572	R04428,R04535,R04537,R04544,R04568,R04954,R04965,R07764,R10117,R10121	RC00831,RC01095	ko00000,ko00001,ko00002,ko01000,ko01004	-	-	-	FabA	-	-	-
MBU5978099	148	acetyl-CoA carboxylase biotin carboxyl carrier protein [Lacticaseibacillus rhamnosus].	I	first, biotin carboxylase catalyzes the carboxylation of the carrier protein and then the transcarboxylase transfers the carboxyl group to form malonyl-CoA	accB	-	-	ko:K02160	ko00061,ko00620,ko00640,ko00720,ko01100,ko01110,ko01120,ko01130,ko01200,ko01212,map00061,map00620,map00640,map00720,map01100,map01110,map01120,map01130,map01200,map01212	M00082,M00376	R00742	RC00040,RC00367	ko00000,ko00001,ko00002	-	-	-	Biotin_lipoyl	-	-	PossiblySecreted
MBU5978100	406	beta-ketoacyl-ACP synthase II [Lacticaseibacillus rhamnosus].	I	Catalyzes the condensation reaction of fatty acid synthesis by the addition to an acyl acceptor of two carbons from malonyl-ACP	fabF	-	2.3.1.179	ko:K09458	ko00061,ko00780,ko01100,ko01212,map00061,map00780,map01100,map01212	M00083,M00572	R04355,R04726,R04952,R04957,R04960,R04963,R04968,R07762,R10115,R10119	RC00039,RC02728,RC02729,RC02888	ko00000,ko00001,ko00002,ko01000,ko01004	-	-	-	Ketoacyl-synt_C,ketoacyl-synt	-	-	-
MBU5978101	242	3-oxoacyl-ACP reductase FabG [Lacticaseibacillus rhamnosus].	IQ	reductase	fabG	GO:0000166,GO:0003674,GO:0003824,GO:0004312,GO:0004316,GO:0005488,GO:0006082,GO:0006629,GO:0006631,GO:0006633,GO:0008150,GO:0008152,GO:0008610,GO:0009058,GO:0009987,GO:0016053,GO:0016491,GO:0016614,GO:0016616,GO:0016740,GO:0016746,GO:0016747,GO:0019752,GO:0030497,GO:0032787,GO:0036094,GO:0043436,GO:0044237,GO:0044238,GO:0044249,GO:0044255,GO:0044281,GO:0044283,GO:0046394,GO:0048037,GO:0050661,GO:…	1.1.1.100	ko:K00059	ko00061,ko00333,ko00780,ko01040,ko01100,ko01130,ko01212,map00061,map00333,map00780,map01040,map01100,map01130,map01212	M00083,M00572	R04533,R04534,R04536,R04543,R04566,R04953,R04964,R07759,R07763,R10116,R10120,R11671	RC00029,RC00117	ko00000,ko00001,ko00002,ko01000,ko01004	-	-	iYO844.BSU15910	adh_short_C2	-	-	-
MBU5978102	307	ACP S-malonyltransferase [Lacticaseibacillus rhamnosus].	I	Malonyl CoA-acyl carrier protein transacylase	fabD	-	2.3.1.39	ko:K00645,ko:K15327,ko:K15329	ko00061,ko00333,ko01100,ko01130,ko01212,map00061,map00333,map01100,map01130,map01212	M00082	R01626,R11671	RC00004,RC00039,RC02727	ko00000,ko00001,ko00002,ko01000,ko01004,ko01008	-	-	-	Acyl_transf_1	-	-	-
MBU5978103	326	nitronate monooxygenase [Lacticaseibacillus rhamnosus].	S	Nitronate monooxygenase	fabK	-	1.3.1.9	ko:K02371	ko00061,ko01100,ko01212,map00061,map01100,map01212	M00083	R04429,R04724,R04955,R04958,R04961,R04966,R04969,R07765	RC00052,RC00076	ko00000,ko00001,ko00002,ko01000,ko01004	-	-	-	NMO	-	-	-
MBU5978104	79	acyl carrier protein [Lacticaseibacillus rhamnosus].	IQ	Carrier of the growing fatty acid chain in fatty acid biosynthesis	acpP	GO:0000035,GO:0000036,GO:0003674,GO:0005488,GO:0005575,GO:0005622,GO:0005623,GO:0005737,GO:0005829,GO:0005975,GO:0006082,GO:0006629,GO:0006631,GO:0006633,GO:0006643,GO:0006644,GO:0006664,GO:0006793,GO:0006796,GO:0008150,GO:0008152,GO:0008610,GO:0008654,GO:0009058,GO:0009245,GO:0009247,GO:0009311,GO:0009312,GO:0009987,GO:0016051,GO:0016053,GO:0019637,GO:0019752,GO:0019842,GO:0031177,GO:0032787,GO:…	-	ko:K02078	-	-	-	-	ko00000,ko00001	-	-	-	PP-binding	-	-	-
MBU5978105	319	ketoacyl-ACP synthase III [Lacticaseibacillus rhamnosus].	I	Catalyzes the condensation reaction of fatty acid synthesis by the addition to an acyl acceptor of two carbons from malonyl-ACP. Catalyzes the first condensation reaction which initiates fatty acid synthesis and may therefore play a role in governing the total rate of fatty acid production. Possesses both acetoacetyl-ACP synthase and acetyl transacylase activities. Its substrate specificity deter…	fabH	-	2.3.1.180	ko:K00648	ko00061,ko01100,ko01212,map00061,map01100,map01212	M00082,M00083	R10707	RC00004,RC02729,RC02888	ko00000,ko00001,ko00002,ko01000,ko01004	-	-	-	ACP_syn_III,ACP_syn_III_C	-	-	-
MBU5978106	149	MarR family transcriptional regulator [Lacticaseibacillus rhamnosus].	K	Winged helix DNA-binding domain	-	-	-	-	-	-	-	-	-	-	-	-	MarR	-	-	-
MBU5978107	145	beta-hydroxyacyl-ACP dehydratase [Lacticaseibacillus rhamnosus].	I	FabA-like domain	-	-	4.2.1.59	ko:K02372	ko00061,ko00780,ko01100,ko01212,map00061,map00780,map01100,map01212	M00083,M00572	R04428,R04535,R04537,R04544,R04568,R04954,R04965,R07764,R10117,R10121	RC00831,RC01095	ko00000,ko00001,ko00002,ko01000,ko01004	-	-	-	FabA	-	-	-
MBU5978108	327	alpha/beta hydrolase [Lacticaseibacillus rhamnosus].	I	carboxylic ester hydrolase activity	-	-	-	-	-	-	-	-	-	-	-	-	Abhydrolase_1,Abhydrolase_6	-	-	-
MBU5978109	398	iron-containing alcohol dehydrogenase [Lacticaseibacillus rhamnosus].	C	Iron-containing alcohol dehydrogenase	-	-	-	-	-	-	-	-	-	-	-	-	Fe-ADH	-	-	-
MBU5978110	121	rhodanese-like domain-containing protein [Lacticaseibacillus rhamnosus].	P	Rhodanese-like domain	-	-	-	-	-	-	-	-	-	-	-	-	Rhodanese	-	-	-
MBU5978111	165	MarR family transcriptional regulator [Lacticaseibacillus rhamnosus].	K	helix_turn_helix multiple antibiotic resistance protein	-	-	-	-	-	-	-	-	-	-	-	-	MarR_2	-	-	-
MBU5978112	285	GGDEF domain-containing protein [Lacticaseibacillus rhamnosus].	T	diguanylate cyclase activity	-	-	-	-	-	-	-	-	-	-	-	-	GGDEF	-	-	PossiblySecreted
MBU5978113	410	glycosyltransferase family 2 protein [Lacticaseibacillus rhamnosus].	M	Glycosyl transferase family group 2	ydaM	-	-	-	-	-	-	-	-	-	-	-	Glyco_tranf_2_3	-	-	PossiblySecreted
MBU5978114	519	hypothetical protein KQ233_04050 [Lacticaseibacillus rhamnosus].																signal_peptide	1_28	-
MBU5978115	496	hypothetical protein KQ233_04055 [Lacticaseibacillus rhamnosus].																-	-	PossiblySecreted
MBU5978116	383	glycosyl hydrolase [Lacticaseibacillus rhamnosus].	G	Belongs to the glycosyl hydrolase 8 (cellulase D) family	ydaJ	-	-	-	-	-	-	-	-	-	-	-	Glyco_hydro_8	lipoprotein_signal_peptide	1_25	PossiblySecreted
MBU5978117	397	GGDEF domain-containing protein [Lacticaseibacillus rhamnosus].	T	COG2199 FOG GGDEF domain	-	-	-	-	-	-	-	-	-	-	-	-	CHASE3,GAF_2,GGDEF,HAMP	-	-	PossiblySecreted
MBU5978118	457	FAD-dependent oxidoreductase [Lacticaseibacillus rhamnosus].	C	NADH oxidase	nox	-	-	-	-	-	-	-	-	-	-	-	Pyr_redox_2,Pyr_redox_dim	-	-	-
MBU5978119	228	EAL domain-containing protein [Lacticaseibacillus rhamnosus].	T	Putative diguanylate phosphodiesterase	-	-	-	-	-	-	-	-	-	-	-	-	EAL	-	-	-
MBU5978120	137	MarR family winged helix-turn-helix transcriptional regulator [Lacticaseibacillus rhamnosus].	K	MarR family	-	-	-	ko:K18909	-	M00705	-	-	ko00000,ko00002,ko01504,ko03000	-	-	-	MarR,MarR_2	-	-	-
MBU5978121	256	zinc-ribbon domain-containing protein [Lacticaseibacillus rhamnosus].																-	-	PossiblySecreted
MBU5978122	355	zinc ribbon domain-containing protein [Lacticaseibacillus rhamnosus].	-	-	-	-	-	-	-	-	-	-	-	-	-	-	zinc_ribbon_2	-	-	PossiblySecreted
MBU5978123	194	MarR family transcriptional regulator [Lacticaseibacillus rhamnosus].	K	Transcriptional regulator, MarR family	-	-	-	-	-	-	-	-	-	-	-	-	MarR,MarR_2	-	-	-
MBU5978124	155	NUDIX hydrolase [Lacticaseibacillus rhamnosus].	F	NUDIX domain	-	-	-	-	-	-	-	-	-	-	-	-	NUDIX	-	-	-
MBU5978125	456	MFS transporter [Lacticaseibacillus rhamnosus].	U	Major Facilitator Superfamily	-	-	-	-	-	-	-	-	-	-	-	-	MFS_1,Sugar_tr	-	-	PossiblySecreted
MBU5978126	98	metalloregulator ArsR/SmtB family transcription factor [Lacticaseibacillus rhamnosus].	K	helix_turn_helix, Arsenical Resistance Operon Repressor	-	-	-	-	-	-	-	-	-	-	-	-	HTH_20	-	-	-
MBU5978127	229	2,3-diphosphoglycerate-dependent phosphoglycerate mutase [Lacticaseibacillus rhamnosus].	G	Catalyzes the interconversion of 2-phosphoglycerate and 3-phosphoglycerate	gpmA	GO:0001871,GO:0003674,GO:0003824,GO:0004619,GO:0005488,GO:0005575,GO:0005622,GO:0005623,GO:0005737,GO:0005829,GO:0005975,GO:0005996,GO:0006006,GO:0006082,GO:0006090,GO:0006091,GO:0006094,GO:0006096,GO:0006109,GO:0006139,GO:0006140,GO:0006163,GO:0006164,GO:0006165,GO:0006725,GO:0006732,GO:0006733,GO:0006753,GO:0006754,GO:0006757,GO:0006793,GO:0006796,GO:0006807,GO:0008150,GO:0008152,GO:0009056,GO:…	5.4.2.11	ko:K01834	ko00010,ko00260,ko00680,ko01100,ko01110,ko01120,ko01130,ko01200,ko01230,ko04922,ko05230,map00010,map00260,map00680,map01100,map01110,map01120,map01130,map01200,map01230,map04922,map05230	M00001,M00002,M00003	R01518	RC00536	ko00000,ko00001,ko00002,ko01000,ko04131,ko04147	-	-	-	His_Phos_1	-	-	-
MBU5978128	68	hypothetical protein KQ233_04125 [Lacticaseibacillus rhamnosus].	-	-	-	-	-	-	-	-	-	-	-	-	-	-	-	-	-	PossiblySecreted
MBU5978129	348	zinc-ribbon domain-containing protein [Lacticaseibacillus rhamnosus].	S	zinc-ribbon domain	-	-	-	-	-	-	-	-	-	-	-	-	zf-ribbon_3,zinc_ribbon_2	-	-	PossiblySecreted
MBU5978130	365	beta-lactamase family protein [Lacticaseibacillus rhamnosus].	V	Beta-lactamase	pbpX	-	-	-	-	-	-	-	-	-	-	-	Beta-lactamase,SLH	-	-	-
MBU5978131	358	AI-2E family transporter [Lacticaseibacillus rhamnosus].	K	AI-2E family transporter	ydbI	GO:0003674,GO:0005215,GO:0005575,GO:0005623,GO:0005886,GO:0005887,GO:0006810,GO:0008150,GO:0016020,GO:0016021,GO:0031224,GO:0031226,GO:0044425,GO:0044459,GO:0044464,GO:0051179,GO:0051234,GO:0055085,GO:0071944	-	-	-	-	-	-	-	-	-	-	AI-2E_transport	-	-	PossiblySecreted
MBU5978132	233	class A sortase [Lacticaseibacillus rhamnosus].	M	Sortase family	srtA	-	3.4.22.70	ko:K07284	-	-	-	-	ko00000,ko01000,ko01002,ko01011	-	-	-	Sortase	-	-	PossiblySecreted
MBU5978133	136	GtrA family protein [Lacticaseibacillus rhamnosus].	S	Teichoic acid glycosylation protein	gtcA2	-	-	-	-	-	-	-	-	-	-	-	GtrA	-	-	PossiblySecreted
MBU5978134	586	pyruvate oxidase [Lacticaseibacillus rhamnosus].	EH	Belongs to the TPP enzyme family	-	-	1.2.3.3	ko:K00158	ko00620,ko01100,map00620,map01100	-	R00207	RC02745	ko00000,ko00001,ko01000	-	-	-	TPP_enzyme_C,TPP_enzyme_M,TPP_enzyme_N	-	-	-
MBU5978135	300	glycine/betaine ABC transporter [Lacticaseibacillus rhamnosus].	E	glycine betaine	gbuC	-	-	ko:K02001,ko:K02002	ko02010,map02010	M00208	-	-	ko00000,ko00001,ko00002,ko02000	3.A.1.12	-	-	BPD_transp_1,OpuAC	lipoprotein_signal_peptide	1_22	PossiblySecreted
MBU5978136	283	proline/glycine betaine ABC transporter permease [Lacticaseibacillus rhamnosus].	E	glycine betaine	gbuB	-	-	ko:K02001	ko02010,map02010	M00208	-	-	ko00000,ko00001,ko00002,ko02000	3.A.1.12	-	-	BPD_transp_1	-	-	PossiblySecreted
MBU5978137	407	glycine betaine/L-proline ABC transporter ATP-binding protein [Lacticaseibacillus rhamnosus].	E	glycine betaine	gbuA	-	3.6.3.32	ko:K02000	ko02010,map02010	M00208	-	-	ko00000,ko00001,ko00002,ko01000,ko02000	3.A.1.12	-	-	ABC_tran,CBS	-	-	-
MBU5978138	243	DNA/RNA nuclease SfsA [Lacticaseibacillus rhamnosus].	S	Belongs to the SfsA family	sfsA	-	-	ko:K06206	-	-	-	-	ko00000	-	-	-	SfsA	-	-	-
MBU5978139	153	universal stress protein [Lacticaseibacillus rhamnosus].	T	Universal stress protein family	usp1	-	-	-	-	-	-	-	-	-	-	-	Usp	-	-	-
MBU5978140	419	carboxylate--amine ligase [Lacticaseibacillus rhamnosus].	S	ATP-grasp enzyme	yxbA	-	6.3.1.12	ko:K17810	-	-	-	-	ko00000,ko01000	-	-	-	CPSase_L_D2,Dala_Dala_lig_C	-	-	-
MBU5978141	292	homoserine kinase [Lacticaseibacillus rhamnosus].	F	Catalyzes the ATP-dependent phosphorylation of L- homoserine to L-homoserine phosphate	thrB	-	2.7.1.39	ko:K00872	ko00260,ko01100,ko01110,ko01120,ko01230,map00260,map01100,map01110,map01120,map01230	M00018	R01771	RC00002,RC00017	ko00000,ko00001,ko00002,ko01000	-	-	-	GHMP_kinases_C,GHMP_kinases_N	-	-	-
MBU5978142	504	threonine synthase [Lacticaseibacillus rhamnosus].	E	Threonine synthase	thrC	-	4.2.3.1	ko:K01733	ko00260,ko00750,ko01100,ko01110,ko01120,ko01230,map00260,map00750,map01100,map01110,map01120,map01230	M00018	R01466,R05086	RC00017,RC00526	ko00000,ko00001,ko00002,ko01000	-	-	-	PALP,Thr_synth_N	-	-	-
MBU5978143	399	homoserine dehydrogenase [Lacticaseibacillus rhamnosus].	E	homoserine dehydrogenase	hom	-	1.1.1.3	ko:K00003	ko00260,ko00270,ko00300,ko01100,ko01110,ko01120,ko01130,ko01230,map00260,map00270,map00300,map01100,map01110,map01120,map01130,map01230	M00017,M00018	R01773,R01775	RC00087	ko00000,ko00001,ko00002,ko01000	-	-	iSB619.SA_RS06610	ACT,Homoserine_dh,NAD_binding_3	-	-	-
MBU5978144	510	flotillin family protein [Lacticaseibacillus rhamnosus].	S	SPFH domain / Band 7 family	floL	-	-	ko:K07192	ko04910,map04910	-	-	-	ko00000,ko00001,ko03036,ko04131,ko04147	-	-	-	Band_7,Flot	-	-	-
MBU5978145	137	hypothetical protein KQ233_04215 [Lacticaseibacillus rhamnosus].	-	-	-	-	-	-	-	-	-	-	-	-	-	-	-	-	-	PossiblySecreted
MBU5978146	347	PTS sugar transporter subunit IIC [Lacticaseibacillus rhamnosus].	S	Phosphotransferase system, EIIC	pfoSR	-	-	ko:K07035	-	-	-	-	ko00000	-	-	-	PTS_EIIC_2	-	-	PossiblySecreted
MBU5978147	330	D-2-hydroxyacid dehydrogenase [Lacticaseibacillus rhamnosus].	CH	Belongs to the D-isomer specific 2-hydroxyacid dehydrogenase family	ldhD	-	1.1.1.28	ko:K03778	ko00620,ko01120,map00620,map01120	-	R00704	RC00044	ko00000,ko00001,ko01000	-	-	-	2-Hacid_dh,2-Hacid_dh_C	-	-	-
MBU5978148	387	aminotransferase class I/II-fold pyridoxal phosphate-dependent enzyme [Lacticaseibacillus rhamnosus].	E	Aminotransferase	aspC	-	2.6.1.57	ko:K00832,ko:K00841	ko00270,ko00300,ko00350,ko00360,ko00400,ko00401,ko00950,ko00960,ko01100,ko01110,ko01130,ko01230,map00270,map00300,map00350,map00360,map00400,map00401,map00950,map00960,map01100,map01110,map01130,map01230	M00024,M00025,M00034,M00040,M00525	R00694,R00734,R01731,R04467,R07396,R10845	RC00006,RC00036	ko00000,ko00001,ko00002,ko01000,ko01007	-	-	-	Aminotran_1_2	-	-	-
MBU5978149	136	glyoxalase [Lacticaseibacillus rhamnosus].	E	lactoylglutathione lyase activity	-	-	-	-	-	-	-	-	-	-	-	-	Glyoxalase,Glyoxalase_2	-	-	-
MBU5978150	234	TIGR00266 family protein [Lacticaseibacillus rhamnosus].	S	Mitochondrial biogenesis AIM24	WQ51_05710	-	-	-	-	-	-	-	-	-	-	-	AIM24	-	-	-
MBU5978151	262	alpha/beta hydrolase [Lacticaseibacillus rhamnosus].	S	Alpha/beta hydrolase family	-	-	-	-	-	-	-	-	-	-	-	-	Abhydrolase_1,Abhydrolase_6,Hydrolase_4	-	-	-
MBU5978152	196	TetR/AcrR family transcriptional regulator [Lacticaseibacillus rhamnosus].	K	Bacterial regulatory proteins, tetR family	-	-	-	-	-	-	-	-	-	-	-	-	TetR_N	-	-	-
MBU5978153	493	YhgE/Pip family protein [Lacticaseibacillus rhamnosus].	V	domain protein	-	-	-	ko:K01421	-	-	-	-	ko00000	-	-	-	ABC2_membrane_3,DUF3533	-	-	PossiblySecreted
MBU5978154	314	cation diffusion facilitator family transporter [Lacticaseibacillus rhamnosus].	P	Belongs to the cation diffusion facilitator (CDF) transporter (TC 2.A.4) family	yeaB	-	-	-	-	-	-	-	-	-	-	-	Cation_efflux,ZT_dimer	-	-	PossiblySecreted
MBU5978155	643	PTS sugar transporter subunit IIA [Lacticaseibacillus rhamnosus].	G	Phosphoenolpyruvate-dependent sugar phosphotransferase system, EIIA 2	-	-	-	-	-	-	-	-	-	-	-	-	HTH_11,Mga,PRD,PTS_EIIA_2,PTS_IIB	-	-	-
MBU5978156	151	PTS sugar transporter subunit IIA [Lacticaseibacillus rhamnosus].	G	Phosphoenolpyruvate-dependent sugar phosphotransferase system, EIIA 2	-	-	2.7.1.200	ko:K02773	ko00052,ko01100,ko02060,map00052,map01100,map02060	M00279	R05570	RC00017,RC03206	ko00000,ko00001,ko00002,ko01000,ko02000	4.A.5.1	-	-	PTS_EIIA_2	-	-	-
MBU5978157	450	PTS galactitol transporter subunit IIC [Lacticaseibacillus rhamnosus].	G	PTS system sugar-specific permease component	-	-	-	ko:K02775	ko00052,ko01100,ko02060,map00052,map01100,map02060	M00279	R05570	RC00017,RC03206	ko00000,ko00001,ko00002,ko02000	4.A.5.1	-	-	EIIC-GAT	-	-	PossiblySecreted
MBU5978158	96	PTS sugar transporter subunit IIB [Lacticaseibacillus rhamnosus].	G	PTS system, Lactose/Cellobiose specific IIB subunit	-	-	2.7.1.200	ko:K02774	ko00052,ko01100,ko02060,map00052,map01100,map02060	M00279	R05570	RC00017,RC03206	ko00000,ko00001,ko00002,ko01000,ko02000	4.A.5.1	-	-	PTS_IIB	-	-	-
MBU5978159	173	YjbQ family protein [Lacticaseibacillus rhamnosus].	S	Uncharacterised protein family UPF0047	-	-	-	-	-	-	-	-	-	-	-	-	UPF0047	-	-	PossiblySecreted
MBU5978160	201	SIS domain-containing protein [Lacticaseibacillus rhamnosus].	M	SIS domain	-	-	-	-	-	-	-	-	-	-	-	-	SIS	-	-	-
MBU5978161	223	ribulose-phosphate 3-epimerase [Lacticaseibacillus rhamnosus].	G	Belongs to the ribulose-phosphate 3-epimerase family	-	-	5.1.3.1	ko:K01783	ko00030,ko00040,ko00710,ko01100,ko01110,ko01120,ko01130,ko01200,ko01230,map00030,map00040,map00710,map01100,map01110,map01120,map01130,map01200,map01230	M00004,M00007	R01529	RC00540	ko00000,ko00001,ko00002,ko01000	-	-	-	Ribul_P_3_epim	-	-	-
MBU5978162	182	SIS domain-containing protein [Lacticaseibacillus rhamnosus].	M	arabinose-5-phosphate isomerase activity	-	-	5.3.1.27	ko:K08094	ko00030,ko00680,ko01100,ko01120,ko01200,ko01230,map00030,map00680,map01100,map01120,map01200,map01230	M00345,M00580	R05339,R09780	RC00377	ko00000,ko00001,ko00002,ko01000	-	-	-	SIS	-	-	-
MBU5978163	634	asparagine synthase (glutamine-hydrolyzing) [Lacticaseibacillus rhamnosus].	E	Asparagine synthase	asnB	-	6.3.5.4	ko:K01953	ko00250,ko01100,ko01110,map00250,map01100,map01110	-	R00578	RC00010	ko00000,ko00001,ko01000,ko01002	-	-	-	Asn_synthase,GATase_7	-	-	-
MBU5978164	354	metallophosphoesterase [Lacticaseibacillus rhamnosus].	S	Calcineurin-like phosphoesterase	-	-	-	-	-	-	-	-	-	-	-	-	Metallophos	-	-	-
MBU5978165	304	1,4-dihydroxy-2-naphthoate polyprenyltransferase [Lacticaseibacillus rhamnosus].	H	1,4-dihydroxy-2-naphthoate	menA	-	2.5.1.74	ko:K02548	ko00130,ko01100,ko01110,map00130,map01100,map01110	M00116	R05617,R06858,R10757	RC02935,RC02936,RC03264	ko00000,ko00001,ko00002,ko01000,ko01006	-	-	-	UbiA	-	-	PossiblySecreted
MBU5978166	322	polyprenyl synthetase family protein [Lacticaseibacillus rhamnosus].	H	Belongs to the FPP GGPP synthase family	hepT	-	2.5.1.30	ko:K00805	ko00900,ko01110,map00900,map01110	-	R09247	RC00279	ko00000,ko00001,ko01000,ko01006	-	-	-	polyprenyl_synt	-	-	-
MBU5978167	401	acetate kinase [Lacticaseibacillus rhamnosus].	F	Catalyzes the formation of acetyl phosphate from acetate and ATP. Can also catalyze the reverse reaction	ackA	-	2.7.2.1	ko:K00925	ko00430,ko00620,ko00640,ko00680,ko00720,ko01100,ko01120,ko01200,map00430,map00620,map00640,map00680,map00720,map01100,map01120,map01200	M00357,M00579	R00315,R01353	RC00002,RC00043	ko00000,ko00001,ko00002,ko01000	-	-	-	Acetate_kinase	-	-	-
MBU5978168	295	ABC transporter ATP-binding protein [Lacticaseibacillus rhamnosus].	S	ABC transporter	ysdB	-	-	ko:K01990	-	M00254	-	-	ko00000,ko00002,ko02000	3.A.1	-	-	ABC_tran,DUF4162	-	-	-
MBU5978169	423	ABC transporter permease [Lacticaseibacillus rhamnosus].	CP	ABC-2 family transporter protein	ysdA	-	-	ko:K01992	-	M00254	-	-	ko00000,ko00002,ko02000	3.A.1	-	-	ABC2_membrane_3	-	-	PossiblySecreted
MBU5978170	131	GntR family transcriptional regulator [Lacticaseibacillus rhamnosus].	K	helix_turn_helix gluconate operon transcriptional repressor	ytrA	-	-	ko:K07979	-	-	-	-	ko00000,ko03000	-	-	-	GntR	-	-	-
MBU5978171	288	ABC transporter ATP-binding protein [Lacticaseibacillus rhamnosus].	V	ABC transporter	CcmA	-	-	ko:K01990	-	M00254	-	-	ko00000,ko00002,ko02000	3.A.1	-	-	ABC_tran	-	-	-
MBU5978172	214	ABC-2 transporter permease [Lacticaseibacillus rhamnosus].	I	ABC-2 family transporter protein	-	-	-	-	-	-	-	-	-	-	-	-	ABC2_membrane_5	-	-	PossiblySecreted
MBU5978173	261	SDR family oxidoreductase [Lacticaseibacillus rhamnosus].	IQ	reductase	gdh	-	1.1.1.47	ko:K00034	ko00030,ko01120,ko01200,map00030,map01120,map01200	-	R01520,R01521	RC00066	ko00000,ko00001,ko01000	-	-	-	adh_short_C2	-	-	-
MBU5978174	482	family 1 glycosylhydrolase [Lacticaseibacillus rhamnosus].	G	Belongs to the glycosyl hydrolase 1 family	bglH	-	3.2.1.86	ko:K01223	ko00010,ko00500,map00010,map00500	-	R00839,R05133,R05134	RC00049,RC00171,RC00714	ko00000,ko00001,ko01000	-	GT1	-	Glyco_hydro_1	-	-	-
MBU5978175	611	beta-glucoside-specific PTS transporter subunit IIABC [Lacticaseibacillus rhamnosus].	G	phosphotransferase system	bglP	-	-	ko:K02755,ko:K02756,ko:K02757	ko02060,map02060	M00271	-	-	ko00000,ko00001,ko00002,ko01000,ko02000	4.A.1.2.11,4.A.1.2.2,4.A.1.2.5,4.A.1.2.6	-	-	PTS_EIIA_1,PTS_EIIB,PTS_EIIC	-	-	PossiblySecreted
MBU5978176	290	PRD domain-containing protein [Lacticaseibacillus rhamnosus].	K	CAT RNA binding domain	bglG4	-	-	ko:K03488	-	-	-	-	ko00000,ko03000	-	-	-	CAT_RBD,PRD	-	-	-
MBU5978177	540	ABC transporter ATP-binding protein/permease [Lacticaseibacillus rhamnosus].	V	ABC transporter transmembrane region	msbA9	-	-	ko:K06148	-	-	-	-	ko00000,ko02000	3.A.1	-	-	ABC_membrane,ABC_tran	-	-	PossiblySecreted
MBU5978178	564	ATP-binding cassette domain-containing protein [Lacticaseibacillus rhamnosus].	CO	ABC transporter transmembrane region	cydD1	-	-	ko:K06147,ko:K06148	-	-	-	-	ko00000,ko02000	3.A.1,3.A.1.106,3.A.1.109,3.A.1.21	-	-	ABC_membrane,ABC_tran,DUF454	-	-	PossiblySecreted
MBU5978179	141	NusG domain II-containing protein [Lacticaseibacillus rhamnosus].	S	NusG domain II	-	-	-	-	-	-	-	-	-	-	-	-	NusG_II	lipoprotein_signal_peptide	1_22	PossiblySecreted
MBU5978180	366	peptidoglycan-binding protein [Lacticaseibacillus rhamnosus].	M	Peptidoglycan-binding domain 1 protein	-	-	-	-	-	-	-	-	-	-	-	-	-	lipoprotein_signal_peptide	1_19	PossiblySecreted
MBU5978181	162	GNAT family N-acetyltransferase [Lacticaseibacillus rhamnosus].	K	Acetyltransferase (GNAT) domain	-	-	-	-	-	-	-	-	-	-	-	-	Acetyltransf_1,Acetyltransf_10	-	-	-
MBU5978182	226	type II-A CRISPR-associated protein Csn2 [Lacticaseibacillus rhamnosus].	S	CRISPR-associated protein (Cas_Csn2)	-	-	-	-	-	-	-	-	-	-	-	-	Cas_Csn2	-	-	-
MBU5978183	101	CRISPR-associated endonuclease Cas2 [Lacticaseibacillus rhamnosus].	L	CRISPR (clustered regularly interspaced short palindromic repeat), is an adaptive immune system that provides protection against mobile genetic elements (viruses, transposable elements and conjugative plasmids). CRISPR clusters contain sequences complementary to antecedent mobile elements and target invading nucleic acids. CRISPR clusters are transcribed and processed into CRISPR RNA (crRNA). Fun…	cas2	-	-	ko:K09951	-	-	-	-	ko00000,ko02048	-	-	-	CRISPR_Cas2	-	-	-
MBU5978184	301	type II CRISPR-associated endonuclease Cas1 [Lacticaseibacillus rhamnosus].	L	CRISPR (clustered regularly interspaced short palindromic repeat), is an adaptive immune system that provides protection against mobile genetic elements (viruses, transposable elements and conjugative plasmids). CRISPR clusters contain spacers, sequences complementary to antecedent mobile elements, and target invading nucleic acids. CRISPR clusters are transcribed and processed into CRISPR RNA (c…	cas1	-	-	ko:K15342	-	-	-	-	ko00000,ko02048,ko03400	-	-	-	Cas_Cas1	-	-	-
MBU5978185	1361	type II CRISPR RNA-guided endonuclease Cas9 [Lacticaseibacillus rhamnosus].	L	CRISPR (clustered regularly interspaced short palindromic repeat) is an adaptive immune system that provides protection against mobile genetic elements (viruses, transposable elements and conjugative plasmids). CRISPR clusters contain spacers, sequences complementary to antecedent mobile elements, and target invading nucleic acids. CRISPR clusters are transcribed and processed into CRISPR RNA (cr…	cas9	-	-	ko:K09952	-	-	-	-	ko00000,ko01000,ko02048	-	-	-	Cas9-BH,Cas9_PI,Cas9_REC,HNH_4	-	-	-
MBU5978186	575	thiol reductant ABC exporter subunit CydC [Lacticaseibacillus rhamnosus].	CO	ABC transporter, CydDC cysteine exporter (CydDC-E) family, permease ATP-binding protein CydC	cydD	-	-	ko:K16012	ko02010,map02010	-	-	-	ko00000,ko00001,ko02000	3.A.1.129	-	-	ABC_membrane,ABC_tran	-	-	PossiblySecreted
MBU5978187	580	thiol reductant ABC exporter subunit CydD [Lacticaseibacillus rhamnosus].	CO	ABC transporter, CydDC cysteine exporter (CydDC-E) family, permease ATP-binding protein CydD	cydC	GO:0003674,GO:0003824,GO:0005215,GO:0005319,GO:0006810,GO:0006869,GO:0008150,GO:0010876,GO:0015399,GO:0015405,GO:0016462,GO:0016787,GO:0016817,GO:0016818,GO:0016887,GO:0017111,GO:0022804,GO:0022857,GO:0033036,GO:0034040,GO:0042623,GO:0042626,GO:0043492,GO:0051179,GO:0051234,GO:0055085,GO:0071702	-	ko:K16013	ko02010,map02010	-	-	-	ko00000,ko00001,ko02000	3.A.1.129	-	-	ABC_membrane,ABC_tran	-	-	PossiblySecreted
MBU5978188	337	cytochrome d ubiquinol oxidase subunit II [Lacticaseibacillus rhamnosus].	C	Cytochrome d ubiquinol oxidase subunit II	cydB	-	1.10.3.14	ko:K00426	ko00190,ko01100,ko02020,map00190,map01100,map02020	M00153	R11325	RC00061	ko00000,ko00001,ko00002,ko01000	3.D.4.3	-	iYO844.BSU38750	Cyt_bd_oxida_II	-	-	PossiblySecreted
MBU5978189	474	cytochrome ubiquinol oxidase subunit I [Lacticaseibacillus rhamnosus].	C	ubiquinol oxidase	cydA	-	1.10.3.14	ko:K00425	ko00190,ko01100,ko02020,map00190,map01100,map02020	M00153	R11325	RC00061	ko00000,ko00001,ko00002,ko01000	3.D.4.3	-	-	Cyt_bd_oxida_I	-	-	PossiblySecreted
MBU5978190	434	pyrimidine-nucleoside phosphorylase [Lacticaseibacillus rhamnosus].	F	pyrimidine-nucleoside phosphorylase	pdp	GO:0003674,GO:0003824,GO:0004645,GO:0005575,GO:0005622,GO:0005623,GO:0005737,GO:0005829,GO:0009032,GO:0016740,GO:0016757,GO:0016758,GO:0016763,GO:0044424,GO:0044444,GO:0044464	2.4.2.2	ko:K00756	ko00240,ko01100,map00240,map01100	-	R01570,R01876,R02296,R02484	RC00063	ko00000,ko00001,ko01000	-	-	-	Glycos_trans_3N,Glycos_transf_3,PYNP_C	-	-	-
MBU5978191	339	adenosine deaminase [Lacticaseibacillus rhamnosus].	F	Catalyzes the hydrolytic deamination of adenine to hypoxanthine. Plays an important role in the purine salvage pathway and in nitrogen catabolism	add	-	3.5.4.2,3.5.4.4	ko:K01488,ko:K02029,ko:K21053	ko00230,ko01100,ko05340,map00230,map01100,map05340	M00236	R01244,R01560,R02556	RC00477	ko00000,ko00001,ko00002,ko01000,ko02000	3.A.1.3	-	-	A_deaminase	-	-	-
MBU5978192	78	hypothetical protein KQ233_04450 [Lacticaseibacillus rhamnosus].	-	-	-	-	-	-	-	-	-	-	-	-	-	-	-	-	-	PossiblySecreted
MBU5978193	56	hypothetical protein KQ233_04460 [Lacticaseibacillus rhamnosus].	-	-	-	-	-	-	-	-	-	-	-	-	-	-	-	-	-	-
MBU5978194	305	DMT family transporter [Lacticaseibacillus rhamnosus].	EG	EamA-like transporter family	-	-	-	-	-	-	-	-	-	-	-	-	EamA	signal_peptide	1_28	PossiblySecreted
MBU5978195	204	DNA-3-methyladenine glycosylase I [Lacticaseibacillus rhamnosus].	L	glycosylase	tag	-	3.2.2.20	ko:K01246	ko03410,map03410	-	-	-	ko00000,ko00001,ko01000,ko03400	-	-	-	Adenine_glyco	-	-	PossiblySecreted
MBU5978196	148	universal stress protein [Lacticaseibacillus rhamnosus].	T	universal stress protein	usp5	-	-	-	-	-	-	-	-	-	-	-	Usp	-	-	-
MBU5978197	129	helix-turn-helix transcriptional regulator [Lacticaseibacillus rhamnosus].	K	Helix-turn-helix domain	-	-	-	-	-	-	-	-	-	-	-	-	HTH_31	-	-	PossiblySecreted
MBU5978198	262	tyrosine-protein phosphatase [Lacticaseibacillus rhamnosus].	T	Tyrosine phosphatase family	ptp3	-	3.1.3.48	ko:K01104	-	-	-	-	ko00000,ko01000	-	-	-	Y_phosphatase3	-	-	-
MBU5978199	380	tRNA epoxyqueuosine(34) reductase QueG [Lacticaseibacillus rhamnosus].	C	Domain of unknown function (DUF1730)	queG	GO:0003674,GO:0003824,GO:0006139,GO:0006725,GO:0006807,GO:0008150,GO:0008152,GO:0008616,GO:0009058,GO:0009116,GO:0009119,GO:0009163,GO:0009987,GO:0016491,GO:0018130,GO:0019438,GO:0034404,GO:0034641,GO:0034654,GO:0042455,GO:0044237,GO:0044238,GO:0044249,GO:0044271,GO:0044281,GO:0044283,GO:0046116,GO:0046483,GO:0052693,GO:0055086,GO:0055114,GO:0071704,GO:1901135,GO:1901137,GO:1901360,GO:1901362,GO:…	1.17.99.6	ko:K18979	-	-	-	-	ko00000,ko01000,ko03016	-	-	-	DUF1730,Fer4_16,HEAT_2	-	-	-
MBU5978200	121	hypothetical protein KQ233_04495 [Lacticaseibacillus rhamnosus].	-	-	-	-	-	-	-	-	-	-	-	-	-	-	-	-	-	-
MBU5978201	180	BioY family transporter [Lacticaseibacillus rhamnosus].	S	BioY family	bioY	GO:0005575,GO:0005623,GO:0005886,GO:0016020,GO:0044464,GO:0071944	-	ko:K03523	ko02010,map02010	M00581,M00582	-	-	ko00000,ko00001,ko00002,ko02000	2.A.88.1,2.A.88.2	-	-	BioY	-	-	PossiblySecreted
MBU5978202	185	class I SAM-dependent methyltransferase [Lacticaseibacillus rhamnosus].	Q	methyltransferase	-	-	-	-	-	-	-	-	-	-	-	-	-	-	-	-
MBU5978203	332	hydrolase [Lacticaseibacillus rhamnosus].	T	Sh3 type 3 domain protein	-	-	-	-	-	-	-	-	-	-	-	-	LysM,SLAP	signal_peptide	1_28	PossiblySecreted
MBU5978204	206	type 1 glutamine amidotransferase [Lacticaseibacillus rhamnosus].	F	glutamine amidotransferase	-	-	-	-	-	-	-	-	-	-	-	-	GATase	-	-	-
MBU5978205	249	TIGR02452 family protein [Lacticaseibacillus rhamnosus].	S	Uncharacterized protein conserved in bacteria (DUF2263)	-	-	-	-	-	-	-	-	-	-	-	-	DUF2263	-	-	-
MBU5978206	462	hemolysin family protein [Lacticaseibacillus rhamnosus].	S	Transporter associated domain	yhdP	-	-	-	-	-	-	-	-	-	-	-	CBS,CorC_HlyC,DUF21	lipoprotein_signal_peptide	1_25	PossiblySecreted
MBU5978207	265	alpha/beta hydrolase [Lacticaseibacillus rhamnosus].	S	Alpha beta hydrolase	-	-	-	-	-	-	-	-	-	-	-	-	DUF915	signal_peptide	1_27	-
MBU5978208	333	acyltransferase family protein [Lacticaseibacillus rhamnosus].	I	Acyltransferase	-	-	-	-	-	-	-	-	-	-	-	-	Acyl_transf_3	-	-	PossiblySecreted
MBU5978209	485	multidrug efflux MFS transporter [Lacticaseibacillus rhamnosus].	U	Belongs to the major facilitator superfamily	ycnB	-	-	-	-	-	-	-	-	-	-	-	MFS_1	-	-	PossiblySecreted
MBU5978210	164	DUF4811 domain-containing protein [Lacticaseibacillus rhamnosus].	S	Domain of unknown function (DUF4811)	-	-	-	-	-	-	-	-	-	-	-	-	DUF4811	-	-	PossiblySecreted
MBU5978211	182	Maf family protein [Lacticaseibacillus rhamnosus].	D	nucleoside-triphosphate diphosphatase activity	maf	GO:0000278,GO:0000281,GO:0000910,GO:0000917,GO:0005575,GO:0005623,GO:0007049,GO:0008150,GO:0009987,GO:0016043,GO:0022402,GO:0022607,GO:0030428,GO:0032506,GO:0044085,GO:0044464,GO:0051301,GO:0061640,GO:0071840,GO:0090529,GO:1902410,GO:1903047	-	ko:K06287	-	-	-	-	ko00000	-	-	-	Maf	-	-	-
MBU5978212	650	DNA mismatch repair endonuclease MutL [Lacticaseibacillus rhamnosus].	L	This protein is involved in the repair of mismatches in DNA. It is required for dam-dependent methyl-directed DNA mismatch repair. May act as a molecular matchmaker , a protein that promotes the formation of a stable complex between two or more DNA-binding proteins in an ATP-dependent manner without itself being part of a final effector complex	mutL	GO:0003674,GO:0003676,GO:0003677,GO:0003697,GO:0003824,GO:0005488,GO:0005575,GO:0005622,GO:0005623,GO:0006139,GO:0006259,GO:0006281,GO:0006298,GO:0006725,GO:0006807,GO:0006950,GO:0006974,GO:0008150,GO:0008152,GO:0009987,GO:0016462,GO:0016787,GO:0016817,GO:0016818,GO:0016887,GO:0017111,GO:0032300,GO:0032991,GO:0033554,GO:0034641,GO:0043170,GO:0044237,GO:0044238,GO:0044260,GO:0044424,GO:0044464,GO:…	-	ko:K03572	ko03430,map03430	-	-	-	ko00000,ko00001,ko03400	-	-	-	DNA_mis_repair,HATPase_c_3,MutL_C	-	-	-
MBU5978213	857	DNA mismatch repair protein MutS [Lacticaseibacillus rhamnosus].	L	that it carries out the mismatch recognition step. This protein has a weak ATPase activity	mutS	GO:0003674,GO:0003676,GO:0003677,GO:0003684,GO:0003690,GO:0003824,GO:0005488,GO:0005575,GO:0005622,GO:0005623,GO:0006139,GO:0006259,GO:0006281,GO:0006298,GO:0006725,GO:0006807,GO:0006950,GO:0006974,GO:0008094,GO:0008150,GO:0008152,GO:0009987,GO:0016462,GO:0016787,GO:0016817,GO:0016818,GO:0016887,GO:0017111,GO:0030983,GO:0032300,GO:0032991,GO:0033554,GO:0034641,GO:0042623,GO:0043170,GO:0044237,GO:…	-	ko:K03555	ko03430,map03430	-	-	-	ko00000,ko00001,ko03400	-	-	-	MutS_I,MutS_II,MutS_III,MutS_IV,MutS_V	-	-	-
MBU5978214	609	APC family permease [Lacticaseibacillus rhamnosus].	E	amino acid	ydaO	GO:0003333,GO:0003674,GO:0005215,GO:0005342,GO:0005575,GO:0005623,GO:0005886,GO:0005887,GO:0006810,GO:0006811,GO:0006820,GO:0006865,GO:0008150,GO:0008509,GO:0008514,GO:0015075,GO:0015171,GO:0015179,GO:0015291,GO:0015297,GO:0015318,GO:0015711,GO:0015807,GO:0015849,GO:0016020,GO:0016021,GO:0022804,GO:0022857,GO:0031224,GO:0031226,GO:0034220,GO:0044425,GO:0044459,GO:0044464,GO:0046942,GO:0046943,GO:…	-	-	-	-	-	-	-	-	-	-	AA_permease_2	-	-	PossiblySecreted
MBU5978215	114	DUF1827 family protein [Lacticaseibacillus rhamnosus].	S	Domain of unknown function (DUF1827)	-	-	-	-	-	-	-	-	-	-	-	-	DUF1827	-	-	-
MBU5978216	285	alpha/beta hydrolase [Lacticaseibacillus rhamnosus].	S	Alpha beta hydrolase	-	-	-	-	-	-	-	-	-	-	-	-	DUF915	signal_peptide	1_39	PossiblySecreted
MBU5978217	125	GntR family transcriptional regulator [Lacticaseibacillus rhamnosus].	K	Transcriptional regulator, GntR family	lexA	-	-	ko:K07979	-	-	-	-	ko00000,ko03000	-	-	-	GntR	-	-	-
MBU5978218	238	ATP-binding cassette domain-containing protein [Lacticaseibacillus rhamnosus].	V	ATPases associated with a variety of cellular activities	yhcG	-	-	ko:K01990	-	M00254	-	-	ko00000,ko00002,ko02000	3.A.1	-	-	ABC_tran	-	-	-
MBU5978219	237	ABC transporter permease [Lacticaseibacillus rhamnosus].																-	-	PossiblySecreted
MBU5978220	296	ATP-binding cassette domain-containing protein [Lacticaseibacillus rhamnosus].	P	Oligopeptide/dipeptide transporter, C-terminal region	-	-	-	ko:K10823	ko01501,ko02010,ko02024,map01501,map02010,map02024	M00439	-	-	ko00000,ko00001,ko00002,ko02000	3.A.1.5.1,3.A.1.5.18,3.A.1.5.19,3.A.1.5.25	-	-	ABC_tran,oligo_HPY	-	-	-
MBU5978221	354	ABC transporter ATP-binding protein [Lacticaseibacillus rhamnosus].	P	Oligopeptide/dipeptide transporter, C-terminal region	-	-	-	ko:K15583	ko01501,ko02010,ko02024,map01501,map02010,map02024	M00439	-	-	ko00000,ko00001,ko00002,ko02000	3.A.1.5.1,3.A.1.5.18,3.A.1.5.19,3.A.1.5.25	-	-	ABC_tran,oligo_HPY	-	-	-
MBU5978222	102	hypothetical protein KQ233_04610 [Lacticaseibacillus rhamnosus].	-	-	-	-	-	-	-	-	-	-	-	-	-	-	-	-	-	PossiblySecreted
MBU5978223	318	ABC transporter permease [Lacticaseibacillus rhamnosus].	P	N-terminal TM domain of oligopeptide transport permease C	-	-	-	ko:K02034,ko:K15582	ko01501,ko02010,ko02024,map01501,map02010,map02024	M00239,M00439	-	-	ko00000,ko00001,ko00002,ko02000	3.A.1.5,3.A.1.5.1,3.A.1.5.18,3.A.1.5.19,3.A.1.5.25	-	-	BPD_transp_1,OppC_N	-	-	PossiblySecreted
MBU5978224	316	ABC transporter permease [Lacticaseibacillus rhamnosus].	P	Binding-protein-dependent transport system inner membrane component	-	-	-	ko:K15581	ko01501,ko02010,ko02024,map01501,map02010,map02024	M00439	-	-	ko00000,ko00001,ko00002,ko02000	3.A.1.5.1,3.A.1.5.18,3.A.1.5.19,3.A.1.5.25	-	-	BPD_transp_1	signal_peptide	1_36	PossiblySecreted
MBU5978225	556	peptide ABC transporter substrate-binding protein [Lacticaseibacillus rhamnosus].	E	Bacterial extracellular solute-binding proteins, family 5 Middle	-	-	-	ko:K15580	ko01501,ko02010,ko02024,map01501,map02010,map02024	M00439	-	-	ko00000,ko00001,ko00002,ko02000	3.A.1.5.1,3.A.1.5.18,3.A.1.5.19,3.A.1.5.25	-	-	SBP_bac_5	lipoprotein_signal_peptide	1_22	PossiblySecreted
MBU5978226	87	Na+-transporting malonate decarboxylase, carboxybiotin decarboxylase subunit, madB [Lacticaseibacillus rhamnosus].	-	-	-	-	-	-	-	-	-	-	-	-	-	-	-	-	-	PossiblySecreted
MBU5978227	550	ABC transporter ATP-binding protein/permease [Lacticaseibacillus rhamnosus].	V	ABC transporter transmembrane region	-	-	-	-	-	-	-	-	-	-	-	-	ABC_membrane,ABC_tran	-	-	PossiblySecreted
MBU5978228	525	ABC transporter ATP-binding protein/permease [Lacticaseibacillus rhamnosus].	V	ABC transporter transmembrane region	-	-	-	ko:K06147,ko:K06148,ko:K11085,ko:K18889	ko02010,map02010	M00707	-	-	ko00000,ko00001,ko00002,ko01000,ko02000	3.A.1,3.A.1.106,3.A.1.106.13,3.A.1.106.5,3.A.1.109,3.A.1.21	-	-	ABC_membrane,ABC_tran	-	-	PossiblySecreted
MBU5978229	132	iron-sulfur cluster biosynthesis family protein [Lacticaseibacillus rhamnosus].	S	Iron-sulphur cluster biosynthesis	-	-	-	-	-	-	-	-	-	-	-	-	Fe-S_biosyn	-	-	-
MBU5978230	280	aminoglycoside phosphotransferase family protein [Lacticaseibacillus rhamnosus].	S	Phosphotransferase enzyme family	-	-	2.7.1.39	ko:K02204	ko00260,ko01100,ko01110,ko01120,ko01230,map00260,map01100,map01110,map01120,map01230	M00018	R01771	RC00002,RC00017	ko00000,ko00001,ko00002,ko01000	-	-	-	APH	-	-	-
MBU5978231	252	matrixin family metalloprotease [Lacticaseibacillus rhamnosus].	O	Zinc-dependent metalloprotease	zmp3	-	-	-	-	-	-	-	-	-	-	-	Peptidase_M10	signal_peptide	1_37	PossiblySecreted
MBU5978232	67	helix-turn-helix transcriptional regulator [Lacticaseibacillus rhamnosus].	K	Helix-turn-helix XRE-family like proteins	-	-	-	ko:K07729	-	-	-	-	ko00000,ko03000	-	-	-	HTH_3	-	-	-
MBU5978233	174	DUF3278 domain-containing protein [Lacticaseibacillus rhamnosus].																-	-	PossiblySecreted
MBU5978234	1141	LysM peptidoglycan-binding domain-containing protein [Lacticaseibacillus rhamnosus].	M	LysM domain	-	-	-	-	-	-	-	-	-	-	-	-	LysM	signal_peptide	1_56	PossiblySecreted
MBU5978235	108	helix-turn-helix domain-containing protein [Lacticaseibacillus rhamnosus].	K	Helix-turn-helix domain	lciIC	-	-	-	-	-	-	-	-	-	-	-	HTH_3	-	-	-
MBU5978236	235	plasmid pRiA4b ORF-3 family protein [Lacticaseibacillus rhamnosus].	L	Plasmid pRiA4b ORF-3-like protein	-	-	-	-	-	-	-	-	-	-	-	-	PRiA4_ORF3	-	-	-
MBU5978237	129	transposase [Lacticaseibacillus rhamnosus].	L	Transposase DDE domain group 1	-	-	-	-	-	-	-	-	-	-	-	-	DDE_Tnp_1_4	-	-	-
MBU5978238	109	hypothetical protein KQ233_04690 [Lacticaseibacillus rhamnosus].																-	-	PossiblySecreted
MBU5978239	198	helix-turn-helix domain-containing protein [Lacticaseibacillus rhamnosus].	K	Cro/C1-type HTH DNA-binding domain	-	-	-	-	-	-	-	-	-	-	-	-	HTH_3	-	-	-
MBU5978240	298	Dam family site-specific DNA-(adenine-N6)-methyltransferase [Lacticaseibacillus rhamnosus].	H	Site-specific DNA-methyltransferase (adenine-specific)	dpnM	-	2.1.1.72	ko:K06223	ko03430,map03430	-	-	-	ko00000,ko00001,ko01000,ko02048,ko03032,ko03400	-	-	-	MethyltransfD12	-	-	PossiblySecreted
MBU5978241	279	restriction endonuclease [Lacticaseibacillus rhamnosus].	L	Restriction endonuclease EcoRV	-	-	-	-	-	-	-	-	-	-	-	-	Endonuc-EcoRV	-	-	PossiblySecreted
MBU5978242	781	ATP-binding protein [Lacticaseibacillus rhamnosus].	O	unfolded protein binding	-	-	-	ko:K04079	ko04141,ko04151,ko04217,ko04612,ko04621,ko04626,ko04657,ko04659,ko04914,ko04915,ko05200,ko05215,ko05418,map04141,map04151,map04217,map04612,map04621,map04626,map04657,map04659,map04914,map04915,map05200,map05215,map05418	-	-	-	ko00000,ko00001,ko01009,ko03029,ko03051,ko03110,ko04131,ko04147	-	-	-	HATPase_c,HATPase_c_3	-	-	-
MBU5978243	409	site-specific DNA-methyltransferase [Lacticaseibacillus rhamnosus].	L	DNA methylase	-	-	2.1.1.113	ko:K00590	-	-	-	-	ko00000,ko01000,ko02048	-	-	-	N6_N4_Mtase	-	-	-
MBU5978244	517	glutamine-hydrolyzing GMP synthase [Lacticaseibacillus rhamnosus].	F	Catalyzes the synthesis of GMP from XMP	guaA	GO:0003674,GO:0003824,GO:0003921,GO:0003922,GO:0006139,GO:0006163,GO:0006164,GO:0006177,GO:0006725,GO:0006753,GO:0006793,GO:0006796,GO:0006807,GO:0008150,GO:0008152,GO:0009058,GO:0009116,GO:0009117,GO:0009119,GO:0009123,GO:0009124,GO:0009126,GO:0009127,GO:0009150,GO:0009152,GO:0009156,GO:0009161,GO:0009163,GO:0009165,GO:0009167,GO:0009168,GO:0009259,GO:0009260,GO:0009987,GO:0016874,GO:0016879,GO:…	6.3.5.2	ko:K01951	ko00230,ko00983,ko01100,map00230,map00983,map01100	M00050	R01230,R01231,R08244	RC00010,RC00204	ko00000,ko00001,ko00002,ko01000,ko01002	-	-	-	GATase,GMP_synt_C,NAD_synthase	-	-	-
MBU5978245	308	type I pantothenate kinase [Lacticaseibacillus rhamnosus].	F	Pantothenic acid kinase	coaA	GO:0003674,GO:0003824,GO:0004594,GO:0005575,GO:0005622,GO:0005623,GO:0005737,GO:0005829,GO:0006139,GO:0006163,GO:0006164,GO:0006725,GO:0006732,GO:0006753,GO:0006793,GO:0006796,GO:0006807,GO:0008150,GO:0008152,GO:0009058,GO:0009108,GO:0009117,GO:0009150,GO:0009152,GO:0009165,GO:0009259,GO:0009260,GO:0009987,GO:0015936,GO:0015937,GO:0016301,GO:0016310,GO:0016740,GO:0016772,GO:0016773,GO:0018130,GO:…	2.7.1.33	ko:K00867	ko00770,ko01100,map00770,map01100	M00120	R02971,R03018,R04391	RC00002,RC00017	ko00000,ko00001,ko00002,ko01000	-	-	-	PRK	-	-	-
MBU5978246	116	hypothetical protein KQ233_04730 [Lacticaseibacillus rhamnosus].	-	-	-	-	-	-	-	-	-	-	-	-	-	-	-	-	-	PossiblySecreted
MBU5978247	95	hypothetical protein KQ233_04735 [Lacticaseibacillus rhamnosus].	-	-	-	-	-	-	-	-	-	-	-	-	-	-	-	-	-	PossiblySecreted
MBU5978248	469	C69 family dipeptidase [Lacticaseibacillus rhamnosus].	E	Dipeptidase	pepDA	-	-	ko:K08659	-	-	-	-	ko00000,ko01000,ko01002	-	-	-	Peptidase_C69	-	-	PossiblySecreted
MBU5978249	158	acyl-CoA thioesterase [Lacticaseibacillus rhamnosus].	I	Thioesterase superfamily	ykhA	-	3.1.2.20	ko:K01073	-	-	-	-	ko00000,ko01000	-	-	-	4HBT	-	-	-
MBU5978250	763	AAA family ATPase [Lacticaseibacillus rhamnosus].	L	DNA helicase	helD	-	3.6.4.12	ko:K03657	ko03420,ko03430,map03420,map03430	-	-	-	ko00000,ko00001,ko01000,ko03400	-	-	-	AAA_19,UvrD-helicase,UvrD_C,UvrD_C_2	-	-	-
MBU5978251	72	Malolactic regulator [Lacticaseibacillus rhamnosus].	-	-	-	-	-	-	-	-	-	-	-	-	-	-	-	-	-	PossiblySecreted
MBU5978252	65	Tat pathway signal protein [Lacticaseibacillus rhamnosus].	-	-	-	-	-	-	-	-	-	-	-	-	-	-	-	-	-	PossiblySecreted
MBU5978253	609	cation:proton antiporter [Lacticaseibacillus rhamnosus].	P	TrkA C-terminal domain protein	yjbQ	-	-	ko:K03455,ko:K03499	-	-	-	-	ko00000,ko02000	2.A.37,2.A.38.1,2.A.38.4	-	-	Na_H_Exchanger,TrkA_C,TrkA_N	-	-	PossiblySecreted
MBU5978254	301	proline-specific peptidase family protein [Lacticaseibacillus rhamnosus].	E	Releases the N-terminal proline from various substrates	pepR	-	3.4.11.5	ko:K01259	ko00330,map00330	-	R00135	-	ko00000,ko00001,ko01000,ko01002	-	-	-	Abhydrolase_1	-	-	PossiblySecreted
MBU5978255	153	phage tail protein [Lacticaseibacillus rhamnosus].	S	Phage tail protein	yjhE	-	-	-	-	-	-	-	-	-	-	-	-	-	-	-
MBU5978256	451	Nramp family divalent metal transporter [Lacticaseibacillus rhamnosus].	P	H( )-stimulated, divalent metal cation uptake system	mntH	-	-	ko:K03322	-	-	-	-	ko00000,ko02000	2.A.55.2.6,2.A.55.3	-	-	Nramp	-	-	PossiblySecreted
MBU5978257	323	ferrochelatase [Lacticaseibacillus rhamnosus].	H	Catalyzes the ferrous insertion into protoporphyrin IX	hemH	-	4.99.1.1,4.99.1.9	ko:K01772	ko00860,ko01100,ko01110,map00860,map01100,map01110	M00121	R00310,R11329	RC01012	ko00000,ko00001,ko00002,ko01000	-	-	-	Ferrochelatase	-	-	-
MBU5978258	221	histidine phosphatase family protein [Lacticaseibacillus rhamnosus].	G	Phosphoglycerate mutase family	gpm2	-	-	-	-	-	-	-	-	-	-	-	His_Phos_1	-	-	-
MBU5978259	602	ABC transporter permease [Lacticaseibacillus rhamnosus].	V	FtsX-like permease family	-	-	-	ko:K02004	-	M00258	-	-	ko00000,ko00002,ko02000	3.A.1	-	-	FtsX	-	-	PossiblySecreted
MBU5978260	252	ABC transporter ATP-binding protein [Lacticaseibacillus rhamnosus].	V	ABC transporter, ATP-binding protein	cysA	-	-	ko:K02003	-	M00258	-	-	ko00000,ko00002,ko02000	3.A.1	-	-	ABC_tran	-	-	-
MBU5978261	556	amino acid permease [Lacticaseibacillus rhamnosus].	E	Amino Acid	-	-	-	-	-	-	-	-	-	-	-	-	AA_permease_2	-	-	PossiblySecreted
MBU5978262	294	diacylglycerol kinase family lipid kinase [Lacticaseibacillus rhamnosus].	I	Diacylglycerol kinase catalytic domain	-	-	-	-	-	-	-	-	-	-	-	-	DAGK_cat	-	-	-
MBU5978263	431	GTPase HflX [Lacticaseibacillus rhamnosus].	S	GTPase that associates with the 50S ribosomal subunit and may have a role during protein synthesis or ribosome biogenesis	hflX	-	-	ko:K03665	-	-	-	-	ko00000,ko03009	-	-	-	GTP-bdg_M,GTP-bdg_N,MMR_HSR1	-	-	-
MBU5978264	321	polysaccharide deacetylase [Lacticaseibacillus rhamnosus].	G	Polysaccharide deacetylase	nodB3	-	-	-	-	-	-	-	-	-	-	-	Polysacc_deac_1	-	-	PossiblySecreted
MBU5978265	774	sulfatase-like hydrolase/transferase [Lacticaseibacillus rhamnosus].	M	Sulfatase	-	-	-	-	-	-	-	-	-	-	-	-	Sulfatase	-	-	PossiblySecreted
MBU5978266	349	EpsG family protein [Lacticaseibacillus rhamnosus].	S	EpsG family	-	-	-	-	-	-	-	-	-	-	-	-	EpsG	-	-	PossiblySecreted
MBU5978267	212	CpsD/CapB family tyrosine-protein kinase [Lacticaseibacillus rhamnosus].	D	Capsular exopolysaccharide family	-	-	-	-	-	-	-	-	-	-	-	-	AAA_31	-	-	-
MBU5978268	230	tyrosine protein kinase [Lacticaseibacillus rhamnosus].	M	capsule polysaccharide biosynthetic process	ywqC	-	-	ko:K16554	ko05111,map05111	-	-	-	ko00000,ko00001,ko02000	8.A.3.1	-	-	GNVR,Wzz	signal_peptide	1_36	PossiblySecreted
MBU5978269	378	glycosyltransferase [Lacticaseibacillus rhamnosus].	M	Glycosyl transferases group 1	-	-	-	-	-	-	-	-	-	-	-	-	Glyco_transf_4,Glycos_transf_1	-	-	-
MBU5978270	593	hypothetical protein KQ233_04865 [Lacticaseibacillus rhamnosus].	S	Bacterial membrane protein, YfhO	-	-	-	-	-	-	-	-	-	-	-	-	-	signal_peptide	1_37	PossiblySecreted
MBU5978271	691	SH3-like domain-containing protein [Lacticaseibacillus rhamnosus].	M	Glycosyl hydrolases family 25	-	-	-	-	-	-	-	-	-	-	-	-	Glyco_hydro_25,SH3_8	signal_peptide	1_38	PossiblySecreted
MBU5978272	495	glycosyltransferase family 39 protein [Lacticaseibacillus rhamnosus].	M	Dolichyl-phosphate-mannose-protein mannosyltransferase	-	-	-	-	-	-	-	-	-	-	-	-	PMT_2	-	-	PossiblySecreted
MBU5978273	346	acyltransferase family protein [Lacticaseibacillus rhamnosus].	M	Acyltransferase family	-	-	-	-	-	-	-	-	-	-	-	-	Acyl_transf_3	-	-	PossiblySecreted
MBU5978274	330	glycosyltransferase family 2 protein [Lacticaseibacillus rhamnosus].	M	Glycosyl transferase family 2	ykoT	-	-	-	-	-	-	-	-	-	-	-	Glycos_transf_2	-	-	-
MBU5978275	374	UDP-N-acetylglucosamine 2-epimerase (non-hydrolyzing) [Lacticaseibacillus rhamnosus].	G	Belongs to the UDP-N-acetylglucosamine 2-epimerase family	mnaA	-	5.1.3.14	ko:K01791	ko00520,ko01100,ko05111,map00520,map01100,map05111	M00362	R00420	RC00290	ko00000,ko00001,ko00002,ko01000,ko01005	-	-	iSB619.SA_RS11005	Epimerase_2	-	-	-
MBU5978276	303	hypothetical protein KQ233_04895 [Lacticaseibacillus rhamnosus].	-	-	-	-	-	-	-	-	-	-	-	-	-	-	-	-	-	PossiblySecreted
MBU5978277	466	sugar transferase [Lacticaseibacillus rhamnosus].	M	Bacterial sugar transferase	cps2E	-	-	-	-	-	-	-	-	-	-	-	Bac_transf,CoA_binding_3	-	-	PossiblySecreted
MBU5978278	246	glycosyl transferase [Lacticaseibacillus rhamnosus].	M	Glycosyltransferase sugar-binding region containing DXD motif	-	-	-	-	-	-	-	-	-	-	-	-	Caps_synth,Gly_transf_sug	-	-	-
MBU5978279	251	glycosyltransferase [Lacticaseibacillus rhamnosus].	M	Glycosyltransferase like family 2	tuaG	-	-	ko:K16698	-	-	-	-	ko00000,ko01000,ko01003	-	GT2	-	Glycos_transf_2	-	-	PossiblySecreted
MBU5978280	311	NAD-dependent epimerase/dehydratase family protein [Lacticaseibacillus rhamnosus].	M	RmlD substrate binding domain	cps2D	-	5.1.3.2,5.1.3.25	ko:K01784,ko:K17947	ko00052,ko00520,ko00523,ko01100,ko01130,map00052,map00520,map00523,map01100,map01130	M00361,M00362,M00632	R00291,R02984,R10279	RC00289	ko00000,ko00001,ko00002,ko01000	-	-	iSB619.SA_RS00780	Epimerase,GDP_Man_Dehyd	-	-	-
MBU5978281	220	amino acid ABC transporter permease [Lacticaseibacillus rhamnosus].	P	ABC transporter permease	glnP	GO:0003333,GO:0003674,GO:0005215,GO:0005342,GO:0005575,GO:0005623,GO:0005886,GO:0006810,GO:0006811,GO:0006820,GO:0006865,GO:0008150,GO:0008509,GO:0008514,GO:0015075,GO:0015171,GO:0015318,GO:0015711,GO:0015849,GO:0016020,GO:0022857,GO:0034220,GO:0044464,GO:0046942,GO:0046943,GO:0051179,GO:0051234,GO:0055085,GO:0071702,GO:0071705,GO:0071944,GO:0098656,GO:1903825,GO:1905039	-	ko:K10040	ko02010,map02010	M00228	-	-	ko00000,ko00001,ko00002,ko02000	3.A.1.3	-	-	BPD_transp_1	-	-	PossiblySecreted
MBU5978282	214	amino acid ABC transporter permease [Lacticaseibacillus rhamnosus].	P	ABC transporter permease	glnM	GO:0003333,GO:0003674,GO:0005215,GO:0005342,GO:0005575,GO:0005623,GO:0005886,GO:0006810,GO:0006811,GO:0006820,GO:0006865,GO:0008150,GO:0008509,GO:0008514,GO:0015075,GO:0015171,GO:0015318,GO:0015711,GO:0015849,GO:0016020,GO:0022857,GO:0034220,GO:0044464,GO:0046942,GO:0046943,GO:0051179,GO:0051234,GO:0055085,GO:0071702,GO:0071705,GO:0071944,GO:0098656,GO:1903825,GO:1905039	-	ko:K10040	ko02010,map02010	M00228	-	-	ko00000,ko00001,ko00002,ko02000	3.A.1.3	-	-	BPD_transp_1	-	-	PossiblySecreted
MBU5978283	274	glutamate ABC transporter substrate-binding protein [Lacticaseibacillus rhamnosus].	ET	ABC transporter substrate-binding protein	glnH	-	-	ko:K10039	ko02010,map02010	M00228	-	-	ko00000,ko00001,ko00002,ko02000	3.A.1.3	-	-	SBP_bac_3	lipoprotein_signal_peptide	1_23	PossiblySecreted
MBU5978284	243	amino acid ABC transporter ATP-binding protein [Lacticaseibacillus rhamnosus].	E	ABC transporter, ATP-binding protein	glnQ	-	-	ko:K10041	ko02010,map02010	M00228	-	-	ko00000,ko00001,ko00002,ko01000,ko02000	3.A.1.3	-	-	ABC_tran	-	-	-
MBU5978285	319	hypothetical protein KQ233_04940 [Lacticaseibacillus rhamnosus].	-	-	-	-	-	-	-	-	-	-	-	-	-	-	-	-	-	PossiblySecreted
MBU5978286	147	hypothetical protein KQ233_04945 [Lacticaseibacillus rhamnosus].																signal_peptide	1_29	PossiblySecreted
MBU5978287	150	transcriptional repressor [Lacticaseibacillus rhamnosus].	P	Belongs to the Fur family	zur	-	-	ko:K02076,ko:K03711	-	-	-	-	ko00000,ko03000	-	-	-	FUR	-	-	-
MBU5978288	37	putative metal homeostasis protein [Lacticaseibacillus rhamnosus].	-	-	-	-	-	-	-	-	-	-	-	-	-	-	-	-	-
MBU5978289	200	guanylate kinase [Lacticaseibacillus rhamnosus].	F	Guanylate kinase	gmk2	-	2.7.4.8	ko:K00942	ko00230,ko01100,map00230,map01100	M00050	R00332,R02090	RC00002	ko00000,ko00001,ko00002,ko01000	-	-	-	Guanylate_kin	-	-	-
MBU5978290	135	GNAT family N-acetyltransferase [Lacticaseibacillus rhamnosus].	K	Acetyltransferase (GNAT) domain	-	-	-	-	-	-	-	-	-	-	-	-	Acetyltransf_1,Acetyltransf_10	-	-	-
MBU5978291	399	C40 family peptidase [Lacticaseibacillus rhamnosus].	M	NlpC/P60 family	spl	-	-	ko:K21471	-	-	-	-	ko00000,ko01000,ko01002,ko01011	-	-	-	NLPC_P60	signal_peptide	1_31	PossiblySecreted
MBU5978292	423	tyrosine--tRNA ligase [Lacticaseibacillus rhamnosus].	J	Catalyzes the attachment of tyrosine to tRNA(Tyr) in a two-step reaction tyrosine is first activated by ATP to form Tyr- AMP and then transferred to the acceptor end of tRNA(Tyr)	tyrS	GO:0003674,GO:0003824,GO:0004812,GO:0004831,GO:0005575,GO:0005622,GO:0005623,GO:0005737,GO:0005829,GO:0006082,GO:0006139,GO:0006399,GO:0006520,GO:0006725,GO:0006807,GO:0008150,GO:0008152,GO:0009987,GO:0016070,GO:0016874,GO:0016875,GO:0019752,GO:0034641,GO:0034660,GO:0043038,GO:0043039,GO:0043170,GO:0043436,GO:0044237,GO:0044238,GO:0044281,GO:0044424,GO:0044444,GO:0044464,GO:0046483,GO:0071704,GO:…	6.1.1.1	ko:K01866	ko00970,map00970	M00359,M00360	R02918	RC00055,RC00523	ko00000,ko00001,ko00002,ko01000,ko01007,ko03016,ko03029	-	-	-	S4,tRNA-synt_1b	-	-	-
MBU5978293	312	cation diffusion facilitator family transporter [Lacticaseibacillus rhamnosus].	P	Belongs to the cation diffusion facilitator (CDF) transporter (TC 2.A.4) family	yeaB	-	-	-	-	-	-	-	-	-	-	-	Cation_efflux,ZT_dimer	-	-	PossiblySecreted
MBU5978294	111	metalloregulator ArsR/SmtB family transcription factor [Lacticaseibacillus rhamnosus].	K	helix_turn_helix, Arsenical Resistance Operon Repressor	-	-	-	-	-	-	-	-	-	-	-	-	HTH_5	-	-	-
MBU5978295	309	FAD:protein FMN transferase [Lacticaseibacillus rhamnosus].	H	Flavin transferase that catalyzes the transfer of the FMN moiety of FAD and its covalent binding to the hydroxyl group of a threonine residue in a target flavoprotein	apbE	-	2.7.1.180	ko:K03734	-	-	-	-	ko00000,ko01000	-	-	-	ApbE	-	-	-
MBU5978296	592	glycoside hydrolase family 13 protein [Lacticaseibacillus rhamnosus].	G	Belongs to the glycosyl hydrolase 13 family	malZ	-	3.2.1.20,3.2.1.41	ko:K01187,ko:K01200	ko00052,ko00500,ko01100,ko01110,map00052,map00500,map01100,map01110	-	R00028,R00801,R00802,R02111,R06087,R06088	RC00028,RC00049,RC00077	ko00000,ko00001,ko01000	-	CBM48,GH13,GH31	-	Alpha-amylase,Alpha-amylase_N	-	-	-
MBU5978297	803	glycogen/starch/alpha-glucan phosphorylase [Lacticaseibacillus rhamnosus].	G	Phosphorylase is an important allosteric enzyme in carbohydrate metabolism. Enzymes from different sources differ in their regulatory mechanisms and in their natural substrates. However, all known phosphorylases share catalytic and structural properties	glgP	GO:0000272,GO:0003674,GO:0003824,GO:0004645,GO:0005488,GO:0005575,GO:0005622,GO:0005623,GO:0005737,GO:0005975,GO:0005976,GO:0005977,GO:0005980,GO:0006073,GO:0006091,GO:0006112,GO:0008144,GO:0008150,GO:0008152,GO:0008184,GO:0009056,GO:0009057,GO:0009251,GO:0009987,GO:0015980,GO:0016052,GO:0016740,GO:0016757,GO:0016758,GO:0019842,GO:0030170,GO:0036094,GO:0043167,GO:0043168,GO:0043170,GO:0044042,GO:…	2.4.1.1	ko:K00688	ko00500,ko01100,ko01110,ko02026,ko04217,ko04910,ko04922,ko04931,map00500,map01100,map01110,map02026,map04217,map04910,map04922,map04931	-	R02111	-	ko00000,ko00001,ko01000	-	GT35	iYO844.BSU30940	Phosphorylase	-	-	-
MBU5978298	481	glycogen synthase GlgA [Lacticaseibacillus rhamnosus].	F	Synthesizes alpha-1,4-glucan chains using ADP-glucose	glgA	GO:0000271,GO:0003674,GO:0003824,GO:0005975,GO:0005976,GO:0005977,GO:0005978,GO:0006073,GO:0006091,GO:0006112,GO:0008150,GO:0008152,GO:0009011,GO:0009058,GO:0009059,GO:0009250,GO:0009987,GO:0015980,GO:0016051,GO:0016740,GO:0016757,GO:0016758,GO:0033692,GO:0034637,GO:0034645,GO:0043170,GO:0044042,GO:0044237,GO:0044238,GO:0044249,GO:0044260,GO:0044262,GO:0044264,GO:0046527,GO:0055114,GO:0071704,GO:…	2.4.1.21	ko:K00703	ko00500,ko01100,ko01110,ko02026,map00500,map01100,map01110,map02026	M00565	R02421	RC00005	ko00000,ko00001,ko00002,ko01000,ko01003	-	GT5	-	Glyco_transf_5,Glycos_transf_1	-	-	-
MBU5978299	389	glucose-1-phosphate adenylyltransferase subunit GlgD [Lacticaseibacillus rhamnosus].	G	Nucleotidyl transferase	glgD	-	2.7.7.27	ko:K00975	ko00500,ko00520,ko01100,ko01110,ko02026,map00500,map00520,map01100,map01110,map02026	M00565	R00948	RC00002	ko00000,ko00001,ko00002,ko01000	-	-	-	Hexapep,NTP_transferase	-	-	-
MBU5978300	380	glucose-1-phosphate adenylyltransferase [Lacticaseibacillus rhamnosus].	H	Catalyzes the synthesis of ADP-glucose, a sugar donor used in elongation reactions on alpha-glucans	glgC	-	2.7.7.27	ko:K00975	ko00500,ko00520,ko01100,ko01110,ko02026,map00500,map00520,map01100,map01110,map02026	M00565	R00948	RC00002	ko00000,ko00001,ko00002,ko01000	-	-	-	Hexapep,NTP_transferase	-	-	-
MBU5978301	343	branched-chain amino acid aminotransferase [Lacticaseibacillus rhamnosus].	E	Branched-chain amino acid aminotransferase	ilvE	-	2.6.1.42	ko:K00826	ko00270,ko00280,ko00290,ko00770,ko01100,ko01110,ko01130,ko01210,ko01230,map00270,map00280,map00290,map00770,map01100,map01110,map01130,map01210,map01230	M00019,M00036,M00119,M00570	R01090,R01214,R02199,R10991	RC00006,RC00036	ko00000,ko00001,ko00002,ko01000,ko01007	-	-	iYO844.BSU38550	Aminotran_4	-	-	PossiblySecreted
MBU5978302	300	sortase [Lacticaseibacillus rhamnosus].	M	Sortase family	-	-	-	-	-	-	-	-	-	-	-	-	DUF5011,Sortase	signal_peptide	1_28	PossiblySecreted
MBU5978303	276	YitT family protein [Lacticaseibacillus rhamnosus].	S	Uncharacterised 5xTM membrane BCR, YitT family COG1284	-	-	-	-	-	-	-	-	-	-	-	-	DUF2179,YitT_membrane	-	-	PossiblySecreted
MBU5978304	643	fructose-bisphosphatase class III [Lacticaseibacillus rhamnosus].	G	phosphatase activity	fbp	-	3.1.3.11	ko:K04041	ko00010,ko00030,ko00051,ko00680,ko00710,ko01100,ko01110,ko01120,ko01130,ko01200,map00010,map00030,map00051,map00680,map00710,map01100,map01110,map01120,map01130,map01200	M00003,M00165,M00167	R00762,R04780	RC00017	ko00000,ko00001,ko00002,ko01000	-	-	-	FBPase_2	-	-	-
MBU5978305	133	Spx/MgsR family RNA polymerase-binding regulatory protein [Lacticaseibacillus rhamnosus].	P	ArsC family	spx2	-	-	ko:K16509	-	-	-	-	ko00000	-	-	-	ArsC	-	-	-
MBU5978306	716	ATP-dependent Clp protease ATP-binding subunit [Lacticaseibacillus rhamnosus].	O	associated with various cellular activities	clpE	-	-	ko:K03697,ko:K04086	-	-	-	-	ko00000,ko03110	-	-	-	AAA,AAA_2,ClpB_D2-small,UVR	-	-	-
MBU5978307	254	tyrosine protein phosphatase [Lacticaseibacillus rhamnosus].	GM	PHP domain protein	ywqE	-	3.1.3.48	ko:K01104	-	-	-	-	ko00000,ko01000	-	-	-	-	-	-	-
MBU5978308	297	LCP family protein [Lacticaseibacillus rhamnosus].	K	Cell envelope-like function transcriptional attenuator common domain protein	brpA	-	-	-	-	-	-	-	-	-	-	-	LytR_cpsA_psr	-	-	PossiblySecreted
MBU5978309	222	sugar transferase [Lacticaseibacillus rhamnosus].	M	Bacterial sugar transferase	rfbP	GO:0005575,GO:0005623,GO:0005886,GO:0016020,GO:0044464,GO:0071944	-	ko:K13012,ko:K19428	-	-	-	-	ko00000,ko01000,ko01005	-	-	-	Bac_transf,CoA_binding_3	-	-	-
MBU5978310	280	dTDP-4-dehydrorhamnose reductase [Lacticaseibacillus rhamnosus].	M	Catalyzes the reduction of dTDP-6-deoxy-L-lyxo-4- hexulose to yield dTDP-L-rhamnose	rfbD	-	1.1.1.133	ko:K00067	ko00521,ko00523,ko01130,map00521,map00523,map01130	M00793	R02777	RC00182	ko00000,ko00001,ko00002,ko01000	-	-	-	RmlD_sub_bind	-	-	PossiblySecreted
MBU5978311	341	dTDP-glucose 4,6-dehydratase [Lacticaseibacillus rhamnosus].	M	Belongs to the NAD(P)-dependent epimerase dehydratase family. dTDP-glucose dehydratase subfamily	rfbB	GO:0000271,GO:0003674,GO:0003824,GO:0005975,GO:0005976,GO:0008150,GO:0008152,GO:0008460,GO:0009058,GO:0009059,GO:0009987,GO:0016051,GO:0016829,GO:0016835,GO:0016836,GO:0033692,GO:0034637,GO:0034645,GO:0043170,GO:0044237,GO:0044238,GO:0044249,GO:0044260,GO:0044262,GO:0044264,GO:0045226,GO:0046379,GO:0071704,GO:1901576	4.2.1.46	ko:K01710	ko00521,ko00523,ko00525,ko01055,ko01130,map00521,map00523,map00525,map01055,map01130	M00793	R06513	RC00402	ko00000,ko00001,ko00002,ko01000	-	-	-	GDP_Man_Dehyd	-	-	PossiblySecreted
MBU5978312	190	dTDP-4-dehydrorhamnose 3,5-epimerase [Lacticaseibacillus rhamnosus].	M	Catalyzes the epimerization of the C3' and C5'positions of dTDP-6-deoxy-D-xylo-4-hexulose, forming dTDP-6-deoxy-L-lyxo-4- hexulose	rfbC	-	5.1.3.13	ko:K01790	ko00521,ko00523,ko01130,map00521,map00523,map01130	M00793	R06514	RC01531	ko00000,ko00001,ko00002,ko01000	-	-	-	dTDP_sugar_isom	-	-	-
MBU5978313	290	glucose-1-phosphate thymidylyltransferase RfbA [Lacticaseibacillus rhamnosus].	H	Catalyzes the formation of dTDP-glucose, from dTTP and glucose 1-phosphate, as well as its pyrophosphorolysis	rfbA	-	2.7.7.24	ko:K00973	ko00521,ko00523,ko00525,ko01130,map00521,map00523,map00525,map01130	M00793	R02328	RC00002	ko00000,ko00001,ko00002,ko01000	-	-	-	NTP_transferase	-	-	-
MBU5978314	329	polysaccharide pyruvyl transferase family protein [Lacticaseibacillus rhamnosus].	S	SPTR Capsular exopolysaccharide biosynthesis protein (Wzm)	-	-	-	-	-	-	-	-	-	-	-	-	PS_pyruv_trans	-	-	-
MBU5978315	358	glycosyltransferase family 4 protein [Lacticaseibacillus rhamnosus].	M	PFAM Glycosyl transferase, group 1	-	-	-	-	-	-	-	-	-	-	-	-	Glyco_transf_4,Glycos_transf_1	-	-	-
MBU5978316	363	EpsG family protein [Lacticaseibacillus rhamnosus].																-	-	PossiblySecreted
MBU5978317	339	glycosyltransferase family 2 protein [Lacticaseibacillus rhamnosus].	M	Glycosyl transferase family 2	-	-	-	ko:K12997	-	-	-	-	ko00000,ko01000,ko01003,ko01005	-	GT2	-	Glycos_transf_2	-	-	-
MBU5978318	272	glycosyltransferase family 2 protein [Lacticaseibacillus rhamnosus].	V	Glycosyl transferase, family 2	-	-	-	-	-	-	-	-	-	-	-	-	GlcNAc,Glyco_tranf_2_5,Glycos_transf_2,Methyltransf_11	-	-	-
MBU5978319	359	glycosyltransferase [Lacticaseibacillus rhamnosus].																-	-	-
MBU5978320	260	glycosyltransferase family 2 protein [Lacticaseibacillus rhamnosus].																-	-	-
MBU5978321	463	oligosaccharide flippase family protein [Lacticaseibacillus rhamnosus].	S	Polysaccharide biosynthesis protein	cps2J	-	-	-	-	-	-	-	-	-	-	-	Polysacc_synt,Polysacc_synt_C	-	-	PossiblySecreted
MBU5978322	250	CpsD/CapB family tyrosine-protein kinase [Lacticaseibacillus rhamnosus].	D	Capsular exopolysaccharide family	ywqD	-	-	-	-	-	-	-	-	-	-	-	AAA_31,ParA	-	-	-
MBU5978323	304	capsular biosynthesis protein [Lacticaseibacillus rhamnosus].	M	biosynthesis protein	epsB	-	-	-	-	-	-	-	-	-	-	-	GNVR,Wzz	-	-	PossiblySecreted
MBU5978324	241	acyltransferase [Lacticaseibacillus rhamnosus].	E	lipolytic protein G-D-S-L family	-	-	-	-	-	-	-	-	-	-	-	-	-	-	-	PossiblySecreted
MBU5978325	166	QueT transporter family protein [Lacticaseibacillus rhamnosus].	S	QueT transporter	ccl	GO:0005575,GO:0005623,GO:0005886,GO:0016020,GO:0044464,GO:0071944	-	-	-	-	-	-	-	-	-	-	QueT	-	-	PossiblySecreted
MBU5978326	237	3-oxoacyl-ACP reductase [Lacticaseibacillus rhamnosus].	IQ	Enoyl-(Acyl carrier protein) reductase	fabG	-	1.1.1.100	ko:K00059	ko00061,ko00333,ko00780,ko01040,ko01100,ko01130,ko01212,map00061,map00333,map00780,map01040,map01100,map01130,map01212	M00083,M00572	R04533,R04534,R04536,R04543,R04566,R04953,R04964,R07759,R07763,R10116,R10120,R11671	RC00029,RC00117	ko00000,ko00001,ko00002,ko01000,ko01004	-	-	-	adh_short,adh_short_C2	signal_peptide	1_33	-
MBU5978327	74	DUF2829 domain-containing protein [Lacticaseibacillus rhamnosus].	S	Protein of unknown function (DUF2829)	XK27_01315	-	-	-	-	-	-	-	-	-	-	-	DUF2829	-	-	-
MBU5978328	103	helix-turn-helix domain-containing protein [Lacticaseibacillus rhamnosus].	K	Cro/C1-type HTH DNA-binding domain	-	-	-	-	-	-	-	-	-	-	-	-	HTH_3	-	-	-
MBU5978329	212	histidine phosphatase family protein [Lacticaseibacillus rhamnosus].	G	Phosphoglycerate mutase family	gpm5	-	-	-	-	-	-	-	-	-	-	-	His_Phos_1	-	-	-
MBU5978330	327	ATP-binding cassette domain-containing protein [Lacticaseibacillus rhamnosus].	P	Belongs to the ABC transporter superfamily	oppF	-	-	ko:K10823	ko01501,ko02010,ko02024,map01501,map02010,map02024	M00439	-	-	ko00000,ko00001,ko00002,ko02000	3.A.1.5.1,3.A.1.5.18,3.A.1.5.19,3.A.1.5.25	-	-	ABC_tran,oligo_HPY	-	-	-
MBU5978331	350	ABC transporter ATP-binding protein [Lacticaseibacillus rhamnosus].	P	Belongs to the ABC transporter superfamily	oppD	-	-	ko:K02031,ko:K15583	ko01501,ko02010,ko02024,map01501,map02010,map02024	M00239,M00439	-	-	ko00000,ko00001,ko00002,ko02000	3.A.1.5,3.A.1.5.1,3.A.1.5.18,3.A.1.5.19,3.A.1.5.25	-	-	ABC_tran,oligo_HPY	-	-	-
MBU5978332	332	ABC transporter permease [Lacticaseibacillus rhamnosus].	EP	ABC-type dipeptide oligopeptide nickel transport systems, permease components	oppC	-	-	ko:K15582	ko01501,ko02010,ko02024,map01501,map02010,map02024	M00439	-	-	ko00000,ko00001,ko00002,ko02000	3.A.1.5.1,3.A.1.5.18,3.A.1.5.19,3.A.1.5.25	-	-	BPD_transp_1,OppC_N	-	-	PossiblySecreted
MBU5978333	307	ABC transporter permease [Lacticaseibacillus rhamnosus].	P	ABC-type dipeptide oligopeptide nickel transport systems, permease components	oppB	-	-	ko:K15581	ko01501,ko02010,ko02024,map01501,map02010,map02024	M00439	-	-	ko00000,ko00001,ko00002,ko02000	3.A.1.5.1,3.A.1.5.18,3.A.1.5.19,3.A.1.5.25	-	-	BPD_transp_1	-	-	PossiblySecreted
MBU5978334	539	peptide ABC transporter substrate-binding protein [Lacticaseibacillus rhamnosus].	E	ABC transporter, substratebinding protein	oppA	-	-	ko:K15580	ko01501,ko02010,ko02024,map01501,map02010,map02024	M00439	-	-	ko00000,ko00001,ko00002,ko02000	3.A.1.5.1,3.A.1.5.18,3.A.1.5.19,3.A.1.5.25	-	-	SBP_bac_5	lipoprotein_signal_peptide	1_21	PossiblySecreted
MBU5978335	480	MFS transporter [Lacticaseibacillus rhamnosus].	EGP	Major Facilitator Superfamily	-	-	-	-	-	-	-	-	-	-	-	-	MFS_1	lipoprotein_signal_peptide	1_26	PossiblySecreted
MBU5978336	187	elongation factor P [Lacticaseibacillus rhamnosus].	J	Involved in peptide bond synthesis. Stimulates efficient translation and peptide-bond synthesis on native or reconstituted 70S ribosomes in vitro. Probably functions indirectly by altering the affinity of the ribosome for aminoacyl-tRNA, thus increasing their reactivity as acceptors for peptidyl transferase	efp	GO:0003674,GO:0003676,GO:0003723,GO:0003746,GO:0005488,GO:0005575,GO:0005622,GO:0005623,GO:0005737,GO:0006412,GO:0006414,GO:0006518,GO:0006807,GO:0008135,GO:0008150,GO:0008152,GO:0009058,GO:0009059,GO:0009987,GO:0010467,GO:0019538,GO:0034641,GO:0034645,GO:0043043,GO:0043170,GO:0043603,GO:0043604,GO:0044237,GO:0044238,GO:0044249,GO:0044260,GO:0044267,GO:0044271,GO:0044424,GO:0044464,GO:0071704,GO:…	-	ko:K02356	-	-	-	-	ko00000,ko03012	-	-	-	EFP,EFP_N,Elong-fact-P_C	-	-	PossiblySecreted
MBU5978337	235	lactate utilization protein C [Lacticaseibacillus rhamnosus].	S	LUD domain	lutC	-	-	ko:K00782	-	-	-	-	ko00000	-	-	-	LUD_dom	-	-	-
MBU5978338	494	iron-sulfur cluster-binding protein [Lacticaseibacillus rhamnosus].	C	4Fe-4S dicluster domain	lutB	-	-	ko:K18929	-	-	-	-	ko00000	-	-	-	DUF3390,Fer4_8,LUD_dom	-	-	-
MBU5978339	260	(Fe-S)-binding protein [Lacticaseibacillus rhamnosus].	C	Cysteine-rich domain	lutA	-	-	ko:K18928	-	-	-	-	ko00000	-	-	-	CCG	-	-	-
MBU5978340	188	hypothetical protein KQ233_05225 [Lacticaseibacillus rhamnosus].	-	-	-	-	-	-	-	-	-	-	-	-	-	-	-	-	-	PossiblySecreted
MBU5978341	113	PTS lactose/cellobiose transporter subunit IIA [Lacticaseibacillus rhamnosus].	G	PTS system, Lactose/Cellobiose specific IIA subunit	-	-	2.7.1.196,2.7.1.205	ko:K02759	ko00500,ko02060,map00500,map02060	M00275	R11170,R11172	RC00017,RC03206	ko00000,ko00001,ko00002,ko01000,ko02000	4.A.3.2	-	-	PTS_IIA	-	-	-
MBU5978342	366	DUF871 family protein [Lacticaseibacillus rhamnosus].	S	Bacterial protein of unknown function (DUF871)	ybhE	-	-	ko:K09963	-	-	-	-	ko00000	-	-	-	DUF871	-	-	-
MBU5978343	136	DUF3284 domain-containing protein [Lacticaseibacillus rhamnosus].	S	Domain of unknown function (DUF3284)	-	-	-	-	-	-	-	-	-	-	-	-	DUF3284	-	-	-
MBU5978344	478	PTS sugar transporter subunit IIC [Lacticaseibacillus rhamnosus].	G	The phosphoenolpyruvate-dependent sugar phosphotransferase system (PTS), a major carbohydrate active - transport system, catalyzes the phosphorylation of incoming sugar substrates concomitant with their translocation across the cell membrane	chbC	-	-	ko:K02761	ko00500,ko02060,map00500,map02060	M00275	R11170,R11172	RC00017,RC03206	ko00000,ko00001,ko00002,ko02000	4.A.3.2	-	-	PTS_EIIC	-	-	PossiblySecreted
MBU5978345	740	alpha-galactosidase [Lacticaseibacillus rhamnosus].	G	alpha-galactosidase	galA	-	3.2.1.22	ko:K07407	ko00052,ko00561,ko00600,ko00603,map00052,map00561,map00600,map00603	-	R01101,R01103,R01104,R01194,R01329,R02926,R03634,R04019,R04470,R05549,R05961,R06091	RC00049,RC00059,RC00451	ko00000,ko00001,ko01000	-	-	-	Glyco_hydro_36C,Glyco_hydro_36N,Melibiase	-	-	-
MBU5978346	247	peroxide stress protein YaaA [Lacticaseibacillus rhamnosus].	S	Belongs to the UPF0246 family	XK27_08125	-	-	ko:K09861	-	-	-	-	ko00000	-	-	-	H2O2_YaaD	-	-	-
MBU5978347	247	DUF2087 domain-containing protein [Lacticaseibacillus rhamnosus].	S	Uncharacterized protein conserved in bacteria (DUF2087)	-	-	-	-	-	-	-	-	-	-	-	-	DUF2087,GerE	-	-	-
MBU5978348	859	AAA family ATPase [Lacticaseibacillus rhamnosus].	L	Helix-hairpin-helix containing domain	-	-	3.1.11.5	ko:K03581	ko03440,map03440	-	-	-	ko00000,ko00001,ko01000,ko03400	-	-	-	AAA_30,HHH_4,UvrD_C_2	-	-	-
MBU5978349	200	hypothetical protein KQ233_05270 [Lacticaseibacillus rhamnosus].	-	-	-	-	-	-	-	-	-	-	-	-	-	-	-	-	-	-
MBU5978350	205	WxL domain-containing protein [Lacticaseibacillus rhamnosus].	S	WxL domain surface cell wall-binding	-	-	-	-	-	-	-	-	-	-	-	-	WxL	signal_peptide	1_28	PossiblySecreted
MBU5978351	270	sugar kinase [Lacticaseibacillus rhamnosus].	G	pfkB family carbohydrate kinase	frlD1	-	2.7.1.218	ko:K10710	-	-	R08124	RC00002,RC00017	ko00000,ko01000	-	-	-	PfkB	-	-	-
MBU5978352	893	phosphodiester glycosidase family protein [Lacticaseibacillus rhamnosus].	G	Phosphodiester glycosidase	-	-	-	-	-	-	-	-	-	-	-	-	Metallophos,NAGPA,Pur_ac_phosph_N	signal_peptide	1_29	PossiblySecreted
MBU5978353	184	hypothetical protein KQ233_05290 [Lacticaseibacillus rhamnosus].																-	-	PossiblySecreted
MBU5978354	518	hydantoinase/oxoprolinase family protein [Lacticaseibacillus rhamnosus].	EQ	Hydantoinase/oxoprolinase N-terminal region	hyuA	-	-	-	-	-	-	-	-	-	-	-	Hydant_A_N,Hydantoinase_A	-	-	-
MBU5978355	362	DUF917 domain-containing protein [Lacticaseibacillus rhamnosus].	S	Protein of unknown function (DUF917)	-	-	-	ko:K09703	-	-	-	-	ko00000	-	-	-	DUF917	-	-	-
MBU5978356	416	cytosine permease [Lacticaseibacillus rhamnosus].	F	Permease for cytosine/purines, uracil, thiamine, allantoin	-	-	-	ko:K10974	-	-	-	-	ko00000,ko02000	2.A.39.1	-	-	Transp_cyt_pur	-	-	PossiblySecreted
MBU5978357	268	hypothetical protein KQ233_05310 [Lacticaseibacillus rhamnosus].	-	-	-	-	-	-	-	-	-	-	-	-	-	-	-	-	-	PossiblySecreted
MBU5978358	694	DUF262 domain-containing HNH endonuclease family protein [Lacticaseibacillus rhamnosus].	S	Protein of unknown function (DUF1524)	-	-	-	-	-	-	-	-	-	-	-	-	DUF1524,DUF262	-	-	-
MBU5978359	199	restriction endonuclease subunit S [Lacticaseibacillus rhamnosus].	V	Type I restriction modification DNA specificity domain	-	-	3.1.21.3	ko:K01154	-	-	-	-	ko00000,ko01000,ko02048	-	-	-	Methylase_S	-	-	-
MBU5978360	73	hypothetical protein KQ233_05325 [Lacticaseibacillus rhamnosus].	-	-	-	-	-	-	-	-	-	-	-	-	-	-	-	-	-	-
MBU5978361	87	hypothetical protein KQ233_05330 [Lacticaseibacillus rhamnosus].	-	-	-	-	-	-	-	-	-	-	-	-	-	-	-	-	-	PossiblySecreted
MBU5978362	375	site-specific integrase [Lacticaseibacillus rhamnosus].	L	Belongs to the 'phage' integrase family	int3	-	-	-	-	-	-	-	-	-	-	-	Arm-DNA-bind_4,Phage_int_SAM_3,Phage_integrase	-	-	PossiblySecreted
MBU5978363	1179	exodeoxyribonuclease V subunit gamma [Lacticaseibacillus rhamnosus].	L	The heterodimer acts as both an ATP-dependent DNA helicase and an ATP-dependent, dual-direction single-stranded exonuclease. Recognizes the chi site generating a DNA molecule suitable for the initiation of homologous recombination. This subunit has 5' - 3' nuclease activity	rexB	GO:0003674,GO:0003678,GO:0003824,GO:0004003,GO:0004386,GO:0004518,GO:0004519,GO:0004527,GO:0006139,GO:0006259,GO:0006281,GO:0006302,GO:0006310,GO:0006725,GO:0006807,GO:0006950,GO:0006974,GO:0006996,GO:0008026,GO:0008094,GO:0008150,GO:0008152,GO:0009987,GO:0016043,GO:0016462,GO:0016787,GO:0016788,GO:0016817,GO:0016818,GO:0016887,GO:0017111,GO:0032392,GO:0032508,GO:0033554,GO:0034641,GO:0042623,GO:…	3.6.4.12	ko:K16899	-	-	-	-	ko00000,ko01000,ko03400	-	-	-	Exonuc_V_gamma,PDDEXK_1,UvrD_C	-	-	-
MBU5978364	1236	helicase-exonuclease AddAB subunit AddA [Lacticaseibacillus rhamnosus].	L	ATP-dependent helicase nuclease subunit A	addA	GO:0003674,GO:0003824,GO:0004518,GO:0004527,GO:0006139,GO:0006259,GO:0006725,GO:0006807,GO:0008150,GO:0008152,GO:0009987,GO:0016787,GO:0016788,GO:0034641,GO:0043170,GO:0044237,GO:0044238,GO:0044260,GO:0046483,GO:0071704,GO:0090304,GO:0090305,GO:1901360	3.6.4.12	ko:K16898	-	-	-	-	ko00000,ko01000,ko03400	-	-	-	PDDEXK_1,UvrD-helicase,UvrD_C	-	-	-
MBU5978365	933	ribonuclease H-like domain-containing protein [Lacticaseibacillus rhamnosus].	L	helicase involved in DNA repair and perhaps also replication	dinG	GO:0003674,GO:0003824,GO:0004518,GO:0004527,GO:0005575,GO:0005622,GO:0005623,GO:0005737,GO:0005829,GO:0006139,GO:0006259,GO:0006260,GO:0006261,GO:0006281,GO:0006725,GO:0006807,GO:0006950,GO:0006974,GO:0008150,GO:0008152,GO:0008408,GO:0009058,GO:0009059,GO:0009360,GO:0009987,GO:0016787,GO:0016788,GO:0032991,GO:0033554,GO:0034641,GO:0034645,GO:0042575,GO:0043170,GO:0044237,GO:0044238,GO:0044249,GO:…	3.6.4.12	ko:K03722	-	-	-	-	ko00000,ko01000,ko03400	-	-	-	DEAD,Helicase_C_2,RNase_T,ResIII	-	-	-
MBU5978366	163	DUF5590 domain-containing protein [Lacticaseibacillus rhamnosus].	S	Protein conserved in bacteria	ypmB	-	-	-	-	-	-	-	-	-	-	-	PepSY	-	-	PossiblySecreted
MBU5978367	391	pyridoxal phosphate-dependent aminotransferase [Lacticaseibacillus rhamnosus].	E	Aminotransferase	aspB	GO:0003674,GO:0003824,GO:0008483,GO:0016740,GO:0016769,GO:0047297	2.6.1.1,2.6.1.14	ko:K00812,ko:K22457	ko00220,ko00250,ko00270,ko00330,ko00350,ko00360,ko00400,ko00401,ko00950,ko00960,ko01100,ko01110,ko01130,ko01210,ko01230,map00220,map00250,map00270,map00330,map00350,map00360,map00400,map00401,map00950,map00960,map01100,map01110,map01130,map01210,map01230	-	R00355,R00694,R00734,R00896,R01346,R02433,R02619,R05052	RC00006,RC00025	ko00000,ko00001,ko01000,ko01007	-	-	-	Aminotran_1_2	-	-	-
MBU5978368	432	asparagine--tRNA ligase [Lacticaseibacillus rhamnosus].	J	Asparaginyl-tRNA synthetase	asnS	GO:0005575,GO:0005622,GO:0005623,GO:0005737,GO:0044424,GO:0044464	6.1.1.22	ko:K01893	ko00970,map00970	M00359,M00360	R03648	RC00055,RC00523	ko00000,ko00001,ko00002,ko01000,ko01007,ko03016	-	-	-	tRNA-synt_2,tRNA_anti-codon	-	-	-
MBU5978369	206	DnaD domain protein [Lacticaseibacillus rhamnosus].	L	DnaD domain protein	dnaD	-	-	ko:K02086	-	-	-	-	ko00000	-	-	-	DnaB_2,HTH_36	-	-	-
MBU5978370	216	endonuclease III [Lacticaseibacillus rhamnosus].	L	DNA repair enzyme that has both DNA N-glycosylase activity and AP-lyase activity. The DNA N-glycosylase activity releases various damaged pyrimidines from DNA by cleaving the N- glycosidic bond, leaving an AP (apurinic apyrimidinic) site. The AP-lyase activity cleaves the phosphodiester bond 3' to the AP site by a beta-elimination, leaving a 3'-terminal unsaturated sugar and a product with a term…	nth	-	4.2.99.18	ko:K10773	ko03410,map03410	-	-	-	ko00000,ko00001,ko01000,ko03400	-	-	-	EndIII_4Fe-2S,HhH-GPD	-	-	-
MBU5978371	154	CMP deaminase [Lacticaseibacillus rhamnosus].	F	ComE operon protein 2	comEB	-	3.5.4.12	ko:K01493	ko00240,ko01100,map00240,map01100	M00429	R01663	RC00074	ko00000,ko00001,ko00002,ko01000,ko02044	-	-	-	dCMP_cyt_deam_1	-	-	-
MBU5978372	769	PBP1A family penicillin-binding protein [Lacticaseibacillus rhamnosus].	M	penicillin-binding protein 1A	ponA	GO:0005575,GO:0005576	2.4.1.129,3.4.16.4	ko:K05366	ko00550,ko01100,ko01501,map00550,map01100,map01501	-	-	-	ko00000,ko00001,ko01000,ko01003,ko01011	-	GT51	-	Transgly,Transpeptidase,fn3	-	-	PossiblySecreted
MBU5978373	208	Holliday junction resolvase RecU [Lacticaseibacillus rhamnosus].	L	Endonuclease that resolves Holliday junction intermediates in genetic recombination. Cleaves mobile four-strand junctions by introducing symmetrical nicks in paired strands. Promotes annealing of linear ssDNA with homologous dsDNA. Required for DNA repair, homologous recombination and chromosome segregation	recU	GO:0006139,GO:0006259,GO:0006281,GO:0006725,GO:0006807,GO:0006950,GO:0006974,GO:0008150,GO:0008152,GO:0009987,GO:0033554,GO:0034641,GO:0043170,GO:0044237,GO:0044238,GO:0044260,GO:0046483,GO:0050896,GO:0051716,GO:0071704,GO:0090304,GO:1901360	-	ko:K03700	-	-	-	-	ko00000,ko03400	-	-	-	RecU	-	-	-
MBU5978374	191	DUF1273 domain-containing protein [Lacticaseibacillus rhamnosus].	S	Belongs to the UPF0398 family	ypsA	-	-	-	-	-	-	-	-	-	-	-	DUF1273	-	-	-
MBU5978375	132	cell division regulator GpsB [Lacticaseibacillus rhamnosus].	D	Divisome component that associates with the complex late in its assembly, after the Z-ring is formed, and is dependent on DivIC and PBP2B for its recruitment to the divisome. Together with EzrA, is a key component of the system that regulates PBP1 localization during cell cycle progression. Its main role could be the removal of PBP1 from the cell pole after pole maturation is completed. Also cont…	gpsB	-	-	-	-	-	-	-	-	-	-	-	DivIVA	-	-	PossiblySecreted
MBU5978376	379	class I SAM-dependent RNA methyltransferase [Lacticaseibacillus rhamnosus].	L	Belongs to the methyltransferase superfamily	ypsC	GO:0000154,GO:0001510,GO:0003674,GO:0003824,GO:0005575,GO:0005622,GO:0005623,GO:0005737,GO:0005829,GO:0006139,GO:0006364,GO:0006396,GO:0006725,GO:0006807,GO:0008150,GO:0008152,GO:0008168,GO:0008170,GO:0008173,GO:0008649,GO:0008757,GO:0008990,GO:0009451,GO:0009987,GO:0010467,GO:0016070,GO:0016072,GO:0016435,GO:0016740,GO:0016741,GO:0022613,GO:0031167,GO:0032259,GO:0034470,GO:0034641,GO:0034660,GO:…	-	ko:K07444	-	-	-	-	ko00000,ko01000	-	-	-	THUMP,UPF0020	-	-	-
MBU5978377	311	phosphoglycerate dehydrogenase [Lacticaseibacillus rhamnosus].	EH	D-isomer specific 2-hydroxyacid dehydrogenase, NAD binding domain	serA	-	1.1.1.399,1.1.1.95	ko:K00058	ko00260,ko00680,ko01100,ko01120,ko01130,ko01200,ko01230,map00260,map00680,map01100,map01120,map01130,map01200,map01230	M00020	R01513	RC00031	ko00000,ko00001,ko00002,ko01000,ko04147	-	-	-	2-Hacid_dh,2-Hacid_dh_C	-	-	-
MBU5978378	75	hypothetical protein KQ233_05430 [Lacticaseibacillus rhamnosus].	-	-	-	-	-	-	-	-	-	-	-	-	-	-	-	-	-	-
MBU5978379	337	lipoate--protein ligase [Lacticaseibacillus rhamnosus].	H	Lipoate-protein ligase	lplA	-	6.3.1.20	ko:K03800	ko00785,ko01100,map00785,map01100	-	R07770,R07771,R11143	RC00043,RC00070,RC00090,RC00992,RC02896	ko00000,ko00001,ko01000	-	-	-	BPL_LplA_LipB,Lip_prot_lig_C	-	-	PossiblySecreted
MBU5978380	634	M13 family peptidase [Lacticaseibacillus rhamnosus].	O	Peptidase family M13	pepO	-	-	ko:K07386	-	-	-	-	ko00000,ko01000,ko01002	-	-	-	Peptidase_M13,Peptidase_M13_N	-	-	-
MBU5978381	296	LysR family transcriptional regulator [Lacticaseibacillus rhamnosus].	K	Transcriptional regulator	lysR	-	-	-	-	-	-	-	-	-	-	-	HTH_1,LysR_substrate	-	-	-
MBU5978382	326	class 1b ribonucleoside-diphosphate reductase subunit beta [Lacticaseibacillus rhamnosus].	F	Provides the precursors necessary for DNA synthesis. Catalyzes the biosynthesis of deoxyribonucleotides from the corresponding ribonucleotides	nrdF	-	1.17.4.1	ko:K00526	ko00230,ko00240,ko01100,map00230,map00240,map01100	M00053	R02017,R02018,R02019,R02024	RC00613	ko00000,ko00001,ko00002,ko01000,ko03400	-	-	iSB619.SA_RS03915,iYO844.BSU17390	Ribonuc_red_sm	-	-	PossiblySecreted
MBU5978383	723	class 1b ribonucleoside-diphosphate reductase subunit alpha [Lacticaseibacillus rhamnosus].	F	Provides the precursors necessary for DNA synthesis. Catalyzes the biosynthesis of deoxyribonucleotides from the corresponding ribonucleotides	nrdE	-	1.17.4.1	ko:K00525	ko00230,ko00240,ko01100,map00230,map00240,map01100	M00053	R02017,R02018,R02019,R02024	RC00613	ko00000,ko00001,ko00002,ko01000,ko03400	-	-	iYO844.BSU17380	RNR_N,Ribonuc_red_lgC,Ribonuc_red_lgN	-	-	PossiblySecreted
MBU5978384	76	glutaredoxin-like protein NrdH [Lacticaseibacillus rhamnosus].	O	Glutaredoxin	nrdH	-	-	ko:K06191	-	-	-	-	ko00000	-	-	-	Glutaredoxin	-	-	PossiblySecreted
MBU5978385	483	helix-turn-helix domain-containing protein [Lacticaseibacillus rhamnosus].	K	Mga helix-turn-helix domain	-	-	-	-	-	-	-	-	-	-	-	-	Mga	-	-	-
MBU5978386	108	hypothetical protein KQ233_05470 [Lacticaseibacillus rhamnosus].	-	-	-	-	-	-	-	-	-	-	-	-	-	-	-	-	-	PossiblySecreted
MBU5978387	489	cardiolipin synthase [Lacticaseibacillus rhamnosus].	I	Catalyzes the reversible phosphatidyl group transfer from one phosphatidylglycerol molecule to another to form cardiolipin (CL) (diphosphatidylglycerol) and glycerol	cls	GO:0003674,GO:0003824,GO:0005575,GO:0006629,GO:0006644,GO:0006650,GO:0006655,GO:0006793,GO:0006796,GO:0008150,GO:0008152,GO:0008610,GO:0008654,GO:0008808,GO:0009058,GO:0009987,GO:0016020,GO:0016740,GO:0016772,GO:0016780,GO:0019637,GO:0030572,GO:0032048,GO:0032049,GO:0044237,GO:0044238,GO:0044249,GO:0044255,GO:0045017,GO:0046471,GO:0046474,GO:0046486,GO:0071704,GO:0090407,GO:1901576	-	ko:K06131	ko00564,ko01100,map00564,map01100	-	R07390	RC00017	ko00000,ko00001,ko01000	-	-	-	PLDc_2,PLDc_N	-	-	-
MBU5978388	200	nitroreductase family protein [Lacticaseibacillus rhamnosus].	S	Nitroreductase family	XK27_02070	-	-	ko:K07078	-	-	-	-	ko00000	-	-	-	Nitroreductase	-	-	-
MBU5978389	132	ribonuclease HI family protein [Lacticaseibacillus rhamnosus].	L	Ribonuclease HI	rnhA	-	3.1.26.4	ko:K03469	ko03030,map03030	-	-	-	ko00000,ko00001,ko01000,ko03032	-	-	-	RNase_H,RVT_3	-	-	-
MBU5978390	134	EbsA family protein [Lacticaseibacillus rhamnosus].	S	Family of unknown function (DUF5322)	-	-	-	-	-	-	-	-	-	-	-	-	DUF5322	-	-	PossiblySecreted
MBU5978391	557	formate--tetrahydrofolate ligase [Lacticaseibacillus rhamnosus].	F	Belongs to the formate--tetrahydrofolate ligase family	fhs	-	6.3.4.3	ko:K01938	ko00670,ko00720,ko01100,ko01120,ko01200,map00670,map00720,map01100,map01120,map01200	M00140,M00377	R00943	RC00026,RC00111	ko00000,ko00001,ko00002,ko01000	-	-	-	FTHFS	-	-	-
MBU5978392	155	signal peptidase II [Lacticaseibacillus rhamnosus].	MU	This protein specifically catalyzes the removal of signal peptides from prolipoproteins	lspA	GO:0005575,GO:0005623,GO:0005886,GO:0016020,GO:0044464,GO:0071944	3.4.23.36	ko:K03101	ko03060,map03060	-	-	-	ko00000,ko00001,ko01000,ko01002	-	-	-	Peptidase_A8	-	-	PossiblySecreted
MBU5978393	306	RluA family pseudouridine synthase [Lacticaseibacillus rhamnosus].	J	Responsible for synthesis of pseudouridine from uracil	rluD	GO:0000154,GO:0000455,GO:0001522,GO:0003674,GO:0003824,GO:0005575,GO:0005622,GO:0005623,GO:0005737,GO:0005829,GO:0006139,GO:0006364,GO:0006396,GO:0006725,GO:0006807,GO:0008150,GO:0008152,GO:0009451,GO:0009982,GO:0009987,GO:0010467,GO:0016070,GO:0016072,GO:0016853,GO:0016866,GO:0022613,GO:0031118,GO:0034470,GO:0034641,GO:0034660,GO:0042254,GO:0043170,GO:0043412,GO:0044085,GO:0044237,GO:0044238,GO:…	5.4.99.23	ko:K06180	-	-	-	-	ko00000,ko01000,ko03009	-	-	-	PseudoU_synth_2,S4	-	-	-
MBU5978394	182	bifunctional pyr operon transcriptional regulator/uracil phosphoribosyltransferase PyrR [Lacticaseibacillus rhamnosus].	F	Also displays a weak uracil phosphoribosyltransferase activity which is not physiologically significant	pyrR	GO:0003674,GO:0003700,GO:0006139,GO:0006220,GO:0006221,GO:0006355,GO:0006725,GO:0006753,GO:0006793,GO:0006796,GO:0006807,GO:0008150,GO:0008152,GO:0009058,GO:0009117,GO:0009165,GO:0009218,GO:0009220,GO:0009259,GO:0009260,GO:0009889,GO:0009987,GO:0010468,GO:0010556,GO:0018130,GO:0019219,GO:0019222,GO:0019438,GO:0019637,GO:0019693,GO:0031323,GO:0031326,GO:0034641,GO:0034654,GO:0044237,GO:0044238,GO:…	2.4.2.9	ko:K02825	ko00240,ko01100,map00240,map01100	-	R00966	RC00063	ko00000,ko00001,ko01000,ko03000	-	-	-	Pribosyltran	-	-	-
MBU5978395	435	NCS2 family nucleobase:cation symporter [Lacticaseibacillus rhamnosus].	F	Permease	pyrP	-	-	ko:K02824	-	-	-	-	ko00000,ko02000	2.A.40.1.1,2.A.40.1.2	-	-	Xan_ur_permease	-	-	PossiblySecreted
MBU5978396	313	aspartate carbamoyltransferase catalytic subunit [Lacticaseibacillus rhamnosus].	F	Belongs to the ATCase OTCase family	pyrB	GO:0003674,GO:0003824,GO:0004070,GO:0005575,GO:0005622,GO:0005623,GO:0005737,GO:0006139,GO:0006220,GO:0006221,GO:0006725,GO:0006753,GO:0006793,GO:0006796,GO:0006807,GO:0008150,GO:0008152,GO:0009058,GO:0009117,GO:0009165,GO:0009218,GO:0009220,GO:0009259,GO:0009260,GO:0009987,GO:0016740,GO:0016741,GO:0016743,GO:0018130,GO:0019438,GO:0019637,GO:0019693,GO:0034641,GO:0034654,GO:0044237,GO:0044238,GO:…	2.1.3.2	ko:K00609	ko00240,ko00250,ko01100,map00240,map00250,map01100	M00051	R01397	RC00064,RC02850	ko00000,ko00001,ko00002,ko01000	-	-	iYO844.BSU15490	OTCace,OTCace_N	-	-	-
MBU5978397	424	dihydroorotase [Lacticaseibacillus rhamnosus].	F	Belongs to the metallo-dependent hydrolases superfamily. DHOase family. Class I DHOase subfamily	pyrC	GO:0003674,GO:0003824,GO:0004038,GO:0004151,GO:0005575,GO:0005622,GO:0005623,GO:0005737,GO:0006139,GO:0006144,GO:0006145,GO:0006220,GO:0006221,GO:0006725,GO:0006753,GO:0006793,GO:0006796,GO:0006807,GO:0008150,GO:0008152,GO:0009056,GO:0009058,GO:0009112,GO:0009117,GO:0009165,GO:0009218,GO:0009220,GO:0009259,GO:0009260,GO:0009987,GO:0016787,GO:0016810,GO:0016812,GO:0018130,GO:0019438,GO:0019439,GO:…	3.5.2.3	ko:K01465	ko00240,ko01100,map00240,map01100	M00051	R01993	RC00632	ko00000,ko00001,ko00002,ko01000	-	-	-	Amidohydro_1	-	-	-
MBU5978398	360	carbamoyl phosphate synthase small subunit [Lacticaseibacillus rhamnosus].	F	Carbamoyl-phosphate synthetase glutamine chain	carA	GO:0000050,GO:0005575,GO:0005622,GO:0005623,GO:0005737,GO:0005951,GO:0006082,GO:0006520,GO:0006525,GO:0006526,GO:0006807,GO:0008150,GO:0008152,GO:0008652,GO:0009058,GO:0009064,GO:0009084,GO:0009987,GO:0016053,GO:0019627,GO:0019752,GO:0032991,GO:0034641,GO:0043436,GO:0043603,GO:0043604,GO:0044237,GO:0044238,GO:0044249,GO:0044271,GO:0044281,GO:0044283,GO:0044424,GO:0044444,GO:0044464,GO:0046394,GO:…	6.3.5.5	ko:K01956	ko00240,ko00250,ko01100,map00240,map00250,map01100	M00051	R00256,R00575,R01395,R10948,R10949	RC00002,RC00010,RC00043,RC02750,RC02798,RC03314	ko00000,ko00001,ko00002,ko01000	-	-	-	CPSase_sm_chain,GATase	-	-	-
MBU5978399	1060	carbamoyl-phosphate synthase large subunit [Lacticaseibacillus rhamnosus].	F	Carbamoyl-phosphate synthase	carB	GO:0000050,GO:0003674,GO:0003824,GO:0004087,GO:0004088,GO:0005575,GO:0005622,GO:0005623,GO:0005737,GO:0006082,GO:0006520,GO:0006525,GO:0006526,GO:0006807,GO:0008150,GO:0008152,GO:0008652,GO:0009058,GO:0009064,GO:0009084,GO:0009987,GO:0016053,GO:0016874,GO:0016879,GO:0016884,GO:0019627,GO:0019752,GO:0034641,GO:0043436,GO:0043603,GO:0043604,GO:0044237,GO:0044238,GO:0044249,GO:0044271,GO:0044281,GO:…	6.3.5.5	ko:K01955	ko00240,ko00250,ko01100,map00240,map00250,map01100	M00051	R00256,R00575,R01395,R10948,R10949	RC00002,RC00010,RC00043,RC02750,RC02798,RC03314	ko00000,ko00001,ko00002,ko01000	-	-	-	CPSase_L_D2,CPSase_L_D3,MGS	-	-	-
MBU5978400	290	dihydroorotate dehydrogenase [Lacticaseibacillus rhamnosus].	F	Belongs to the dihydroorotate dehydrogenase family. Type 1 subfamily	pyrD	GO:0003674,GO:0003824,GO:0004152,GO:0005575,GO:0005622,GO:0005623,GO:0005737,GO:0006139,GO:0006206,GO:0006207,GO:0006725,GO:0006807,GO:0008150,GO:0008152,GO:0009058,GO:0009112,GO:0009987,GO:0016491,GO:0016627,GO:0016635,GO:0018130,GO:0019856,GO:0034641,GO:0044237,GO:0044238,GO:0044249,GO:0044271,GO:0044281,GO:0044424,GO:0044464,GO:0046112,GO:0046483,GO:0055086,GO:0055114,GO:0071704,GO:0072527,GO:…	1.3.1.14,1.3.98.1	ko:K00226,ko:K17828	ko00240,ko01100,map00240,map01100	M00051	R01867,R01869	RC00051	ko00000,ko00001,ko00002,ko01000	-	-	-	DHO_dh	-	-	-
MBU5978401	239	orotidine-5'-phosphate decarboxylase [Lacticaseibacillus rhamnosus].	F	Catalyzes the decarboxylation of orotidine 5'- monophosphate (OMP) to uridine 5'-monophosphate (UMP)	pyrF	GO:0003674,GO:0003824,GO:0004590,GO:0005488,GO:0005515,GO:0005575,GO:0005622,GO:0005623,GO:0005737,GO:0005829,GO:0006139,GO:0006206,GO:0006207,GO:0006220,GO:0006221,GO:0006725,GO:0006753,GO:0006793,GO:0006796,GO:0006807,GO:0008150,GO:0008152,GO:0009058,GO:0009112,GO:0009117,GO:0009165,GO:0009218,GO:0009220,GO:0009259,GO:0009260,GO:0009987,GO:0016829,GO:0016830,GO:0016831,GO:0018130,GO:0019438,GO:…	4.1.1.23	ko:K01591	ko00240,ko01100,map00240,map01100	M00051	R00965	RC00409	ko00000,ko00001,ko00002,ko01000	-	-	-	OMPdecase	-	-	-
MBU5978402	212	orotate phosphoribosyltransferase [Lacticaseibacillus rhamnosus].	F	Catalyzes the transfer of a ribosyl phosphate group from 5-phosphoribose 1-diphosphate to orotate, leading to the formation of orotidine monophosphate (OMP)	pyrE	-	2.4.2.10	ko:K00762	ko00240,ko01100,map00240,map01100	M00051	R01870	RC00611	ko00000,ko00001,ko00002,ko01000	-	-	iYO844.BSU15560	Pribosyltran	-	-	-
MBU5978403	380	PTS sugar transporter subunit IIC [Lacticaseibacillus rhamnosus].	S	Phosphotransferase system, EIIC	pfoS/R	-	-	ko:K07035	-	-	-	-	ko00000	-	-	-	PTS_EIIC_2	-	-	PossiblySecreted
MBU5978404	103	hypothetical protein KQ233_05560 [Lacticaseibacillus rhamnosus].	S	MazG-like family	-	-	-	-	-	-	-	-	-	-	-	-	MazG-like	-	-	-
MBU5978405	567	NFACT family protein [Lacticaseibacillus rhamnosus].	K	Fibronectin-binding protein	FbpA	-	-	-	-	-	-	-	-	-	-	-	DUF814,FbpA	-	-	PossiblySecreted
MBU5978406	316	hypothetical protein KQ233_05570 [Lacticaseibacillus rhamnosus].																signal_peptide	1_32	PossiblySecreted
MBU5978407	288	DegV family protein [Lacticaseibacillus rhamnosus].	S	EDD domain protein, DegV family	-	-	-	-	-	-	-	-	-	-	-	-	DegV	-	-	-
MBU5978408	186	NUDIX hydrolase [Lacticaseibacillus rhamnosus].	L	Belongs to the Nudix hydrolase family	-	-	3.6.1.13	ko:K01515	ko00230,map00230	-	R01054	RC00002	ko00000,ko00001,ko01000	-	-	-	NUDIX	-	-	-
MBU5978409	365	histidinol-phosphate transaminase [Lacticaseibacillus rhamnosus].	E	Cys/Met metabolism PLP-dependent enzyme	hisC	-	2.6.1.9	ko:K00817	ko00340,ko00350,ko00360,ko00400,ko00401,ko00960,ko01100,ko01110,ko01130,ko01230,map00340,map00350,map00360,map00400,map00401,map00960,map01100,map01110,map01130,map01230	M00026	R00694,R00734,R03243	RC00006,RC00888	ko00000,ko00001,ko00002,ko01000,ko01007	-	-	-	Aminotran_1_2	-	-	-
MBU5978410	382	ATP phosphoribosyltransferase regulatory subunit [Lacticaseibacillus rhamnosus].	E	Required for the first step of histidine biosynthesis. May allow the feedback regulation of ATP phosphoribosyltransferase activity by histidine	hisZ	-	-	ko:K02502	ko00340,ko01100,ko01110,ko01230,map00340,map01100,map01110,map01230	M00026	R01071	RC02819,RC03200	ko00000,ko00001,ko00002	-	-	-	tRNA-synt_His	-	-	-
MBU5978411	209	ATP phosphoribosyltransferase [Lacticaseibacillus rhamnosus].	F	Catalyzes the condensation of ATP and 5-phosphoribose 1- diphosphate to form N'-(5'-phosphoribosyl)-ATP (PR-ATP). Has a crucial role in the pathway because the rate of histidine biosynthesis seems to be controlled primarily by regulation of HisG enzymatic activity	hisG	GO:0000105,GO:0003674,GO:0003824,GO:0003879,GO:0006082,GO:0006520,GO:0006547,GO:0006725,GO:0006807,GO:0008150,GO:0008152,GO:0008652,GO:0009058,GO:0009987,GO:0016053,GO:0016740,GO:0016757,GO:0016763,GO:0018130,GO:0019438,GO:0019752,GO:0034641,GO:0043436,GO:0044237,GO:0044238,GO:0044249,GO:0044281,GO:0044283,GO:0046394,GO:0046483,GO:0052803,GO:0071704,GO:1901360,GO:1901362,GO:1901564,GO:1901566,GO:…	2.4.2.17	ko:K00765,ko:K02502	ko00340,ko01100,ko01110,ko01230,map00340,map01100,map01110,map01230	M00026	R01071	RC02819,RC03200	ko00000,ko00001,ko00002,ko01000	-	-	-	HisG,tRNA-synt_His	-	-	-
MBU5978412	426	histidinol dehydrogenase [Lacticaseibacillus rhamnosus].	E	Catalyzes the sequential NAD-dependent oxidations of L- histidinol to L-histidinaldehyde and then to L-histidine	hisD	GO:0000105,GO:0003674,GO:0003824,GO:0004399,GO:0005575,GO:0005622,GO:0005623,GO:0005737,GO:0005829,GO:0006082,GO:0006520,GO:0006547,GO:0006725,GO:0006807,GO:0008150,GO:0008152,GO:0008652,GO:0009058,GO:0009987,GO:0016053,GO:0016491,GO:0016614,GO:0016616,GO:0018130,GO:0019438,GO:0019752,GO:0034641,GO:0043436,GO:0044237,GO:0044238,GO:0044249,GO:0044281,GO:0044283,GO:0044424,GO:0044444,GO:0044464,GO:…	1.1.1.23	ko:K00013	ko00340,ko01100,ko01110,ko01230,map00340,map01100,map01110,map01230	M00026	R01158,R01163,R03012	RC00099,RC00242,RC00463	ko00000,ko00001,ko00002,ko01000	-	-	iYO844.BSU34910	Histidinol_dh	-	-	-
MBU5978413	195	imidazoleglycerol-phosphate dehydratase HisB [Lacticaseibacillus rhamnosus].	E	imidazoleglycerol-phosphate dehydratase	hisB	GO:0000105,GO:0003674,GO:0003824,GO:0004424,GO:0006082,GO:0006520,GO:0006547,GO:0006725,GO:0006807,GO:0008150,GO:0008152,GO:0008652,GO:0009058,GO:0009987,GO:0016053,GO:0016829,GO:0016835,GO:0016836,GO:0018130,GO:0019438,GO:0019752,GO:0034641,GO:0043436,GO:0044237,GO:0044238,GO:0044249,GO:0044281,GO:0044283,GO:0046394,GO:0046483,GO:0052803,GO:0071704,GO:1901360,GO:1901362,GO:1901564,GO:1901566,GO:…	4.2.1.19	ko:K01693	ko00340,ko01100,ko01110,ko01230,map00340,map01100,map01110,map01230	M00026	R03457	RC00932	ko00000,ko00001,ko00002,ko01000	-	-	iSB619.SA_RS14130	IGPD	-	-	-
MBU5978414	208	imidazole glycerol phosphate synthase subunit HisH [Lacticaseibacillus rhamnosus].	E	IGPS catalyzes the conversion of PRFAR and glutamine to IGP, AICAR and glutamate. The HisH subunit provides the glutamine amidotransferase activity that produces the ammonia necessary to HisF for the synthesis of IGP and AICAR	hisH	-	-	ko:K02501	ko00340,ko01100,ko01110,ko01230,map00340,map01100,map01110,map01230	M00026	R04558	RC00010,RC01190,RC01943	ko00000,ko00001,ko00002,ko01000	-	-	-	GATase	-	-	-
MBU5978415	249	1-(5-phosphoribosyl)-5-[(5-phosphoribosylamino)methylideneamino] imidazole-4-carboxamide isomerase [Lacticaseibacillus rhamnosus].	E	1-(5-phosphoribosyl)-5- (5-phosphoribosylamino)methylideneamino imidazole-4-carboxamide isomerase	hisA	GO:0000105,GO:0000162,GO:0003674,GO:0003824,GO:0003949,GO:0005575,GO:0005622,GO:0005623,GO:0005737,GO:0006082,GO:0006520,GO:0006547,GO:0006568,GO:0006576,GO:0006586,GO:0006725,GO:0006807,GO:0008150,GO:0008152,GO:0008652,GO:0009058,GO:0009072,GO:0009073,GO:0009308,GO:0009309,GO:0009987,GO:0016053,GO:0016853,GO:0016860,GO:0016861,GO:0018130,GO:0019438,GO:0019752,GO:0034641,GO:0042401,GO:0042430,GO:…	5.3.1.16	ko:K01814	ko00340,ko01100,ko01110,ko01230,map00340,map01100,map01110,map01230	M00026	R04640	RC00945	ko00000,ko00001,ko00002,ko01000	-	-	-	His_biosynth	-	-	-
MBU5978416	252	imidazole glycerol phosphate synthase subunit HisF [Lacticaseibacillus rhamnosus].	E	IGPS catalyzes the conversion of PRFAR and glutamine to IGP, AICAR and glutamate. The HisF subunit catalyzes the cyclization activity that produces IGP and AICAR from PRFAR using the ammonia provided by the HisH subunit	hisF	GO:0000107,GO:0003674,GO:0003824,GO:0016740,GO:0016757,GO:0016763	-	ko:K02500	ko00340,ko01100,ko01110,ko01230,map00340,map01100,map01110,map01230	M00026	R04558	RC00010,RC01190,RC01943	ko00000,ko00001,ko00002,ko01000	-	-	iSB619.SA_RS14115	His_biosynth	-	-	-
MBU5978417	110	phosphoribosyl-AMP cyclohydrolase [Lacticaseibacillus rhamnosus].	E	Catalyzes the hydrolysis of the adenine ring of phosphoribosyl-AMP	hisI	-	3.5.4.19,3.6.1.31	ko:K01496,ko:K11755	ko00340,ko01100,ko01110,ko01230,map00340,map01100,map01110,map01230	M00026	R04035,R04037	RC00002,RC01055	ko00000,ko00001,ko00002,ko01000	-	-	iSB619.SA_RS14110,iYO844.BSU34860	PRA-CH,PRA-PH	-	-	PossiblySecreted
MBU5978418	110	phosphoribosyl-ATP diphosphatase [Lacticaseibacillus rhamnosus].	E	phosphoribosyl-ATP diphosphatase activity	hisE	-	3.6.1.31	ko:K01523	ko00340,ko01100,ko01110,ko01230,map00340,map01100,map01110,map01230	M00026	R04035	RC00002	ko00000,ko00001,ko00002,ko01000	-	-	-	PRA-PH	-	-	PossiblySecreted
MBU5978419	368	histidinol-phosphate transaminase [Lacticaseibacillus rhamnosus].	E	Belongs to the class-II pyridoxal-phosphate-dependent aminotransferase family. Histidinol-phosphate aminotransferase subfamily	hisC	-	2.6.1.9	ko:K00817	ko00340,ko00350,ko00360,ko00400,ko00401,ko00960,ko01100,ko01110,ko01130,ko01230,map00340,map00350,map00360,map00400,map00401,map00960,map01100,map01110,map01130,map01230	M00026	R00694,R00734,R03243	RC00006,RC00888	ko00000,ko00001,ko00002,ko01000,ko01007	-	-	-	Aminotran_1_2	-	-	-
MBU5978420	269	fumarylacetoacetate hydrolase family protein [Lacticaseibacillus rhamnosus].	Q	Fumarylacetoacetate (FAA) hydrolase family	yisK	-	3.7.1.5,4.1.1.68	ko:K05921,ko:K16164	ko00350,ko01100,ko01120,ko01220,map00350,map01100,map01120,map01220	M00533	R01085,R04134,R04380	RC00326,RC00446,RC01085,RC02669	ko00000,ko00001,ko00002,ko01000	-	-	-	FAA_hydrolase	-	-	-
MBU5978421	211	nitroreductase family protein [Lacticaseibacillus rhamnosus].	C	Nitroreductase family	-	-	-	-	-	-	-	-	-	-	-	-	Nitroreductase	-	-	-
MBU5978422	132	GNAT family N-acetyltransferase [Lacticaseibacillus rhamnosus].	K	Acetyltransferase (GNAT) domain	-	-	-	-	-	-	-	-	-	-	-	-	Acetyltransf_10	-	-	-
MBU5978423	131	GNAT family N-acetyltransferase [Lacticaseibacillus rhamnosus].	K	Acetyltransferase (GNAT) domain	-	-	-	-	-	-	-	-	-	-	-	-	Acetyltransf_10	-	-	-
MBU5978424	404	MFS transporter [Lacticaseibacillus rhamnosus].	EGP	Transmembrane secretion effector	-	-	-	ko:K08217	-	-	-	-	br01600,ko00000,ko01504,ko02000	2.A.1.21.1,2.A.1.21.22	-	-	MFS_1	-	-	PossiblySecreted
MBU5978425	231	response regulator transcription factor [Lacticaseibacillus rhamnosus].	T	Transcriptional regulatory protein, C terminal	-	-	-	-	-	-	-	-	-	-	-	-	Response_reg,Trans_reg_C	-	-	-
MBU5978426	319	sensor histidine kinase [Lacticaseibacillus rhamnosus].	T	Histidine kinase-like ATPases	-	-	-	-	-	-	-	-	-	-	-	-	HATPase_c	-	-	-
MBU5978427	256	ABC transporter ATP-binding protein [Lacticaseibacillus rhamnosus].	V	ABC transporter, ATP-binding protein	XK27_05695	-	-	ko:K02003,ko:K19083	ko02010,ko02020,map02010,map02020	M00258,M00731,M00737	-	-	ko00000,ko00001,ko00002,ko02000	3.A.1,3.A.1.134	-	-	ABC_tran	-	-	-
MBU5978428	370	tyrosine recombinase XerS [Lacticaseibacillus rhamnosus].	L	Belongs to the 'phage' integrase family	xerS	-	-	ko:K04763	-	-	-	-	ko00000,ko03036	-	-	-	Phage_int_SAM_1,Phage_int_SAM_4,Phage_integrase	-	-	PossiblySecreted
MBU5978429	310	manganese-dependent inorganic pyrophosphatase [Lacticaseibacillus rhamnosus].	C	inorganic pyrophosphatase	ppaC	GO:0003674,GO:0003824,GO:0004427,GO:0005575,GO:0005622,GO:0005623,GO:0005737,GO:0006793,GO:0008150,GO:0008152,GO:0009987,GO:0016462,GO:0016787,GO:0016817,GO:0016818,GO:0044237,GO:0044424,GO:0044464	3.6.1.1	ko:K15986	ko00190,map00190	-	-	-	ko00000,ko00001,ko01000	-	-	-	DHH,DHHA2	-	-	-
MBU5978430	322	LysR family transcriptional regulator [Lacticaseibacillus rhamnosus].	K	LysR substrate binding domain	-	-	-	-	-	-	-	-	-	-	-	-	HTH_1,LysR_substrate	-	-	-
MBU5978431	283	pyruvate formate lyase-activating protein [Lacticaseibacillus rhamnosus].	C	Activation of pyruvate formate-lyase under anaerobic conditions by generation of an organic free radical, using S- adenosylmethionine and reduced flavodoxin as cosubstrates to produce 5'-deoxy-adenosine	pflA	GO:0005575,GO:0005622,GO:0005623,GO:0005737,GO:0044424,GO:0044464	1.97.1.4	ko:K04069	-	-	R04710	-	ko00000,ko01000	-	-	-	Fer4_12,Radical_SAM	-	-	-
MBU5978432	753	formate C-acetyltransferase [Lacticaseibacillus rhamnosus].	C	Pyruvate formate lyase-like	pflB	GO:0003674,GO:0003824,GO:0006082,GO:0006520,GO:0006566,GO:0006567,GO:0006807,GO:0008150,GO:0008152,GO:0008861,GO:0009056,GO:0009063,GO:0009066,GO:0009068,GO:0009987,GO:0016054,GO:0016407,GO:0016408,GO:0016453,GO:0016740,GO:0016746,GO:0016747,GO:0019752,GO:0043436,GO:0044237,GO:0044238,GO:0044248,GO:0044281,GO:0044282,GO:0046395,GO:0071704,GO:1901564,GO:1901565,GO:1901575,GO:1901605,GO:1901606	2.3.1.54	ko:K00656	ko00620,ko00640,ko00650,ko01100,ko01120,map00620,map00640,map00650,map01100,map01120	-	R00212,R06987	RC00004,RC01181,RC02742,RC02833	ko00000,ko00001,ko01000	-	-	-	Gly_radical,PFL-like	-	-	-
MBU5978433	813	DNA topoisomerase IV subunit A [Lacticaseibacillus rhamnosus].	L	Topoisomerase IV is essential for chromosome segregation. It relaxes supercoiled DNA. Performs the decatenation events required during the replication of a circular DNA molecule	parC	-	-	ko:K02621	-	-	-	-	ko00000,ko01000,ko02048,ko03032,ko03036	-	-	-	DNA_gyraseA_C,DNA_topoisoIV	-	-	-
MBU5978434	670	DNA topoisomerase IV subunit B [Lacticaseibacillus rhamnosus].	L	Topoisomerase IV is essential for chromosome segregation. It relaxes supercoiled DNA. Performs the decatenation events required during the replication of a circular DNA molecule	parE	GO:0003674,GO:0003824,GO:0003916,GO:0003918,GO:0005575,GO:0006139,GO:0006259,GO:0006265,GO:0006725,GO:0006807,GO:0006996,GO:0007059,GO:0008094,GO:0008150,GO:0008152,GO:0009295,GO:0009987,GO:0016043,GO:0016462,GO:0016787,GO:0016817,GO:0016818,GO:0016853,GO:0016887,GO:0017111,GO:0034641,GO:0042623,GO:0043170,GO:0044237,GO:0044238,GO:0044260,GO:0046483,GO:0051276,GO:0061505,GO:0071103,GO:0071704,GO:…	-	ko:K02622	-	-	-	-	ko00000,ko01000,ko02048,ko03032,ko03036	-	-	-	DNA_gyraseB,DNA_gyraseB_C,HATPase_c,Toprim	-	-	-
MBU5978435	207	glycerol-3-phosphate 1-O-acyltransferase PlsY [Lacticaseibacillus rhamnosus].	I	Catalyzes the transfer of an acyl group from acyl- phosphate (acyl-PO(4)) to glycerol-3-phosphate (G3P) to form lysophosphatidic acid (LPA). This enzyme utilizes acyl-phosphate as fatty acyl donor, but not acyl-CoA or acyl-ACP	plsY	-	2.3.1.15	ko:K08591	ko00561,ko00564,ko01100,ko01110,map00561,map00564,map01100,map01110	M00089	R00851,R09380	RC00004,RC00039,RC00041	ko00000,ko00001,ko00002,ko01000,ko01004	-	-	-	G3P_acyltransf	-	-	PossiblySecreted
MBU5978436	292	aldose 1-epimerase family protein [Lacticaseibacillus rhamnosus].	G	Aldose 1-epimerase	lacX	-	5.1.3.3	ko:K01785	ko00010,ko00052,ko01100,ko01110,ko01120,ko01130,map00010,map00052,map01100,map01110,map01120,map01130	M00632	R01602,R10619	RC00563	ko00000,ko00001,ko00002,ko01000	-	-	-	Aldose_epim	-	-	-
MBU5978437	469	ATP-dependent protease ATPase subunit HslU [Lacticaseibacillus rhamnosus].	O	this subunit has chaperone activity. The binding of ATP and its subsequent hydrolysis by HslU are essential for unfolding of protein substrates subsequently hydrolyzed by HslV. HslU recognizes the N-terminal part of its protein substrates and unfolds these before they are guided to HslV for hydrolysis	hslU	-	-	ko:K03667	-	-	-	-	ko00000,ko03110	-	-	-	AAA_2,ClpB_D2-small	-	-	-
MBU5978438	174	ATP-dependent protease subunit HslV [Lacticaseibacillus rhamnosus].	O	Protease subunit of a proteasome-like degradation complex believed to be a general protein degrading machinery	hslV	-	3.4.25.2	ko:K01419	-	-	-	-	ko00000,ko01000,ko01002	-	-	-	Proteasome	-	-	-
MBU5978439	298	tyrosine recombinase XerC [Lacticaseibacillus rhamnosus].	D	Belongs to the 'phage' integrase family. XerC subfamily	xerC	-	-	ko:K03733,ko:K04763	-	-	-	-	ko00000,ko03036	-	-	-	Phage_int_SAM_1,Phage_integrase	-	-	-
MBU5978440	439	methylenetetrahydrofolate--tRNA-(uracil(54)-C(5))-methyltransferase (FADH(2)-oxidizing) TrmFO [Lacticaseibacillus rhamnosus].	J	Catalyzes the folate-dependent formation of 5-methyl- uridine at position 54 (M-5-U54) in all tRNAs	trmFO	GO:0000166,GO:0001510,GO:0002097,GO:0002098,GO:0003674,GO:0005488,GO:0005575,GO:0005622,GO:0005623,GO:0005737,GO:0005829,GO:0006139,GO:0006396,GO:0006399,GO:0006400,GO:0006725,GO:0006807,GO:0008033,GO:0008150,GO:0008152,GO:0009451,GO:0009987,GO:0010467,GO:0016070,GO:0030488,GO:0032259,GO:0034470,GO:0034641,GO:0034660,GO:0036094,GO:0043167,GO:0043168,GO:0043170,GO:0043412,GO:0043414,GO:0044237,GO:…	2.1.1.74	ko:K04094	-	-	-	-	ko00000,ko01000,ko03016,ko03036	-	-	-	GIDA	-	-	-
MBU5978441	694	type I DNA topoisomerase [Lacticaseibacillus rhamnosus].	L	Releases the supercoiling and torsional tension of DNA, which is introduced during the DNA replication and transcription, by transiently cleaving and rejoining one strand of the DNA duplex. Introduces a single-strand break via transesterification at a target site in duplex DNA. The scissile phosphodiester is attacked by the catalytic tyrosine of the enzyme, resulting in the formation of a DNA-(5'…	topA	-	5.99.1.2	ko:K03168	-	-	-	-	ko00000,ko01000,ko03032,ko03400	-	-	-	Topoisom_bac,Toprim,zf-C4_Topoisom	-	-	-
MBU5978442	252	ribonuclease HII [Lacticaseibacillus rhamnosus].	L	Endonuclease that specifically degrades the RNA of RNA- DNA hybrids	rnhB	GO:0003674,GO:0003824,GO:0004518,GO:0004519,GO:0004521,GO:0004523,GO:0004540,GO:0005575,GO:0005622,GO:0005623,GO:0006139,GO:0006259,GO:0006260,GO:0006261,GO:0006271,GO:0006273,GO:0006281,GO:0006298,GO:0006401,GO:0006725,GO:0006807,GO:0006950,GO:0006974,GO:0008150,GO:0008152,GO:0009056,GO:0009057,GO:0009058,GO:0009059,GO:0009987,GO:0016070,GO:0016787,GO:0016788,GO:0016891,GO:0016893,GO:0019439,GO:…	3.1.26.4	ko:K03470	ko03030,map03030	-	-	-	ko00000,ko00001,ko01000,ko03032	-	-	-	RNase_HII	-	-	-
MBU5978443	286	ribosome biogenesis GTPase YlqF [Lacticaseibacillus rhamnosus].	S	Required for a late step of 50S ribosomal subunit assembly. Has GTPase activity	rbgA	GO:0003674,GO:0003824,GO:0003924,GO:0008150,GO:0016462,GO:0016787,GO:0016817,GO:0016818,GO:0017111,GO:0022613,GO:0042254,GO:0044085,GO:0071840	-	ko:K14540	-	-	-	-	ko00000,ko03009	-	-	-	MMR_HSR1	-	-	-
MBU5978444	713	hypothetical protein KQ233_05775 [Lacticaseibacillus rhamnosus].																-	-	-
MBU5978445	1187	hypothetical protein KQ233_05780 [Lacticaseibacillus rhamnosus].																-	-	-
MBU5978446	461	PDZ domain-containing protein [Lacticaseibacillus rhamnosus].	M	Belongs to the peptidase S41A family	ctpA	-	3.4.21.102	ko:K03797	-	-	-	-	ko00000,ko01000,ko01002	-	-	-	PDZ,PDZ_2,PG_binding_1,Peptidase_S41	-	-	PossiblySecreted
MBU5978447	80	YozE family protein [Lacticaseibacillus rhamnosus].	S	Belongs to the UPF0346 family	yozE	-	-	-	-	-	-	-	-	-	-	-	YozE_SAM_like	-	-	PossiblySecreted
MBU5978448	172	peptide-methionine (S)-S-oxide reductase MsrA [Lacticaseibacillus rhamnosus].	C	Has an important function as a repair enzyme for proteins that have been inactivated by oxidation. Catalyzes the reversible oxidation-reduction of methionine sulfoxide in proteins to methionine	msrA	-	1.8.4.11	ko:K07304	-	-	-	-	ko00000,ko01000	-	-	-	PMSR	-	-	PossiblySecreted
MBU5978449	213	YpmS family protein [Lacticaseibacillus rhamnosus].	S	Uncharacterized protein conserved in bacteria (DUF2140)	ypmS	-	-	-	-	-	-	-	-	-	-	-	DUF2140	-	-	PossiblySecreted
MBU5978450	281	SGNH/GDSL hydrolase family protein [Lacticaseibacillus rhamnosus].	E	GDSL-like Lipase/Acylhydrolase	XK27_03630	-	-	-	-	-	-	-	-	-	-	-	Lipase_GDSL_2	lipoprotein_signal_peptide	1_17	PossiblySecreted
MBU5978451	280	DegV family protein [Lacticaseibacillus rhamnosus].	S	EDD domain protein, DegV family	WQ51_01275	-	-	-	-	-	-	-	-	-	-	-	DegV	-	-	-
MBU5978452	213	hemolysin III family protein [Lacticaseibacillus rhamnosus].	S	protein, hemolysin III	hlyIII	-	-	ko:K11068	-	-	-	-	ko00000,ko02042	-	-	-	HlyIII	-	-	PossiblySecreted
MBU5978453	163	dihydrofolate reductase [Lacticaseibacillus rhamnosus].	H	Key enzyme in folate metabolism. Catalyzes an essential reaction for de novo glycine and purine synthesis, and for DNA precursor synthesis	folA	-	1.5.1.3	ko:K00287	ko00670,ko00790,ko01100,ko01523,map00670,map00790,map01100,map01523	M00126,M00840	R00936,R00937,R00939,R00940,R02235,R02236,R11765	RC00109,RC00110,RC00158	ko00000,ko00001,ko00002,ko01000	-	-	-	DHFR_1	-	-	-
MBU5978454	316	thymidylate synthase [Lacticaseibacillus rhamnosus].	F	Catalyzes the reductive methylation of 2'-deoxyuridine- 5'-monophosphate (dUMP) to 2'-deoxythymidine-5'-monophosphate (dTMP) while utilizing 5,10-methylenetetrahydrofolate (mTHF) as the methyl donor and reductant in the reaction, yielding dihydrofolate (DHF) as a by-product. This enzymatic reaction provides an intracellular de novo source of dTMP, an essential precursor for DNA biosynthesis	thyA	GO:0003674,GO:0003824,GO:0004799,GO:0006139,GO:0006725,GO:0006753,GO:0006793,GO:0006796,GO:0006807,GO:0008150,GO:0008152,GO:0008168,GO:0009058,GO:0009117,GO:0009165,GO:0009262,GO:0009263,GO:0009265,GO:0009394,GO:0009987,GO:0016740,GO:0016741,GO:0018130,GO:0019438,GO:0019637,GO:0019692,GO:0032259,GO:0034641,GO:0034654,GO:0042083,GO:0044237,GO:0044238,GO:0044249,GO:0044271,GO:0044281,GO:0046385,GO:…	2.1.1.45	ko:K00560	ko00240,ko00670,ko01100,ko01523,map00240,map00670,map01100,map01523	M00053	R02101	RC00219,RC00332	ko00000,ko00001,ko00002,ko01000	-	-	-	Thymidylat_synt	-	-	-
MBU5978455	637	ABC-F family ATP-binding cassette domain-containing protein [Lacticaseibacillus rhamnosus].	S	ABC transporter, ATP-binding protein	yfmR	-	-	ko:K15738	-	-	-	-	ko00000,ko02000	3.A.1.120.6	-	-	ABC_tran,ABC_tran_CTD,ABC_tran_Xtn	-	-	-
MBU5978456	151	hypothetical protein KQ233_05835 [Lacticaseibacillus rhamnosus].	-	-	-	-	-	-	-	-	-	-	-	-	-	-	-	-	-	PossiblySecreted
MBU5978457	292	YitT family protein [Lacticaseibacillus rhamnosus].	S	Uncharacterised 5xTM membrane BCR, YitT family COG1284	ypjC	-	-	-	-	-	-	-	-	-	-	-	DUF2179,YitT_membrane	-	-	PossiblySecreted
MBU5978458	421	tetratricopeptide repeat protein [Lacticaseibacillus rhamnosus].	S	Tetratricopeptide repeat protein	XK27_05225	-	-	-	-	-	-	-	-	-	-	-	TPR_16,TPR_19,TPR_2,TPR_6,TPR_7,TPR_8	-	-	-
MBU5978459	91	HU family DNA-binding protein [Lacticaseibacillus rhamnosus].	L	Histone-like DNA-binding protein which is capable of wrapping DNA to stabilize it, and thus to prevent its denaturation under extreme environmental conditions	hup	-	-	ko:K03530	-	-	-	-	ko00000,ko03032,ko03036,ko03400	-	-	-	Bac_DNA_binding	-	-	-
MBU5978460	435	ribosome biogenesis GTPase Der [Lacticaseibacillus rhamnosus].	S	GTPase that plays an essential role in the late steps of ribosome biogenesis	der	-	-	ko:K03977	-	-	-	-	ko00000,ko03009	-	-	-	KH_dom-like,MMR_HSR1	-	-	-
MBU5978461	436	30S ribosomal protein S1 [Lacticaseibacillus rhamnosus].	J	Ribosomal protein S1	rpsA	-	-	ko:K02945	ko03010,map03010	M00178	-	-	br01610,ko00000,ko00001,ko00002,ko03011	-	-	-	S1	-	-	-
MBU5978462	222	(d)CMP kinase [Lacticaseibacillus rhamnosus].	F	Belongs to the cytidylate kinase family. Type 1 subfamily	cmk	GO:0003674,GO:0003824,GO:0004127,GO:0004592,GO:0005575,GO:0005622,GO:0005623,GO:0005737,GO:0005829,GO:0006082,GO:0006139,GO:0006520,GO:0006573,GO:0006575,GO:0006725,GO:0006732,GO:0006753,GO:0006766,GO:0006767,GO:0006793,GO:0006796,GO:0006807,GO:0008150,GO:0008152,GO:0009058,GO:0009081,GO:0009108,GO:0009110,GO:0009117,GO:0009123,GO:0009165,GO:0009987,GO:0015939,GO:0015940,GO:0016053,GO:0016301,GO:…	2.7.4.25	ko:K00945	ko00240,ko01100,map00240,map01100	M00052	R00158,R00512,R01665	RC00002	ko00000,ko00001,ko00002,ko01000	-	-	-	Cytidylate_kin	-	-	-
MBU5978463	213	LysM peptidoglycan-binding domain-containing protein [Lacticaseibacillus rhamnosus].	M	Lysin motif	-	-	-	-	-	-	-	-	-	-	-	-	LysM	-	-	PossiblySecreted
MBU5978464	469	RecQ family ATP-dependent DNA helicase [Lacticaseibacillus rhamnosus].	L	ATP-dependent DNA helicase RecQ	recQ	GO:0003674,GO:0003676,GO:0003677,GO:0003678,GO:0003824,GO:0004003,GO:0004386,GO:0005488,GO:0005575,GO:0005622,GO:0005623,GO:0005694,GO:0005737,GO:0006139,GO:0006259,GO:0006281,GO:0006310,GO:0006725,GO:0006807,GO:0006950,GO:0006974,GO:0006996,GO:0008026,GO:0008094,GO:0008150,GO:0008152,GO:0009295,GO:0009378,GO:0009987,GO:0016043,GO:0016462,GO:0016787,GO:0016817,GO:0016818,GO:0016887,GO:0017111,GO:…	3.6.4.12	ko:K03654	ko03018,map03018	-	-	-	ko00000,ko00001,ko01000,ko03400	-	-	-	DEAD,Helicase_C,RecQ_Zn_bind	-	-	-
MBU5978465	329	helix-turn-helix domain-containing protein [Lacticaseibacillus rhamnosus].	S	Helix-turn-helix domain	-	-	-	-	-	-	-	-	-	-	-	-	HTH_40	-	-	-
MBU5978466	85	ferredoxin [Lacticaseibacillus rhamnosus].	C	4Fe-4S single cluster domain of Ferredoxin I	fer	GO:0003674,GO:0003824,GO:0005488,GO:0006091,GO:0008150,GO:0008152,GO:0009055,GO:0009987,GO:0016491,GO:0022900,GO:0044237,GO:0048037,GO:0051536,GO:0051539,GO:0051540,GO:0055114	-	ko:K05337	-	-	-	-	ko00000	-	-	-	Fer4_13	-	-	-
MBU5978467	192	ECF transporter S component [Lacticaseibacillus rhamnosus].	U	Mediates riboflavin uptake, may also transport FMN and roseoflavin. Probably a riboflavin-binding protein that interacts with the energy-coupling factor (ECF) ABC-transporter complex. Unlike classic ABC transporters this ECF transporter provides the energy necessary to transport a number of different substrates. The substrates themselves are bound by transmembrane, not extracytoplasmic soluble pr…	ribU	GO:0003674,GO:0005215,GO:0005575,GO:0005623,GO:0005886,GO:0006810,GO:0006811,GO:0006820,GO:0006855,GO:0008150,GO:0008509,GO:0008514,GO:0015075,GO:0015238,GO:0015711,GO:0015893,GO:0016020,GO:0022857,GO:0032217,GO:0032218,GO:0034220,GO:0035461,GO:0042221,GO:0042493,GO:0044464,GO:0050896,GO:0051179,GO:0051180,GO:0051234,GO:0055085,GO:0071702,GO:0071705,GO:0071944,GO:0090482,GO:0098656	-	-	-	-	-	-	-	-	-	-	ECF_trnsprt	-	-	PossiblySecreted
MBU5978468	248	rRNA pseudouridine synthase [Lacticaseibacillus rhamnosus].	J	Belongs to the pseudouridine synthase RsuA family	rluB	-	5.4.99.22	ko:K06178	-	-	-	-	ko00000,ko01000,ko03009	-	-	-	PseudoU_synth_2,S4	-	-	-
MBU5978469	205	SMC-Scp complex subunit ScpB [Lacticaseibacillus rhamnosus].	D	Participates in chromosomal partition during cell division. May act via the formation of a condensin-like complex containing Smc and ScpA that pull DNA away from mid-cell into both cell halves	scpB	GO:0003674,GO:0005488,GO:0005515,GO:0042802	-	ko:K06024	-	-	-	-	ko00000,ko03036	-	-	-	SMC_ScpB	-	-	-
MBU5978470	241	segregation/condensation protein A [Lacticaseibacillus rhamnosus].	D	Participates in chromosomal partition during cell division. May act via the formation of a condensin-like complex containing Smc and ScpB that pull DNA away from mid-cell into both cell halves	scpA	GO:0003674,GO:0005488,GO:0005515,GO:0042802	-	ko:K05896	-	-	-	-	ko00000,ko03036	-	-	-	SMC_ScpA	-	-	-
MBU5978471	128	N-acetyltransferase [Lacticaseibacillus rhamnosus].	K	COG0454 Histone acetyltransferase HPA2 and related acetyltransferases	ribT	-	-	ko:K02859	-	-	-	-	ko00000	-	-	-	Acetyltransf_1	-	-	-
MBU5978472	293	site-specific tyrosine recombinase XerD [Lacticaseibacillus rhamnosus].	D	recombinase XerD	xerD	-	-	ko:K04763	-	-	-	-	ko00000,ko03036	-	-	-	Phage_int_SAM_1,Phage_integrase	-	-	-
MBU5978473	294	DNA-binding protein [Lacticaseibacillus rhamnosus].	S	S1 domain	yitL	-	-	ko:K00243	-	-	-	-	ko00000	-	-	-	S1_2	-	-	-
MBU5978474	153	DUF441 domain-containing protein [Lacticaseibacillus rhamnosus].	S	Protein of unknown function (DUF441)	ytwI	-	-	-	-	-	-	-	-	-	-	-	DUF441	-	-	PossiblySecreted
MBU5978475	319	6-phosphofructokinase [Lacticaseibacillus rhamnosus].	F	Catalyzes the phosphorylation of D-fructose 6-phosphate to fructose 1,6-bisphosphate by ATP, the first committing step of glycolysis	pfkA	GO:0003674,GO:0003824,GO:0003872,GO:0005975,GO:0006082,GO:0006090,GO:0006091,GO:0006096,GO:0006116,GO:0006139,GO:0006163,GO:0006164,GO:0006165,GO:0006725,GO:0006732,GO:0006733,GO:0006734,GO:0006753,GO:0006754,GO:0006757,GO:0006793,GO:0006796,GO:0006807,GO:0008150,GO:0008152,GO:0008443,GO:0009056,GO:0009058,GO:0009108,GO:0009117,GO:0009123,GO:0009124,GO:0009126,GO:0009127,GO:0009132,GO:0009135,GO:…	2.7.1.11	ko:K00850	ko00010,ko00030,ko00051,ko00052,ko00680,ko01100,ko01110,ko01120,ko01130,ko01200,ko01230,ko03018,ko04152,ko05230,map00010,map00030,map00051,map00052,map00680,map01100,map01110,map01120,map01130,map01200,map01230,map03018,map04152,map05230	M00001,M00345	R00756,R03236,R03237,R03238,R03239,R04779	RC00002,RC00017	ko00000,ko00001,ko00002,ko01000,ko01009,ko03019	-	-	iYO844.BSU29190	PFK	-	-	-
MBU5978476	1098	DNA polymerase III subunit alpha [Lacticaseibacillus rhamnosus].	L	DNA polymerase	dnaE	-	2.7.7.7	ko:K02337	ko00230,ko00240,ko01100,ko03030,ko03430,ko03440,map00230,map00240,map01100,map03030,map03430,map03440	M00260	R00375,R00376,R00377,R00378	RC02795	ko00000,ko00001,ko00002,ko01000,ko03032,ko03400	-	-	-	DNA_pol3_alpha,HHH_6,PHP,tRNA_anti-codon	-	-	-
MBU5978477	64	YjzD family protein [Lacticaseibacillus rhamnosus].	S	Protein of unknown function (DUF2929)	-	-	-	-	-	-	-	-	-	-	-	-	DUF2929	-	-	PossiblySecreted
MBU5978478	286	hypothetical protein KQ233_05955 [Lacticaseibacillus rhamnosus].	-	-	-	-	-	-	-	-	-	-	-	-	-	-	-	lipoprotein_signal_peptide	1_18	PossiblySecreted
MBU5978479	517	bifunctional metallophosphatase/5'-nucleotidase [Lacticaseibacillus rhamnosus].	F	5'-nucleotidase, C-terminal domain	ycjM	-	3.1.3.5,3.1.3.6,3.1.4.16	ko:K01119,ko:K08693	ko00230,ko00240,ko00760,ko01100,ko01110,map00230,map00240,map00760,map01100,map01110	-	R00183,R00511,R00963,R01126,R01227,R01562,R01569,R01664,R01877,R01968,R02088,R02102,R02148,R02370,R02719,R03537,R03538,R03929,R05135	RC00017,RC00078,RC00296	ko00000,ko00001,ko01000	-	-	-	5_nucleotid_C,Metallophos	-	-	-
MBU5978480	63	50S ribosomal protein L32 [Lacticaseibacillus rhamnosus].	J	Belongs to the bacterial ribosomal protein bL32 family	rpmF	-	-	ko:K02911	ko03010,map03010	M00178	-	-	br01610,ko00000,ko00001,ko00002,ko03011,ko03029	-	-	-	Ribosomal_L32p	-	-	PossiblySecreted
MBU5978481	868	ATP-dependent chaperone ClpB [Lacticaseibacillus rhamnosus].	O	Part of a stress-induced multi-chaperone system, it is involved in the recovery of the cell from heat-induced damage, in cooperation with DnaK, DnaJ and GrpE	clpB	GO:0006508,GO:0006807,GO:0008150,GO:0008152,GO:0019538,GO:0043170,GO:0044238,GO:0071704,GO:1901564	-	ko:K03695	ko04213,map04213	-	-	-	ko00000,ko00001,ko03110	-	-	-	AAA,AAA_2,ClpB_D2-small,Clp_N	-	-	-
MBU5978482	108	LapA family protein [Lacticaseibacillus rhamnosus].	S	Lipopolysaccharide assembly protein A domain	-	-	-	-	-	-	-	-	-	-	-	-	LapA_dom	-	-	PossiblySecreted
MBU5978483	261	SDR family oxidoreductase [Lacticaseibacillus rhamnosus].	S	Enoyl-(Acyl carrier protein) reductase	yqjQ	-	-	ko:K07124	-	-	-	-	ko00000	-	-	-	adh_short	-	-	-
MBU5978484	319	ribonuclease Z [Lacticaseibacillus rhamnosus].	J	Zinc phosphodiesterase, which displays some tRNA 3'- processing endonuclease activity. Probably involved in tRNA maturation, by removing a 3'-trailer from precursor tRNA	rnz	GO:0003674,GO:0003824,GO:0004518,GO:0004519,GO:0004521,GO:0004540,GO:0006139,GO:0006396,GO:0006399,GO:0006725,GO:0006807,GO:0008033,GO:0008150,GO:0008152,GO:0009987,GO:0010467,GO:0016070,GO:0016787,GO:0016788,GO:0016891,GO:0016893,GO:0031123,GO:0034414,GO:0034470,GO:0034641,GO:0034660,GO:0042779,GO:0042780,GO:0042781,GO:0043170,GO:0043628,GO:0044237,GO:0044238,GO:0046483,GO:0071704,GO:0090304,GO:…	3.1.26.11	ko:K00784	ko03013,map03013	-	-	-	ko00000,ko00001,ko01000,ko03016	-	-	-	Lactamase_B,Lactamase_B_2	-	-	-
MBU5978485	664	acetyltransferase [Lacticaseibacillus rhamnosus].	I	Acyltransferase	oatA	GO:0000271,GO:0005575,GO:0005623,GO:0005886,GO:0005975,GO:0005976,GO:0006629,GO:0008150,GO:0008152,GO:0008610,GO:0008653,GO:0009058,GO:0009059,GO:0009103,GO:0009987,GO:0016020,GO:0016051,GO:0033692,GO:0034637,GO:0034645,GO:0043170,GO:0044237,GO:0044238,GO:0044249,GO:0044255,GO:0044260,GO:0044262,GO:0044264,GO:0044464,GO:0071704,GO:0071944,GO:1901135,GO:1901137,GO:1901576,GO:1903509	-	-	-	-	-	-	-	-	-	-	Acyl_transf_3	-	-	PossiblySecreted
MBU5978486	428	GTPase ObgE [Lacticaseibacillus rhamnosus].	S	An essential GTPase which binds GTP, GDP and possibly (p)ppGpp with moderate affinity, with high nucleotide exchange rates and a fairly low GTP hydrolysis rate. Plays a role in control of the cell cycle, stress response, ribosome biogenesis and in those bacteria that undergo differentiation, in morphogenesis control	obg	GO:0000003,GO:0000160,GO:0000166,GO:0001882,GO:0001883,GO:0003674,GO:0005488,GO:0005525,GO:0007154,GO:0007165,GO:0008150,GO:0009987,GO:0017076,GO:0019001,GO:0019954,GO:0023052,GO:0030436,GO:0032502,GO:0032549,GO:0032550,GO:0032553,GO:0032555,GO:0032561,GO:0035556,GO:0035639,GO:0036094,GO:0043167,GO:0043168,GO:0043934,GO:0050789,GO:0050794,GO:0050896,GO:0051716,GO:0065007,GO:0097159,GO:0097367,GO:…	-	ko:K03979	-	-	-	-	ko00000,ko01000,ko03009	-	-	-	DUF1967,GTP1_OBG,MMR_HSR1	-	-	-
MBU5978487	249	DeoR/GlpR family DNA-binding transcription regulator [Lacticaseibacillus rhamnosus].	K	DeoR C terminal sensor domain	fruR	-	-	ko:K03436	-	-	-	-	ko00000,ko03000	-	-	-	DeoRC,HTH_DeoR	-	-	-
MBU5978488	304	1-phosphofructokinase [Lacticaseibacillus rhamnosus].	H	Belongs to the carbohydrate kinase PfkB family. LacC subfamily	pfkB	GO:0003674,GO:0003824,GO:0005575,GO:0005622,GO:0005623,GO:0005737,GO:0005829,GO:0005975,GO:0006793,GO:0006796,GO:0008150,GO:0008152,GO:0009987,GO:0016301,GO:0016310,GO:0016740,GO:0016772,GO:0019200,GO:0044237,GO:0044238,GO:0044262,GO:0044424,GO:0044444,GO:0044464,GO:0046835,GO:0071704	2.7.1.56	ko:K00882	ko00051,map00051	-	R02071	RC00002,RC00017	ko00000,ko00001,ko01000	-	-	iYO844.BSU14390	PfkB	-	-	-
MBU5978489	657	fructose-specific PTS transporter subunit EIIC [Lacticaseibacillus rhamnosus].	GT	Phosphotransferase System	fruA	-	2.7.1.202	ko:K02768,ko:K02769,ko:K02770	ko00051,ko01100,ko01120,ko02060,map00051,map01100,map01120,map02060	M00273	R03232	RC00017,RC03206	ko00000,ko00001,ko00002,ko01000,ko02000	4.A.2.1	-	-	PTS_EIIA_2,PTS_EIIC,PTS_IIB	-	-	PossiblySecreted
MBU5978490	602	excinuclease ABC subunit UvrC [Lacticaseibacillus rhamnosus].	L	The UvrABC repair system catalyzes the recognition and processing of DNA lesions. UvrC both incises the 5' and 3' sides of the lesion. The N-terminal half is responsible for the 3' incision and the C-terminal half is responsible for the 5' incision	uvrC	GO:0005575,GO:0005622,GO:0005623,GO:0006950,GO:0006974,GO:0008150,GO:0009380,GO:0009987,GO:0032991,GO:0033554,GO:0044424,GO:0044464,GO:0050896,GO:0051716,GO:1902494,GO:1905347,GO:1905348,GO:1990391	-	ko:K03703	ko03420,map03420	-	-	-	ko00000,ko00001,ko03400	-	-	-	GIY-YIG,HHH_2,HHH_5,UVR,UvrC_HhH_N	-	-	-
MBU5978491	248	amino acid ABC transporter ATP-binding protein [Lacticaseibacillus rhamnosus].	E	ABC transporter, ATP-binding protein	glnQ	-	3.6.3.21	ko:K02028	-	M00236	-	-	ko00000,ko00002,ko01000,ko02000	3.A.1.3	-	-	ABC_tran	-	-	-
MBU5978492	485	ABC transporter substrate-binding protein/permease [Lacticaseibacillus rhamnosus].	P	ABC transporter permease	glnPH2	-	-	ko:K02029,ko:K02030	-	M00236	-	-	ko00000,ko00002,ko02000	3.A.1.3	-	-	BPD_transp_1,SBP_bac_3	signal_peptide	1_28	PossiblySecreted
MBU5978493	53	hypothetical protein KQ233_06035 [Lacticaseibacillus rhamnosus].	-	-	-	-	-	-	-	-	-	-	-	-	-	-	-	-	-	PossiblySecreted
MBU5978494	96	nucleoside triphosphate pyrophosphohydrolase family protein [Lacticaseibacillus rhamnosus].	S	mazG nucleotide pyrophosphohydrolase	-	-	-	-	-	-	-	-	-	-	-	-	MazG	-	-	PossiblySecreted
MBU5978495	199	ribosome biogenesis GTP-binding protein YihA/YsxC [Lacticaseibacillus rhamnosus].	D	Necessary for normal cell division and for the maintenance of normal septation	engB	GO:0005575,GO:0005622,GO:0005623,GO:0005737,GO:0005829,GO:0044424,GO:0044444,GO:0044464	-	ko:K03978	-	-	-	-	ko00000,ko03036	-	-	-	MMR_HSR1	-	-	PossiblySecreted
MBU5978496	416	ATP-dependent Clp protease ATP-binding subunit ClpX [Lacticaseibacillus rhamnosus].	O	ATP-dependent specificity component of the Clp protease. It directs the protease to specific substrates. Can perform chaperone functions in the absence of ClpP	clpX	GO:0000166,GO:0003674,GO:0003824,GO:0004176,GO:0005488,GO:0005524,GO:0006508,GO:0006807,GO:0008144,GO:0008150,GO:0008152,GO:0008233,GO:0009056,GO:0009057,GO:0009987,GO:0016462,GO:0016787,GO:0016817,GO:0016818,GO:0016887,GO:0017076,GO:0017111,GO:0019538,GO:0030163,GO:0030554,GO:0032553,GO:0032555,GO:0032559,GO:0035639,GO:0036094,GO:0042623,GO:0043167,GO:0043168,GO:0043170,GO:0044238,GO:0051301,GO:…	-	ko:K03544	ko04112,map04112	-	-	-	ko00000,ko00001,ko03110	-	-	-	AAA_2,ClpB_D2-small,zf-C4_ClpX	-	-	-
MBU5978497	446	trigger factor [Lacticaseibacillus rhamnosus].	D	Involved in protein export. Acts as a chaperone by maintaining the newly synthesized protein in an open conformation. Functions as a peptidyl-prolyl cis-trans isomerase	tig	GO:0005575,GO:0005622,GO:0005623,GO:0005737,GO:0044424,GO:0044464	-	ko:K03545	-	-	-	-	ko00000	-	-	-	FKBP_C,Trigger_C,Trigger_N	-	-	PossiblySecreted
MBU5978498	28	integrase core domain-containing protein, partial [Lacticaseibacillus rhamnosus].																-	-
MBU5978499	39	putative holin-like toxin [Lacticaseibacillus rhamnosus].																-	-
MBU5978500	491	UbiD family decarboxylase [Lacticaseibacillus rhamnosus].	H	3-octaprenyl-4-hydroxybenzoate carboxy-lyase	yclC	GO:0003674,GO:0003824,GO:0005575,GO:0005622,GO:0005623,GO:0005737,GO:0016829,GO:0016830,GO:0016831,GO:0044424,GO:0044464	4.1.1.61,4.1.1.98	ko:K01612,ko:K03182,ko:K16874	ko00130,ko00365,ko00627,ko01100,ko01110,ko01120,ko01220,map00130,map00365,map00627,map01100,map01110,map01120,map01220	M00117	R01238,R04985,R04986,R10213	RC00391,RC03086	ko00000,ko00001,ko00002,ko01000	-	-	-	UbiD	-	-	-
MBU5978501	190	UbiX family flavin prenyltransferase [Lacticaseibacillus rhamnosus].	H	Flavin prenyltransferase that catalyzes the synthesis of the prenylated FMN cofactor (prenyl-FMN) for 4-hydroxy-3- polyprenylbenzoic acid decarboxylase UbiD. The prenyltransferase is metal-independent and links a dimethylallyl moiety from dimethylallyl monophosphate (DMAP) to the flavin N5 and C6 atoms of FMN	ubiX	GO:0003674,GO:0003824,GO:0006732,GO:0008150,GO:0008152,GO:0009058,GO:0009108,GO:0009987,GO:0016829,GO:0016830,GO:0016831,GO:0044237,GO:0044249,GO:0051186,GO:0051188	2.5.1.129	ko:K03186	ko00130,ko00627,ko00940,ko01100,ko01110,ko01120,ko01220,map00130,map00627,map00940,map01100,map01110,map01120,map01220	M00117	R01238,R02952,R03367,R04985,R04986,R11225	RC00391,RC00814,RC03392	ko00000,ko00001,ko00002,ko01000	-	-	-	Flavoprotein	-	-	-
MBU5978502	463	anion permease [Lacticaseibacillus rhamnosus].	P	Sodium:sulfate symporter transmembrane region	-	-	-	-	-	-	-	-	-	-	-	-	Na_sulph_symp	-	-	PossiblySecreted
MBU5978503	299	LysR family transcriptional regulator [Lacticaseibacillus rhamnosus].	K	LysR substrate binding domain	-	-	-	-	-	-	-	-	-	-	-	-	HTH_1,LysR_substrate	-	-	-
MBU5978504	143	amino acid decarboxylase [Lacticaseibacillus rhamnosus].	-	-	-	-	-	-	-	-	-	-	-	-	-	-	-	-	-	PossiblySecreted
MBU5978505	145	MarR family winged helix-turn-helix transcriptional regulator [Lacticaseibacillus rhamnosus].	K	Transcriptional regulator	-	-	-	-	-	-	-	-	-	-	-	-	HTH_27,MarR,MarR_2	-	-	-
MBU5978506	460	DHA2 family efflux MFS transporter permease subunit [Lacticaseibacillus rhamnosus].	U	Major Facilitator Superfamily	-	-	-	ko:K18926	-	M00715	-	-	ko00000,ko00002,ko02000	2.A.1.3.30	-	-	MFS_1	-	-	PossiblySecreted
MBU5978507	242	class II aldolase/adducin family protein [Lacticaseibacillus rhamnosus].	G	Class II Aldolase and Adducin N-terminal domain	-	-	4.1.2.17	ko:K01628	ko00051,ko01120,map00051,map01120	-	R02262	RC00603,RC00604	ko00000,ko00001,ko01000	-	-	-	Aldolase_II	-	-	-
MBU5978508	78	hypothetical protein KQ233_06110 [Lacticaseibacillus rhamnosus].																-	-	PossiblySecreted
MBU5978509	522	PTS galactitol transporter subunit IIC [Lacticaseibacillus rhamnosus].	G	PTS system sugar-specific permease component	pts36C	-	-	ko:K02775	ko00052,ko01100,ko02060,map00052,map01100,map02060	M00279	R05570	RC00017,RC03206	ko00000,ko00001,ko00002,ko02000	4.A.5.1	-	-	EIIC-GAT	-	-	PossiblySecreted
MBU5978510	106	PTS sugar transporter subunit IIB [Lacticaseibacillus rhamnosus].	G	PTS system, Lactose/Cellobiose specific IIB subunit	-	-	2.7.1.200	ko:K02774	ko00052,ko01100,ko02060,map00052,map01100,map02060	M00279	R05570	RC00017,RC03206	ko00000,ko00001,ko00002,ko01000,ko02000	4.A.5.1	-	-	PTS_IIB	-	-	-
MBU5978511	159	PTS sugar transporter subunit IIA [Lacticaseibacillus rhamnosus].	G	Phosphoenolpyruvate-dependent sugar phosphotransferase system, EIIA 2	pts36A	-	2.7.1.200	ko:K02773	ko00052,ko01100,ko02060,map00052,map01100,map02060	M00279	R05570	RC00017,RC03206	ko00000,ko00001,ko00002,ko01000,ko02000	4.A.5.1	-	-	PTS_EIIA_2	-	-	-
MBU5978512	264	DeoR/GlpR family DNA-binding transcription regulator [Lacticaseibacillus rhamnosus].	K	DeoR C terminal sensor domain	rdrB	-	-	ko:K02444,ko:K22103	-	-	-	-	ko00000,ko03000	-	-	-	DeoRC,HTH_DeoR	-	-	-
MBU5978513	296	rhamnulose-1-phosphate aldolase [Lacticaseibacillus rhamnosus].	H	Catalyzes the reversible cleavage of L-rhamnulose-1- phosphate to dihydroxyacetone phosphate (DHAP) and L-lactaldehyde	rhaD	GO:0003674,GO:0003824,GO:0005575,GO:0005622,GO:0005623,GO:0005737,GO:0005829,GO:0005975,GO:0005996,GO:0008150,GO:0008152,GO:0009056,GO:0016052,GO:0016829,GO:0016830,GO:0016832,GO:0019321,GO:0019323,GO:0044238,GO:0044281,GO:0044282,GO:0044424,GO:0044444,GO:0044464,GO:0046365,GO:0071704,GO:1901575	4.1.2.19	ko:K01629	ko00040,ko00051,ko01120,map00040,map00051,map01120	-	R01785,R02263	RC00438,RC00599,RC00603,RC00604	ko00000,ko00001,ko01000	-	-	-	Aldolase_II	-	-	-
MBU5978514	426	L-rhamnose isomerase [Lacticaseibacillus rhamnosus].	G	L-rhamnose isomerase (RhaA)	rhaA	GO:0003674,GO:0003824,GO:0005975,GO:0005996,GO:0008150,GO:0008152,GO:0008740,GO:0009056,GO:0016052,GO:0016853,GO:0016860,GO:0016861,GO:0019299,GO:0019301,GO:0019318,GO:0019320,GO:0019321,GO:0019324,GO:0044238,GO:0044281,GO:0044282,GO:0046365,GO:0071704,GO:1901575	2.7.1.5,5.3.1.14	ko:K00848,ko:K01813	ko00040,ko00051,ko01120,map00040,map00051,map01120	-	R01902,R02437,R03014	RC00002,RC00017,RC00434	ko00000,ko00001,ko01000	-	-	-	RhaA	-	-	-
MBU5978515	104	L-rhamnose mutarotase [Lacticaseibacillus rhamnosus].	G	Involved in the anomeric conversion of L-rhamnose	rhaM	-	5.1.3.32	ko:K03534	-	-	R10819	RC00563	ko00000,ko01000	-	-	-	rhaM	-	-	-
MBU5978516	492	rhamnulokinase [Lacticaseibacillus rhamnosus].	F	Involved in the catabolism of L-rhamnose (6-deoxy-L- mannose). Catalyzes the transfer of the gamma-phosphate group from ATP to the 1-hydroxyl group of L-rhamnulose to yield L-rhamnulose 1-phosphate	rhaB	GO:0005975,GO:0005996,GO:0008150,GO:0008152,GO:0009056,GO:0016052,GO:0019299,GO:0019301,GO:0019318,GO:0019320,GO:0044238,GO:0044281,GO:0044282,GO:0046365,GO:0071704,GO:1901575	2.7.1.5	ko:K00848	ko00040,ko00051,ko01120,map00040,map00051,map01120	-	R01902,R03014	RC00002,RC00017	ko00000,ko00001,ko01000	-	-	-	FGGY_C,FGGY_N	-	-	-
MBU5978517	450	MFS transporter [Lacticaseibacillus rhamnosus].	P	Sugar (and other) transporter	iolF	GO:0003674,GO:0005215,GO:0005351,GO:0005402,GO:0006810,GO:0006811,GO:0006812,GO:0008150,GO:0008324,GO:0008643,GO:0015075,GO:0015077,GO:0015078,GO:0015144,GO:0015291,GO:0015293,GO:0015294,GO:0015295,GO:0015318,GO:0015672,GO:0022804,GO:0022857,GO:0022890,GO:0034219,GO:0034220,GO:0051179,GO:0051234,GO:0055085,GO:0071702,GO:0098655,GO:0098660,GO:0098662,GO:1902600	-	ko:K06610	-	-	-	-	ko00000,ko02000	2.A.1.1.27	-	-	MFS_1,Sugar_tr	-	-	PossiblySecreted
MBU5978518	340	helix-turn-helix domain-containing protein [Lacticaseibacillus rhamnosus].	K	helix_turn_helix, arabinose operon control protein	-	-	-	-	-	-	-	-	-	-	-	-	AraC_binding,HTH_18	-	-	-
MBU5978519	373	NAD(P)-dependent alcohol dehydrogenase [Lacticaseibacillus rhamnosus].	C	Zn-dependent alcohol dehydrogenases, class III	adhC	-	1.1.1.90	ko:K00055	ko00350,ko00360,ko00622,ko00623,ko01100,ko01120,ko01220,map00350,map00360,map00622,map00623,map01100,map01120,map01220	M00537,M00538	R01763,R02611,R04304,R05282,R05347,R05348	RC00087,RC00116	ko00000,ko00001,ko00002,ko01000	-	-	-	ADH_N,ADH_zinc_N	-	-	-
MBU5978520	129	YxeA family protein [Lacticaseibacillus rhamnosus].	S	Protein of unknown function (DUF1093)	-	-	-	-	-	-	-	-	-	-	-	-	DUF1093	-	-	PossiblySecreted
MBU5978521	221	hypothetical protein KQ233_06175 [Lacticaseibacillus rhamnosus].	-	-	-	-	-	-	-	-	-	-	-	-	-	-	-	-	-	PossiblySecreted
MBU5978522	560	alpha-glucosidase [Lacticaseibacillus rhamnosus].	G	Alpha amylase, catalytic domain protein	-	-	3.2.1.10,3.2.1.20	ko:K01182,ko:K01187	ko00052,ko00500,ko01100,map00052,map00500,map01100	-	R00028,R00801,R00802,R01718,R01791,R06087,R06088,R06199	RC00028,RC00049,RC00059,RC00077,RC00451	ko00000,ko00001,ko01000	-	GH13,GH31	-	Alpha-amylase,Malt_amylase_C	-	-	-
MBU5978523	744	FIVAR domain-containing protein [Lacticaseibacillus rhamnosus].	M	Right handed beta helix region	-	-	-	-	-	-	-	-	-	-	-	-	Gram_pos_anchor	-	-	PossiblySecreted
MBU5978524	312	hypothetical protein KQ233_06190 [Lacticaseibacillus rhamnosus].	-	-	-	-	-	-	-	-	-	-	-	-	-	-	-	-	-	PossiblySecreted
MBU5978525	641	heparinase II/III family protein [Lacticaseibacillus rhamnosus].	M	Heparinase II/III N-terminus	-	-	-	-	-	-	-	-	-	-	-	-	Hepar_II_III,Hepar_II_III_N	-	-	-
MBU5978526	115	preprotein translocase subunit YajC [Lacticaseibacillus rhamnosus].																-	-	PossiblySecreted
MBU5978527	155	PTS fructose transporter subunit IIA [Lacticaseibacillus rhamnosus].	G	PTS system fructose IIA component	-	-	-	ko:K02744	ko00052,ko02060,map00052,map02060	M00277,M00287	R08366,R08367	RC00017,RC03206	ko00000,ko00001,ko00002,ko01000,ko02000	4.A.6.1.4,4.A.6.1.5	-	-	EIIA-man	-	-	-
MBU5978528	271	PTS system mannose/fructose/sorbose family transporter subunit IID [Lacticaseibacillus rhamnosus].	G	PTS system mannose/fructose/sorbose family IID component	agaD	-	-	ko:K02747	ko00052,ko02060,map00052,map02060	M00277	R08366	RC00017	ko00000,ko00001,ko00002,ko02000	4.A.6.1.4	-	-	EIID-AGA	-	-	PossiblySecreted
MBU5978529	270	PTS sugar transporter subunit IIC [Lacticaseibacillus rhamnosus].	G	PTS system sorbose-specific iic component	-	-	-	ko:K02746	ko00052,ko02060,map00052,map02060	M00277	R08366	RC00017	ko00000,ko00001,ko00002,ko02000	4.A.6.1.4	-	-	EII-Sor	-	-	PossiblySecreted
MBU5978530	166	PTS sugar transporter subunit IIB [Lacticaseibacillus rhamnosus].	G	PTS system sorbose subfamily IIB component	-	-	-	ko:K02745	ko00052,ko02060,map00052,map02060	M00277	R08366	RC00017	ko00000,ko00001,ko00002,ko01000,ko02000	4.A.6.1.4	-	-	PTSIIB_sorb	-	-	-
MBU5978531	392	glycoside hydrolase family 88 protein [Lacticaseibacillus rhamnosus].	S	Glycosyl Hydrolase Family 88	ugl	GO:0000272,GO:0003674,GO:0003824,GO:0004553,GO:0005975,GO:0005976,GO:0008150,GO:0008152,GO:0009056,GO:0009057,GO:0009405,GO:0015929,GO:0016052,GO:0016787,GO:0016798,GO:0033931,GO:0043170,GO:0044238,GO:0044419,GO:0051704,GO:0052757,GO:0071704,GO:1901575	3.2.1.180	ko:K18581	-	-	R10867	RC00049,RC02427	ko00000,ko01000	-	GH88	-	Glyco_hydro_88	-	-	PossiblySecreted
MBU5978532	276	hypothetical protein KQ233_06230 [Lacticaseibacillus rhamnosus].	S	Psort location Cytoplasmic, score	-	-	-	-	-	-	-	-	-	-	-	-	-	-	-	-
MBU5978533	255	IclR family transcriptional regulator [Lacticaseibacillus rhamnosus].	K	Bacterial transcriptional regulator	-	-	-	-	-	-	-	-	-	-	-	-	HTH_IclR,IclR	-	-	-
MBU5978534	281	5-dehydro-4-deoxy-D-glucuronate isomerase [Lacticaseibacillus rhamnosus].	G	Catalyzes the isomerization of 5-dehydro-4-deoxy-D- glucuronate to 3-deoxy-D-glycero-2,5-hexodiulosonate	kduI	-	5.3.1.17	ko:K01815	ko00040,map00040	-	R04383	RC00541	ko00000,ko00001,ko01000	-	-	-	KduI	-	-	-
MBU5978535	274	2-dehydro-3-deoxy-D-gluconate 5-dehydrogenase KduD [Lacticaseibacillus rhamnosus].	IQ	Dehydrogenases with different specificities (related to short-chain alcohol dehydrogenases)	kduD	-	1.1.1.127	ko:K00065	ko00040,map00040	-	R01542	RC00089	ko00000,ko00001,ko01000	-	-	-	adh_short,adh_short_C2	-	-	-
MBU5978536	217	bifunctional 2-keto-4-hydroxyglutarate aldolase/2-keto-3-deoxy-6-phosphogluconate aldolase [Lacticaseibacillus rhamnosus].	G	KDPG and KHG aldolase	eda	-	4.1.2.14,4.1.3.42	ko:K01625	ko00030,ko00630,ko01100,ko01120,ko01200,map00030,map00630,map01100,map01120,map01200	M00008,M00061,M00308,M00631	R00470,R05605	RC00307,RC00308,RC00435	ko00000,ko00001,ko00002,ko01000	-	-	-	Aldolase	-	-	-
MBU5978537	339	sugar kinase [Lacticaseibacillus rhamnosus].	G	pfkB family carbohydrate kinase	kdgK	-	2.7.1.45	ko:K00874	ko00030,ko01100,ko01120,ko01200,map00030,map01100,map01120,map01200	M00061,M00308,M00631	R01541	RC00002,RC00017	ko00000,ko00001,ko00002,ko01000	-	-	-	PfkB	-	-	-
MBU5978538	229	ribose-5-phosphate isomerase RpiA [Lacticaseibacillus rhamnosus].	G	Catalyzes the reversible conversion of ribose-5- phosphate to ribulose 5-phosphate	rpiA	-	5.3.1.6	ko:K01807	ko00030,ko00710,ko01100,ko01110,ko01120,ko01130,ko01200,ko01230,map00030,map00710,map01100,map01110,map01120,map01130,map01200,map01230	M00004,M00007,M00165,M00167,M00580	R01056	RC00434	ko00000,ko00001,ko00002,ko01000	-	-	-	Rib_5-P_isom_A	-	-	-
MBU5978539	706	alpha-galactosidase [Lacticaseibacillus rhamnosus].	G	Melibiase	-	-	-	-	-	-	-	-	-	-	-	-	Glyco_hydro_36N,Melibiase	-	-	-
MBU5978540	163	PTS sugar transporter subunit IIB [Lacticaseibacillus rhamnosus].	G	PTS system sorbose subfamily IIB component	-	-	2.7.1.191	ko:K02794	ko00051,ko00520,ko01100,ko02060,map00051,map00520,map01100,map02060	M00276	R02630	RC00017,RC03206	ko00000,ko00001,ko00002,ko01000,ko02000	4.A.6.1	-	-	PTSIIB_sorb	-	-	-
MBU5978541	279	PTS system mannose/fructose/sorbose family transporter subunit IID [Lacticaseibacillus rhamnosus].	G	PTS system mannose/fructose/sorbose family IID component	-	-	-	ko:K02796	ko00051,ko00520,ko01100,ko02060,map00051,map00520,map01100,map02060	M00276	R02630	RC00017,RC03206	ko00000,ko00001,ko00002,ko02000	4.A.6.1	-	-	EIID-AGA	-	-	PossiblySecreted
MBU5978542	268	PTS sugar transporter subunit IIC [Lacticaseibacillus rhamnosus].	G	PTS system sorbose-specific iic component	XK27_08455	-	-	ko:K02795	ko00051,ko00520,ko01100,ko02060,map00051,map00520,map01100,map02060	M00276	R02630	RC00017,RC03206	ko00000,ko00001,ko00002,ko02000	4.A.6.1	-	-	EII-Sor	-	-	PossiblySecreted
MBU5978543	135	PTS fructose transporter subunit IIA [Lacticaseibacillus rhamnosus].	G	phosphoenolpyruvate-dependent sugar phosphotransferase system	-	-	2.7.1.191	ko:K02793	ko00051,ko00520,ko01100,ko02060,map00051,map00520,map01100,map02060	M00276	R02630	RC00017,RC03206	ko00000,ko00001,ko00002,ko01000,ko02000	4.A.6.1	-	-	EIIA-man	-	-	-
MBU5978544	358	GntR family transcriptional regulator [Lacticaseibacillus rhamnosus].	K	Transcriptional regulator	araR	-	-	ko:K02103	-	-	-	-	ko00000,ko03000	-	-	-	GntR,Peripla_BP_3	-	-	-
MBU5978545	461	6-phospho-alpha-glucosidase [Lacticaseibacillus rhamnosus].	G	Family 4 glycosyl hydrolase C-terminal domain	-	-	3.2.1.122	ko:K01232	ko00500,map00500	-	R00837,R00838,R06113	RC00049	ko00000,ko00001,ko01000	-	GH4	-	Glyco_hydro_4,Glyco_hydro_4C	-	-	-
MBU5978546	534	PTS transporter subunit EIIC [Lacticaseibacillus rhamnosus].	G	phosphotransferase system, EIIB	-	-	2.7.1.199,2.7.1.208	ko:K02790,ko:K02791	ko00010,ko00500,ko00520,ko02060,map00010,map00500,map00520,map02060	M00266	R02738,R04111	RC00017,RC03206	ko00000,ko00001,ko00002,ko01000,ko02000	4.A.1.1.3	-	-	PTS_EIIB,PTS_EIIC	-	-	PossiblySecreted
MBU5978547	64	hypothetical protein KQ233_06310 [Lacticaseibacillus rhamnosus].																-	-	PossiblySecreted
MBU5978548	249	MurR/RpiR family transcriptional regulator [Lacticaseibacillus rhamnosus].	K	Helix-turn-helix domain, rpiR family	-	-	-	-	-	-	-	-	-	-	-	-	HTH_6,SIS	-	-	-
MBU5978549	161	PTS glucose transporter subunit IIA [Lacticaseibacillus rhamnosus].	G	phosphoenolpyruvate-dependent sugar phosphotransferase system, EIIA 1	ptbA	-	2.7.1.208	ko:K02755,ko:K02777,ko:K20107,ko:K20108	ko00010,ko00500,ko00520,ko02026,ko02060,ko05111,map00010,map00500,map00520,map02026,map02060,map05111	M00265,M00266,M00268,M00270,M00271,M00272,M00303,M00806	R02738,R02780,R04111,R04394,R05132,R08559	RC00017,RC03206	ko00000,ko00001,ko00002,ko01000,ko02000	4.A.1.1.1,4.A.1.1.11,4.A.1.1.12,4.A.1.2.11,4.A.1.2.2,4.A.1.2.5,4.A.1.2.6	-	-	PTS_EIIA_1	-	-	-
MBU5978550	39	putative holin-like toxin [Lacticaseibacillus rhamnosus].																-	-
MBU5978551	254	KDGP aldolase family protein [Lacticaseibacillus rhamnosus].	S	KDGP aldolase	-	-	4.1.2.14	ko:K17463	ko00030,ko01100,ko01120,map00030,map01100,map01120	M00061,M00631	R05605	RC00307,RC00435	ko00000,ko00001,ko00002,ko01000	-	-	-	KDGP_aldolase	-	-	-
MBU5978552	366	DgaE family pyridoxal phosphate-dependent ammonia lyase [Lacticaseibacillus rhamnosus].	H	L-seryl-tRNA selenium transferase	selA	-	2.9.1.1	ko:K01042	ko00450,ko00970,map00450,map00970	-	R08219	RC01246	ko00000,ko00001,ko01000	-	-	-	SelA	-	-	-
MBU5978553	373	amidohydrolase/deacetylase family metallohydrolase [Lacticaseibacillus rhamnosus].	S	Amidohydrolase family	dho	-	3.5.2.3	ko:K01465	ko00240,ko01100,map00240,map01100	M00051	R01993	RC00632	ko00000,ko00001,ko00002,ko01000	-	-	-	Amidohydro_1	-	-	-
MBU5978554	231	DUF4310 family protein [Lacticaseibacillus rhamnosus].	S	Domain of unknown function (DUF4310)	-	-	-	-	-	-	-	-	-	-	-	-	DUF4310	-	-	PossiblySecreted
MBU5978555	259	DUF4311 domain-containing protein [Lacticaseibacillus rhamnosus].	S	Domain of unknown function (DUF4311)	-	-	-	-	-	-	-	-	-	-	-	-	DUF4311	-	-	PossiblySecreted
MBU5978556	122	DUF4312 family protein [Lacticaseibacillus rhamnosus].	S	Domain of unknown function (DUF4312)	-	-	-	-	-	-	-	-	-	-	-	-	DUF4312	-	-	PossiblySecreted
MBU5978557	119	glycine-rich SFCGS family protein [Lacticaseibacillus rhamnosus].	S	Glycine-rich SFCGS	-	-	-	-	-	-	-	-	-	-	-	-	Gly_rich_SFCGS	-	-	-
MBU5978558	118	PRD domain-containing protein [Lacticaseibacillus rhamnosus].	S	PRD domain	-	-	-	-	-	-	-	-	-	-	-	-	PRD	-	-	-
MBU5978559	623	transcription antiterminator [Lacticaseibacillus rhamnosus].	K	Mga helix-turn-helix domain	-	-	-	-	-	-	-	-	-	-	-	-	HTH_11,PRD	-	-	-
MBU5978560	223	transaldolase [Lacticaseibacillus rhamnosus].	H	Pfam:Transaldolase	-	-	-	-	-	-	-	-	-	-	-	-	TAL_FSA	-	-	-
MBU5978561	127	PTS glucitol/sorbitol transporter subunit IIA [Lacticaseibacillus rhamnosus].	G	PTS system glucitol/sorbitol-specific IIA component	-	-	2.7.1.198	ko:K02781	ko00051,ko02060,map00051,map02060	M00280	R05820	RC00017,RC03206	ko00000,ko00001,ko00002,ko01000,ko02000	4.A.4.1	-	-	PTSIIA_gutA	-	-	-
MBU5978562	371	PTS glucitol/sorbitol transporter subunit IIB [Lacticaseibacillus rhamnosus].	G	Sorbitol phosphotransferase enzyme II N-terminus	srlE	-	2.7.1.198	ko:K02782,ko:K02783	ko00051,ko02060,map00051,map02060	M00280	R05820	RC00017,RC03206	ko00000,ko00001,ko00002,ko01000,ko02000	4.A.4.1	-	-	EIIBC-GUT_C,EIIBC-GUT_N	-	-	PossiblySecreted
MBU5978563	189	PTS glucitol/sorbitol transporter subunit IIC [Lacticaseibacillus rhamnosus].	G	PTS system enzyme II sorbitol-specific factor	srlA	-	-	ko:K02783	ko00051,ko02060,map00051,map02060	M00280	R05820	RC00017,RC03206	ko00000,ko00001,ko00002,ko02000	4.A.4.1	-	-	EII-GUT	-	-	PossiblySecreted
MBU5978564	169	transcriptional regulator GutM [Lacticaseibacillus rhamnosus].	K	Glucitol operon activator protein (GutM)	srlM1	-	-	-	-	-	-	-	-	-	-	-	GutM	-	-	PossiblySecreted
MBU5978565	622	HTH domain-containing protein [Lacticaseibacillus rhamnosus].	GKT	Mga helix-turn-helix domain	srlM	-	-	ko:K03491	-	-	-	-	ko00000,ko03000	-	-	-	HTH_11,Mga,PRD,PTS_EIIA_2	-	-	-
MBU5978566	266	SDR family oxidoreductase [Lacticaseibacillus rhamnosus].	IQ	NAD dependent epimerase/dehydratase family	srlD	-	1.1.1.140	ko:K00068	ko00051,map00051	-	R05607	RC00085	ko00000,ko00001,ko01000	-	-	-	adh_short	-	-	PossiblySecreted
MBU5978567	242	L-ribulose-5-phosphate 4-epimerase [Lacticaseibacillus rhamnosus].	G	links the arabinose metabolic pathway to the pentose phosphate pathway and allows the bacteria to use arabinose as an energy source	araD	GO:0003674,GO:0003824,GO:0005488,GO:0005575,GO:0005622,GO:0005623,GO:0005737,GO:0005829,GO:0005975,GO:0005996,GO:0006793,GO:0006796,GO:0008150,GO:0008152,GO:0008270,GO:0008742,GO:0009056,GO:0009058,GO:0009987,GO:0016052,GO:0016829,GO:0016830,GO:0016832,GO:0016853,GO:0016854,GO:0016857,GO:0019321,GO:0019323,GO:0019566,GO:0019568,GO:0019569,GO:0019572,GO:0019637,GO:0043167,GO:0043169,GO:0044237,GO:…	5.1.3.4	ko:K03077	ko00040,ko00053,ko01100,ko01120,map00040,map00053,map01100,map01120	M00550	R05850	RC01479	ko00000,ko00001,ko00002,ko01000	-	-	-	Aldolase_II	-	-	PossiblySecreted
MBU5978568	273	Cof-type HAD-IIB family hydrolase [Lacticaseibacillus rhamnosus].	S	Sucrose-6F-phosphate phosphohydrolase	-	-	-	-	-	-	-	-	-	-	-	-	Hydrolase_3	-	-	-
MBU5978569	295	L-ribulose-5-phosphate 3-epimerase [Lacticaseibacillus rhamnosus].	G	Xylose isomerase-like TIM barrel	sga	-	5.1.3.22	ko:K03079	ko00040,ko00053,ko01100,ko01120,map00040,map00053,map01100,map01120	M00550	R03244	RC00540	ko00000,ko00001,ko00002,ko01000	-	-	-	AP_endonuc_2	-	-	-
MBU5978570	259	DeoR/GlpR family DNA-binding transcription regulator [Lacticaseibacillus rhamnosus].	K	DeoR C terminal sensor domain	-	-	-	-	-	-	-	-	-	-	-	-	DeoRC,HTH_DeoR	-	-	-
MBU5978571	213	3-keto-L-gulonate-6-phosphate decarboxylase UlaD [Lacticaseibacillus rhamnosus].	G	Orotidine 5'-phosphate decarboxylase / HUMPS family	ulaD	-	4.1.1.85,4.1.2.43	ko:K03078,ko:K08093	ko00030,ko00040,ko00053,ko00680,ko01100,ko01120,ko01200,ko01230,map00030,map00040,map00053,map00680,map01100,map01120,map01200,map01230	M00345,M00550,M00580	R05338,R07125	RC00421,RC00422,RC01721	ko00000,ko00001,ko00002,ko01000	-	-	-	OMPdecase	-	-	-
MBU5978572	97	PTS sugar transporter subunit IIB [Lacticaseibacillus rhamnosus].	G	PTS system, Lactose/Cellobiose specific IIB subunit	sgaB	-	2.7.1.194	ko:K02822	ko00053,ko01100,ko01120,ko02060,map00053,map01100,map01120,map02060	M00283,M00550	R07671	RC00017,RC03206	ko00000,ko00001,ko00002,ko01000,ko02000	4.A.7.1	-	-	PTS_IIB	-	-	-
MBU5978573	506	PTS ascorbate transporter subunit IIC [Lacticaseibacillus rhamnosus].	S	PTS system sugar-specific permease component	sgaT	-	-	ko:K03475	ko00053,ko01100,ko01120,ko02060,map00053,map01100,map01120,map02060	M00283,M00550	R07671	RC00017,RC03206	ko00000,ko00001,ko00002,ko02000	4.A.7.1	-	-	EIIC-GAT	-	-	PossiblySecreted
MBU5978574	152	PTS sugar transporter subunit IIA [Lacticaseibacillus rhamnosus].	G	Phosphoenolpyruvate-dependent sugar phosphotransferase system, EIIA 2	-	-	2.7.1.194	ko:K02821	ko00053,ko01100,ko01120,ko02060,map00053,map01100,map01120,map02060	M00283,M00550	R07671	RC00017,RC03206	ko00000,ko00001,ko00002,ko01000,ko02000	4.A.7.1	-	-	PTS_EIIA_2	-	-	-
MBU5978575	356	L-ascorbate 6-phosphate lactonase [Lacticaseibacillus rhamnosus].	S	Beta-lactamase superfamily domain	ulaG	-	-	ko:K03476	ko00053,ko01100,ko01120,map00053,map01100,map01120	M00550	R07677	RC02793	ko00000,ko00001,ko00002,ko01000	-	-	-	Lactamase_B_2,Lactamase_B_3	-	-	-
MBU5978576	1494	S8 family serine peptidase [Lacticaseibacillus rhamnosus].	O	Belongs to the peptidase S8 family	prtP	-	3.4.21.96	ko:K01361	-	-	-	-	ko00000,ko01000,ko01002,ko03110	-	-	-	PA,Peptidase_S8,SLAP,fn3_5	signal_peptide	1_47	PossiblySecreted
MBU5978577	88	hypothetical protein KQ233_06460 [Lacticaseibacillus rhamnosus].	-	-	-	-	-	-	-	-	-	-	-	-	-	-	-	-	-	-
MBU5978578	298	ROK family protein [Lacticaseibacillus rhamnosus].	GK	ROK family	-	-	-	-	-	-	-	-	-	-	-	-	ROK	-	-	-
MBU5978579	320	N(4)-(beta-N-acetylglucosaminyl)-L-asparaginase [Lacticaseibacillus rhamnosus].	E	Asparaginase	asnA2	-	3.5.1.1	ko:K01424	ko00250,ko00460,ko01100,ko01110,map00250,map00460,map01100,map01110	-	R00485	RC00010,RC02798	ko00000,ko00001,ko01000	-	-	-	Asparaginase_2	-	-	-
MBU5978580	439	Sapep family Mn(2+)-dependent dipeptidase [Lacticaseibacillus rhamnosus].	E	Peptidase family M20/M25/M40	-	-	-	-	-	-	-	-	-	-	-	-	Peptidase_M20	-	-	-
MBU5978581	239	GntR family transcriptional regulator [Lacticaseibacillus rhamnosus].	K	UTRA	-	-	-	ko:K03710	-	-	-	-	ko00000,ko03000	-	-	-	GntR,UTRA	-	-	-
MBU5978582	344	alpha-L-fucosidase [Lacticaseibacillus rhamnosus].	G	Alpha-L-fucosidase	-	-	3.2.1.51	ko:K01206	ko00511,map00511	-	-	-	ko00000,ko00001,ko01000,ko04147	-	GH29	-	Alpha_L_fucos	-	-	PossiblySecreted
MBU5978583	310	NAD-dependent epimerase/dehydratase family protein [Lacticaseibacillus rhamnosus].	GM	NAD dependent epimerase/dehydratase family	-	-	-	-	-	-	-	-	-	-	-	-	Epimerase	-	-	-
MBU5978584	226	type 1 glutamine amidotransferase domain-containing protein [Lacticaseibacillus rhamnosus].	S	DJ-1/PfpI family	-	-	-	-	-	-	-	-	-	-	-	-	DJ-1_PfpI	-	-	-
MBU5978585	102	metalloregulator ArsR/SmtB family transcription factor [Lacticaseibacillus rhamnosus].	K	helix_turn_helix, Arsenical Resistance Operon Repressor	-	-	-	-	-	-	-	-	-	-	-	-	HTH_5	-	-	-
MBU5978586	166	GNAT family N-acetyltransferase [Lacticaseibacillus rhamnosus].	K	Acetyltransferase (GNAT) domain	-	-	-	ko:K03828	-	-	-	-	ko00000,ko01000	-	-	-	Acetyltransf_1,Acetyltransf_10,Acetyltransf_7	-	-	-
MBU5978587	209	NUDIX hydrolase [Lacticaseibacillus rhamnosus].	F	NUDIX domain	yjhB	-	3.6.1.13	ko:K01515	ko00230,map00230	-	R01054	RC00002	ko00000,ko00001,ko01000	-	-	-	NUDIX,Nudix_N	-	-	-
MBU5978588	1782	discoidin domain-containing protein [Lacticaseibacillus rhamnosus].	G	Belongs to the glycosyl hydrolase 31 family	-	-	-	-	-	-	-	-	-	-	-	-	DUF4968,DUF5110,F5_F8_type_C,FIVAR,Gal_mutarotas_2,Glyco_hydro_31	signal_peptide	1_42	PossiblySecreted
MBU5978589	236	NUDIX domain-containing protein [Lacticaseibacillus rhamnosus].	F	NUDIX domain	-	-	-	-	-	-	-	-	-	-	-	-	NUDIX	-	-	-
MBU5978590	186	cysteine hydrolase [Lacticaseibacillus rhamnosus].	Q	Isochorismatase family	pncA	-	-	-	-	-	-	-	-	-	-	-	Isochorismatase	-	-	-
MBU5978591	477	nicotinate phosphoribosyltransferase [Lacticaseibacillus rhamnosus].	F	Catalyzes the synthesis of beta-nicotinate D- ribonucleotide from nicotinate and 5-phospho-D-ribose 1-phosphate at the expense of ATP	nadC2	-	6.3.4.21	ko:K00763	ko00760,ko01100,map00760,map01100	-	R01724	RC00033	ko00000,ko00001,ko01000	-	-	-	NAPRTase	-	-	-
MBU5978592	232	glycerophosphodiester phosphodiesterase [Lacticaseibacillus rhamnosus].	C	glycerophosphoryl diester phosphodiesterase	glpQ1	-	3.1.4.46	ko:K01126	ko00564,map00564	-	R01030,R01470	RC00017,RC00425	ko00000,ko00001,ko01000	-	-	-	GDPD	-	-	-
MBU5978593	136	arsenate reductase (thioredoxin) [Lacticaseibacillus rhamnosus].	T	Belongs to the low molecular weight phosphotyrosine protein phosphatase family	arsC	GO:0003674,GO:0003824,GO:0008150,GO:0008152,GO:0008794,GO:0016491,GO:0030611,GO:0030613,GO:0030614,GO:0042221,GO:0046685,GO:0050896,GO:0055114	1.20.4.1	ko:K03741	-	-	-	-	ko00000,ko01000	-	-	-	LMWPc	-	-	-
MBU5978594	457	ABC transporter substrate-binding protein [Lacticaseibacillus rhamnosus].	G	Bacterial extracellular solute-binding protein	ugpB	-	-	ko:K05813	ko02010,map02010	M00198	-	-	ko00000,ko00001,ko00002,ko02000	3.A.1.1.3	-	-	SBP_bac_8	signal_peptide	1_33	PossiblySecreted
MBU5978595	271	carbohydrate ABC transporter permease [Lacticaseibacillus rhamnosus].	G	ABC transporter permease	ugpE	-	-	ko:K05815	ko02010,map02010	M00198	-	-	ko00000,ko00001,ko00002,ko02000	3.A.1.1.3	-	-	BPD_transp_1	-	-	PossiblySecreted
MBU5978596	310	sugar ABC transporter permease [Lacticaseibacillus rhamnosus].	P	ABC-type sugar transport systems, permease components	-	-	-	ko:K05814	ko02010,map02010	M00198	-	-	ko00000,ko00001,ko00002,ko02000	3.A.1.1.3	-	-	BPD_transp_1	-	-	PossiblySecreted
MBU5978597	371	ABC transporter ATP-binding protein [Lacticaseibacillus rhamnosus].	E	Belongs to the ABC transporter superfamily	ugpC	-	3.6.3.20	ko:K05816,ko:K10112	ko02010,map02010	M00194,M00196,M00197,M00198,M00200,M00201,M00206,M00207,M00491,M00602,M00605,M00606	-	-	ko00000,ko00001,ko00002,ko01000,ko02000	3.A.1.1,3.A.1.1.3	-	-	ABC_tran,TOBE_2	-	-	-
MBU5978598	429	MFS transporter [Lacticaseibacillus rhamnosus].	EGP	Transmembrane secretion effector	-	-	-	-	-	-	-	-	-	-	-	-	MFS_1,MFS_3	-	-	PossiblySecreted
MBU5978599	261	class A beta-lactamase-related serine hydrolase [Lacticaseibacillus rhamnosus].	V	Beta-lactamase enzyme family	-	-	3.5.2.6	ko:K17836	ko00311,ko01130,ko01501,map00311,map01130,map01501	M00627,M00628	R06363	RC01499	ko00000,ko00001,ko00002,ko01000,ko01504	-	-	-	Beta-lactamase2	-	-	-
MBU5978600	332	beta-lactamase family protein [Lacticaseibacillus rhamnosus].	V	Beta-lactamase	-	-	-	-	-	-	-	-	-	-	-	-	Beta-lactamase	-	-	-
MBU5978601	306	N-acetylmuramic acid 6-phosphate etherase [Lacticaseibacillus rhamnosus].	G	Specifically catalyzes the cleavage of the D-lactyl ether substituent of MurNAc 6-phosphate, producing GlcNAc 6- phosphate and D-lactate	murQ	-	4.2.1.126	ko:K07106	ko00520,ko01100,map00520,map01100	-	R08555	RC00397,RC00746	ko00000,ko00001,ko01000	-	-	-	SIS,SIS_2	-	-	-
MBU5978602	315	MurR/RpiR family transcriptional regulator [Lacticaseibacillus rhamnosus].	K	Helix-turn-helix domain, rpiR family	-	-	-	-	-	-	-	-	-	-	-	-	HTH_6,SIS	-	-	-
MBU5978603	161	PTS sugar transporter subunit IIB [Lacticaseibacillus rhamnosus].	G	PTS system sorbose subfamily IIB component	-	-	2.7.1.191	ko:K02794	ko00051,ko00520,ko01100,ko02060,map00051,map00520,map01100,map02060	M00276	R02630	RC00017,RC03206	ko00000,ko00001,ko00002,ko01000,ko02000	4.A.6.1	-	-	PTSIIB_sorb	-	-	-
MBU5978604	278	PTS system mannose/fructose/sorbose family transporter subunit IID [Lacticaseibacillus rhamnosus].	G	PTS system mannose/fructose/sorbose family IID component	-	-	-	ko:K02796	ko00051,ko00520,ko01100,ko02060,map00051,map00520,map01100,map02060	M00276	R02630	RC00017,RC03206	ko00000,ko00001,ko00002,ko02000	4.A.6.1	-	-	EIID-AGA	-	-	PossiblySecreted
MBU5978605	277	PTS sugar transporter subunit IIC [Lacticaseibacillus rhamnosus].	G	PTS system sorbose-specific iic component	XK27_08455	-	-	ko:K02795	ko00051,ko00520,ko01100,ko02060,map00051,map00520,map01100,map02060	M00276	R02630	RC00017,RC03206	ko00000,ko00001,ko00002,ko02000	4.A.6.1	-	-	EII-Sor	-	-	PossiblySecreted
MBU5978606	355	hydrolase [Lacticaseibacillus rhamnosus].	S	endonuclease exonuclease phosphatase family protein	-	-	-	-	-	-	-	-	-	-	-	-	Exo_endo_phos	-	-	PossiblySecreted
MBU5978607	310	bifunctional oligoribonuclease/PAP phosphatase NrnA [Lacticaseibacillus rhamnosus].	S	DHHA1 domain protein	nrnA	-	3.1.13.3,3.1.3.7	ko:K06881	ko00920,ko01100,ko01120,map00920,map01100,map01120	-	R00188,R00508	RC00078	ko00000,ko00001,ko01000,ko03400	-	-	-	DHH,DHHA1	-	-	-
MBU5978608	248	SAM-dependent methyltransferase [Lacticaseibacillus rhamnosus].	Q	Methyltransferase	-	-	-	-	-	-	-	-	-	-	-	-	Methyltransf_11	-	-	-
MBU5978609	106	multidrug efflux SMR transporter [Lacticaseibacillus rhamnosus].	U	Multidrug resistance protein	sugE	-	-	ko:K11741	-	-	-	-	ko00000,ko02000	2.A.7.1	-	-	Multi_Drug_Res	-	-	PossiblySecreted
MBU5978610	84	type II toxin-antitoxin system PrlF family antitoxin [Lacticaseibacillus rhamnosus].																-	-	-
MBU5978611	515	ABC transporter ATP-binding protein/permease [Lacticaseibacillus rhamnosus].	V	ABC transporter transmembrane region	-	-	-	-	-	-	-	-	-	-	-	-	ABC_membrane,ABC_tran	-	-	PossiblySecreted
MBU5978612	109	hypothetical protein KQ233_06640 [Lacticaseibacillus rhamnosus].	-	-	-	-	-	-	-	-	-	-	-	-	-	-	-	-	-	PossiblySecreted
MBU5978613	82	hypothetical protein KQ233_06645 [Lacticaseibacillus rhamnosus].	-	-	-	-	-	-	-	-	-	-	-	-	-	-	-	-	-	PossiblySecreted
MBU5978614	207	alpha/beta hydrolase [Lacticaseibacillus rhamnosus].	S	alpha beta	-	-	-	-	-	-	-	-	-	-	-	-	-	-	-	-
MBU5978615	166	GNAT family N-acetyltransferase [Lacticaseibacillus rhamnosus].	K	FR47-like protein	yfbM	-	-	-	-	-	-	-	-	-	-	-	Acetyltransf_1,Acetyltransf_10	-	-	-
MBU5978616	249	tyrosine-protein phosphatase [Lacticaseibacillus rhamnosus].	T	Tyrosine phosphatase family	ptp1	-	3.1.3.48	ko:K01104	-	-	-	-	ko00000,ko01000	-	-	-	Y_phosphatase3	-	-	-
MBU5978617	159	GNAT family N-acetyltransferase [Lacticaseibacillus rhamnosus].	K	Acetyltransferase (GNAT) domain	-	-	-	-	-	-	-	-	-	-	-	-	Acetyltransf_10	-	-	-
MBU5978618	223	hypothetical protein KQ233_06670 [Lacticaseibacillus rhamnosus].	-	-	-	-	-	-	-	-	-	-	-	-	-	-	-	-	-	-
MBU5978619	159	23S rRNA (pseudouridine(1915)-N(3))-methyltransferase RlmH [Lacticaseibacillus rhamnosus].	J	Specifically methylates the pseudouridine at position 1915 (m3Psi1915) in 23S rRNA	rlmH	-	2.1.1.177	ko:K00783	-	-	-	-	ko00000,ko01000,ko03009	-	-	-	SPOUT_MTase	-	-	-
MBU5978620	366	cation transporter [Lacticaseibacillus rhamnosus].	P	Citrate transporter	ysdE	-	-	-	-	-	-	-	-	-	-	-	CitMHS	-	-	PossiblySecreted
MBU5978621	285	hypothetical protein KQ233_06690 [Lacticaseibacillus rhamnosus].	-	-	-	-	-	-	-	-	-	-	-	-	-	-	-	lipoprotein_signal_peptide	1_17	PossiblySecreted
MBU5978622	442	M20/M25/M40 family metallo-hydrolase [Lacticaseibacillus rhamnosus].	E	Peptidase dimerisation domain	dapE	-	3.5.1.18	ko:K01439	ko00300,ko01100,ko01120,ko01230,map00300,map01100,map01120,map01230	M00016	R02734	RC00064,RC00090	ko00000,ko00001,ko00002,ko01000	-	-	-	M20_dimer,Peptidase_M20,Peptidase_M28	-	-	-
MBU5978623	536	peptide ABC transporter substrate-binding protein [Lacticaseibacillus rhamnosus].	E	ABC transporter, substratebinding protein	oppA	-	-	ko:K02035,ko:K15580	ko01501,ko02010,ko02024,map01501,map02010,map02024	M00239,M00439	-	-	ko00000,ko00001,ko00002,ko02000	3.A.1.5,3.A.1.5.1,3.A.1.5.18,3.A.1.5.19,3.A.1.5.25	-	-	SBP_bac_5	lipoprotein_signal_peptide	1_20	PossiblySecreted
MBU5978624	402	FliK family flagellar hook-length control protein [Lacticaseibacillus rhamnosus].	-	-	-	-	-	-	-	-	-	-	-	-	-	-	-	signal_peptide	1_40	PossiblySecreted
MBU5978625	608	cadmium-translocating P-type ATPase [Lacticaseibacillus rhamnosus].	P	P-type ATPase	cadA	-	-	-	-	-	-	-	-	-	-	-	E1-E2_ATPase,Hydrolase	-	-	PossiblySecreted
MBU5978626	146	Hsp20/alpha crystallin family protein [Lacticaseibacillus rhamnosus].	O	Hsp20/alpha crystallin family	hsp1	-	-	ko:K13993	ko04141,map04141	-	-	-	ko00000,ko00001,ko03110	-	-	-	HSP20	-	-	PossiblySecreted
MBU5978627	134	iron-sulfur cluster biosynthesis family protein [Lacticaseibacillus rhamnosus].	S	Iron-sulphur cluster biosynthesis	-	-	-	-	-	-	-	-	-	-	-	-	Fe-S_biosyn	-	-	PossiblySecreted
MBU5978628	444	trypsin-like peptidase domain-containing protein [Lacticaseibacillus rhamnosus].	O	serine protease	htrA	GO:0008150,GO:0009266,GO:0009628,GO:0050896	3.4.21.107	ko:K04771	ko01503,ko02020,map01503,map02020	M00728	-	-	ko00000,ko00001,ko00002,ko01000,ko01002,ko03110	-	-	-	PDZ_2,Trypsin_2	-	-	PossiblySecreted
MBU5978629	394	zinc-ribbon domain-containing protein [Lacticaseibacillus rhamnosus].	S	response to antibiotic	tcaA	-	-	ko:K21463	-	-	-	-	ko00000	-	-	-	zf-ribbon_3,zinc_ribbon_2	-	-	PossiblySecreted
MBU5978630	60	hypothetical protein KQ233_06735 [Lacticaseibacillus rhamnosus].																-	-	PossiblySecreted
MBU5978631	435	Y-family DNA polymerase [Lacticaseibacillus rhamnosus].	L	Belongs to the DNA polymerase type-Y family	polYB	-	2.7.7.7	ko:K02346,ko:K03502	-	-	-	-	ko00000,ko01000,ko03400	-	-	-	IMS,IMS_C,IMS_HHH	-	-	-
MBU5978632	115	acetyl-CoA carboxylase [Lacticaseibacillus rhamnosus].	-	-	-	-	-	-	-	-	-	-	-	-	-	-	-	-	-	-
MBU5978633	167	hypothetical protein KQ233_06750 [Lacticaseibacillus rhamnosus].	-	-	-	-	-	-	-	-	-	-	-	-	-	-	-	-	-	PossiblySecreted
MBU5978634	144	ACT domain-containing protein [Lacticaseibacillus rhamnosus].	S	Belongs to the UPF0735 family	pheB	-	5.4.99.5	ko:K06209	ko00400,ko01100,ko01110,ko01130,ko01230,map00400,map01100,map01110,map01130,map01230	M00024,M00025	R01715	RC03116	ko00000,ko00001,ko00002,ko01000	-	-	iYO844.BSU27910	ACT,ACT_4	-	-	-
MBU5978635	64	hypothetical protein KQ233_06760 [Lacticaseibacillus rhamnosus].	-	-	-	-	-	-	-	-	-	-	-	-	-	-	-	-	-	PossiblySecreted
MBU5978636	177	N-acetyltransferase [Lacticaseibacillus rhamnosus].	S	acetyltransferase	-	-	-	-	-	-	-	-	-	-	-	-	Acetyltransf_1	-	-	PossiblySecreted
MBU5978637	513	HAMP domain-containing protein [Lacticaseibacillus rhamnosus].	T	Histidine kinase	yclK	-	-	-	-	-	-	-	-	-	-	-	HAMP,HATPase_c,HisKA	-	-	PossiblySecreted
MBU5978638	131	hypothetical protein KQ233_06780 [Lacticaseibacillus rhamnosus].	S	SdpI/YhfL protein family	-	-	-	-	-	-	-	-	-	-	-	-	SdpI	-	-	PossiblySecreted
MBU5978639	46	hypothetical protein KQ233_06790 [Lacticaseibacillus rhamnosus].																-	-	PossiblySecreted
MBU5978640	66	hypothetical protein KQ233_06795 [Lacticaseibacillus rhamnosus].																-	-	-
MBU5978641	764	alpha-galactosidase [Lacticaseibacillus rhamnosus].	G	alpha-galactosidase	rafA	-	3.2.1.22	ko:K07407	ko00052,ko00561,ko00600,ko00603,map00052,map00561,map00600,map00603	-	R01101,R01103,R01104,R01194,R01329,R02926,R03634,R04019,R04470,R05549,R05961,R06091	RC00049,RC00059,RC00451	ko00000,ko00001,ko01000	-	-	-	Glyco_hydro_36C,Glyco_hydro_36N,Melibiase	-	-	-
MBU5978642	290	1-acyl-sn-glycerol-3-phosphate acyltransferase [Lacticaseibacillus rhamnosus].	I	Phosphate acyltransferases	arbZ	-	-	-	-	-	-	-	-	-	-	-	Acyltransferase	-	-	-
MBU5978643	318	glycosyltransferase family 8 protein [Lacticaseibacillus rhamnosus].	M	family 8	arbY	-	-	-	-	-	-	-	-	-	-	-	Glyco_transf_8	-	-	-
MBU5978644	279	glycosyltransferase family 8 protein [Lacticaseibacillus rhamnosus].	M	Glycosyl transferase family 8	arbx	-	-	-	-	-	-	-	-	-	-	-	Glyco_transf_8	-	-	-
MBU5978645	254	1-acyl-sn-glycerol-3-phosphate acyltransferase [Lacticaseibacillus rhamnosus].	I	Phosphate acyltransferases	arbV	-	-	-	-	-	-	-	-	-	-	-	Acyltransferase	-	-	-
MBU5978646	454	amino acid permease [Lacticaseibacillus rhamnosus].	E	Amino acid permease	cycA	-	-	ko:K03293,ko:K11737	-	-	-	-	ko00000,ko02000	2.A.3.1,2.A.3.1.7	-	-	AA_permease	-	-	PossiblySecreted
MBU5978647	153	hypothetical protein KQ233_06830 [Lacticaseibacillus rhamnosus].	-	-	-	-	-	-	-	-	-	-	-	-	-	-	-	-	-	PossiblySecreted
MBU5978648	337	class I SAM-dependent methyltransferase [Lacticaseibacillus rhamnosus].	L	N-6 DNA Methylase	ytxK	-	2.1.1.72	ko:K00571	-	-	-	-	ko00000,ko01000,ko02048	-	-	-	N6_Mtase	-	-	-
MBU5978649	110	hypothetical protein KQ233_06840 [Lacticaseibacillus rhamnosus].	-	-	-	-	-	-	-	-	-	-	-	-	-	-	-	-	-	PossiblySecreted
MBU5978650	155	competence protein ComGC [Lacticaseibacillus rhamnosus].	-	-	-	-	-	ko:K02248	-	M00429	-	-	ko00000,ko00002,ko02044	-	-	-	-	-	-	PossiblySecreted
MBU5978651	103	hypothetical protein KQ233_06850 [Lacticaseibacillus rhamnosus].	-	-	-	-	-	-	-	-	-	-	-	-	-	-	-	-	-	-
MBU5978652	140	type II secretion system GspH family protein [Lacticaseibacillus rhamnosus].																-	-	-
MBU5978653	106	type II secretion system GspH family protein [Lacticaseibacillus rhamnosus].	-	-	-	-	-	ko:K02245	-	M00429	-	-	ko00000,ko00002,ko02044	-	-	-	-	-	-	PossiblySecreted
MBU5978654	317	type II secretion system F family protein [Lacticaseibacillus rhamnosus].	NU	type II secretion system	comGB	-	-	ko:K02244	-	M00429	-	-	ko00000,ko00002,ko02044	3.A.14.1	-	-	T2SSF	-	-	PossiblySecreted
MBU5978655	289	Flp pilus assembly complex ATPase component TadA [Lacticaseibacillus rhamnosus].	NU	Type II IV secretion system protein	comGA	-	-	ko:K02243	-	M00429	-	-	ko00000,ko00002,ko02044	3.A.14.1	-	-	T2SSE	-	-	-
MBU5978656	243	YebC/PmpR family DNA-binding transcriptional regulator [Lacticaseibacillus rhamnosus].	K	Transcriptional regulatory protein	yebC	GO:0005575,GO:0005622,GO:0005623,GO:0005737,GO:0005829,GO:0044424,GO:0044444,GO:0044464	-	-	-	-	-	-	-	-	-	-	Transcrip_reg	-	-	PossiblySecreted
MBU5978657	163	VanZ family protein [Lacticaseibacillus rhamnosus].	S	VanZ like family	-	-	-	-	-	-	-	-	-	-	-	-	VanZ	signal_peptide	1_29	PossiblySecreted
MBU5978658	601	M3 family oligoendopeptidase [Lacticaseibacillus rhamnosus].	E	Oligopeptidase F	pepF2	-	-	-	-	-	-	-	-	-	-	-	Peptidase_M3,Peptidase_M3_N	-	-	-
MBU5978659	603	glutamine--fructose-6-phosphate transaminase (isomerizing) [Lacticaseibacillus rhamnosus].	M	Catalyzes the first step in hexosamine metabolism, converting fructose-6P into glucosamine-6P using glutamine as a nitrogen source	glmS	GO:0003674,GO:0003824,GO:0004360,GO:0005575,GO:0005622,GO:0005623,GO:0005737,GO:0005829,GO:0006002,GO:0006040,GO:0006047,GO:0006139,GO:0006464,GO:0006486,GO:0006487,GO:0006725,GO:0006793,GO:0006796,GO:0006807,GO:0008150,GO:0008152,GO:0008483,GO:0009058,GO:0009059,GO:0009100,GO:0009101,GO:0009225,GO:0009987,GO:0016740,GO:0016769,GO:0019538,GO:0019637,GO:0034641,GO:0034645,GO:0036211,GO:0043170,GO:…	2.6.1.16	ko:K00820	ko00250,ko00520,ko01100,ko01130,ko04931,map00250,map00520,map01100,map01130,map04931	-	R00768	RC00010,RC00163,RC02752	ko00000,ko00001,ko01000,ko01002	-	-	iSB619.SA_RS11245,iYO844.BSU01780	GATase_6,SIS	-	-	-
MBU5978660	454	phosphoglucosamine mutase [Lacticaseibacillus rhamnosus].	G	Catalyzes the conversion of glucosamine-6-phosphate to glucosamine-1-phosphate	glmM	-	5.4.2.10	ko:K03431	ko00520,ko01100,ko01130,map00520,map01100,map01130	-	R02060	RC00408	ko00000,ko00001,ko01000	-	-	iSB619.SA_RS11275	PGM_PMM_I,PGM_PMM_II,PGM_PMM_III,PGM_PMM_IV	-	-	-
MBU5978661	365	hypothetical protein KQ233_06900 [Lacticaseibacillus rhamnosus].	S	YbbR-like protein	ybbR	GO:0008150,GO:0031279,GO:0031281,GO:0043085,GO:0044093,GO:0045761,GO:0045762,GO:0050790,GO:0051339,GO:0051349,GO:0065007,GO:0065009	-	-	-	-	-	-	-	-	-	-	YbbR	signal_peptide	1_30	PossiblySecreted
MBU5978662	285	diadenylate cyclase CdaA [Lacticaseibacillus rhamnosus].	S	Catalyzes the condensation of 2 ATP molecules into cyclic di-AMP (c-di-AMP), a second messenger used to regulate differing processes in different bacteria	dacA	GO:0003674,GO:0003824,GO:0004016,GO:0005575,GO:0005623,GO:0005886,GO:0005887,GO:0009975,GO:0016020,GO:0016021,GO:0016829,GO:0016849,GO:0031224,GO:0031226,GO:0044425,GO:0044459,GO:0044464,GO:0071944	2.7.7.85	ko:K18672	-	-	-	-	ko00000,ko01000	-	-	-	DisA_N	-	-	-
MBU5978663	244	ABC transporter ATP-binding protein [Lacticaseibacillus rhamnosus].	V	AAA domain, putative AbiEii toxin, Type IV TA system	-	-	-	ko:K01990	-	M00254	-	-	ko00000,ko00002,ko02000	3.A.1	-	-	ABC_tran	-	-	-
MBU5978664	379	ABC transporter permease [Lacticaseibacillus rhamnosus].	V	ABC transporter	-	-	-	ko:K01992	-	M00254	-	-	ko00000,ko00002,ko02000	3.A.1	-	-	ABC2_membrane,ABC2_membrane_3	-	-	PossiblySecreted
MBU5978665	226	TetR/AcrR family transcriptional regulator [Lacticaseibacillus rhamnosus].	K	Transcriptional regulator	-	-	-	-	-	-	-	-	-	-	-	-	TetR_N	-	-	-
MBU5978666	930	cation-transporting P-type ATPase [Lacticaseibacillus rhamnosus].	P	Cation transporter/ATPase, N-terminus	pacL	-	-	-	-	-	-	-	-	-	-	-	Cation_ATPase,Cation_ATPase_C,Cation_ATPase_N,E1-E2_ATPase,Hydrolase,Hydrolase_3	-	-	PossiblySecreted
MBU5978667	63	hypothetical protein KQ233_06930 [Lacticaseibacillus rhamnosus].																-	-	PossiblySecreted
MBU5978668	88	AbrB family transcriptional regulator [Lacticaseibacillus rhamnosus].	T	SpoVT / AbrB like domain	-	-	-	ko:K07172	-	-	-	-	ko00000,ko02048	-	-	-	MazE_antitoxin	-	-	PossiblySecreted
MBU5978669	357	ABC transporter substrate-binding protein [Lacticaseibacillus rhamnosus].	P	ABC transporter	potD	-	-	ko:K11069	ko02010,map02010	M00299	-	-	ko00000,ko00001,ko00002,ko02000	3.A.1.11.1	-	iSB619.SA_RS05395	SBP_bac_8	signal_peptide	1_22	PossiblySecreted
MBU5978670	277	ABC transporter permease [Lacticaseibacillus rhamnosus].	P	ABC transporter permease	potC	-	-	ko:K11070	ko02010,map02010	M00299	-	-	ko00000,ko00001,ko00002,ko02000	3.A.1.11.1	-	-	BPD_transp_1	-	-	PossiblySecreted
MBU5978671	274	ABC transporter permease [Lacticaseibacillus rhamnosus].	P	ABC transporter permease	potB	-	-	ko:K11071	ko02010,map02010	M00299	-	-	ko00000,ko00001,ko00002,ko02000	3.A.1.11.1	-	-	BPD_transp_1	-	-	PossiblySecreted
MBU5978672	362	ABC transporter ATP-binding protein [Lacticaseibacillus rhamnosus].	P	Part of the ABC transporter complex PotABCD involved in spermidine putrescine import. Responsible for energy coupling to the transport system	potA	-	3.6.3.30,3.6.3.31	ko:K02010,ko:K11072	ko02010,map02010	M00190,M00299	-	-	ko00000,ko00001,ko00002,ko01000,ko02000	3.A.1.10,3.A.1.11.1	-	iSB619.SA_RS05380	ABC_tran,TOBE_2	-	-	-
MBU5978673	179	XRE family transcriptional regulator [Lacticaseibacillus rhamnosus].	K	Cupin domain	-	-	-	-	-	-	-	-	-	-	-	-	Cupin_2,HTH_3	-	-	PossiblySecreted
MBU5978674	704	sodium:proton antiporter [Lacticaseibacillus rhamnosus].	P	Sodium proton antiporter	yvgP	GO:0003674,GO:0005215,GO:0005451,GO:0005575,GO:0005623,GO:0005886,GO:0006810,GO:0006811,GO:0006812,GO:0006813,GO:0006814,GO:0006873,GO:0006885,GO:0008150,GO:0008324,GO:0009987,GO:0015075,GO:0015077,GO:0015078,GO:0015079,GO:0015081,GO:0015291,GO:0015297,GO:0015298,GO:0015299,GO:0015318,GO:0015385,GO:0015386,GO:0015491,GO:0015672,GO:0016020,GO:0019725,GO:0022804,GO:0022821,GO:0022857,GO:0022890,GO:…	-	ko:K03316	-	-	-	-	ko00000	2.A.36	-	-	Na_H_Exchanger	-	-	PossiblySecreted
MBU5978675	287	UDP-N-acetylmuramate dehydrogenase [Lacticaseibacillus rhamnosus].	M	Cell wall formation	murB	GO:0000270,GO:0003674,GO:0003824,GO:0006022,GO:0006023,GO:0006024,GO:0006807,GO:0008150,GO:0008152,GO:0008762,GO:0009058,GO:0009059,GO:0009252,GO:0009273,GO:0009987,GO:0016491,GO:0016614,GO:0016616,GO:0030203,GO:0034645,GO:0042546,GO:0043170,GO:0044036,GO:0044038,GO:0044085,GO:0044237,GO:0044249,GO:0044260,GO:0055114,GO:0070589,GO:0071554,GO:0071704,GO:0071840,GO:1901135,GO:1901137,GO:1901564,GO:…	1.3.1.98	ko:K00075	ko00520,ko00550,ko01100,map00520,map00550,map01100	-	R03191,R03192	RC02639	ko00000,ko00001,ko01000,ko01011	-	-	-	FAD_binding_4,MurB_C	-	-	-
MBU5978676	252	exodeoxyribonuclease III [Lacticaseibacillus rhamnosus].	L	exodeoxyribonuclease III	exoA	GO:0003674,GO:0003824,GO:0003906,GO:0004518,GO:0004527,GO:0004529,GO:0004536,GO:0005575,GO:0005622,GO:0005623,GO:0005737,GO:0006139,GO:0006259,GO:0006281,GO:0006284,GO:0006725,GO:0006807,GO:0006950,GO:0006974,GO:0008150,GO:0008152,GO:0008296,GO:0008309,GO:0008311,GO:0008408,GO:0009987,GO:0016787,GO:0016788,GO:0016796,GO:0016895,GO:0033554,GO:0034641,GO:0043170,GO:0044237,GO:0044238,GO:0044260,GO:…	3.1.11.2	ko:K01142	ko03410,map03410	-	-	-	ko00000,ko00001,ko01000,ko03400	-	-	-	Exo_endo_phos	-	-	-
MBU5978677	180	exonuclease [Lacticaseibacillus rhamnosus].	L	DNA polymerase III	dnaQ	-	2.7.7.7	ko:K02342	ko00230,ko00240,ko01100,ko03030,ko03430,ko03440,map00230,map00240,map01100,map03030,map03430,map03440	M00260	R00375,R00376,R00377,R00378	RC02795	ko00000,ko00001,ko00002,ko01000,ko03032,ko03400	-	-	-	RNase_T	-	-	-
MBU5978678	298	ABC transporter ATP-binding protein [Lacticaseibacillus rhamnosus].	S	ABC transporter, ATP-binding protein	-	-	-	ko:K01990	-	M00254	-	-	ko00000,ko00002,ko02000	3.A.1	-	-	ABC_tran,DUF4162	-	-	-
MBU5978679	154	tRNA (adenosine(37)-N6)-threonylcarbamoyltransferase complex ATPase subunit type 1 TsaE [Lacticaseibacillus rhamnosus].	O	Hydrolase, P-loop family	ydiB	GO:0002949,GO:0006139,GO:0006396,GO:0006399,GO:0006400,GO:0006725,GO:0006807,GO:0008033,GO:0008150,GO:0008152,GO:0009451,GO:0009987,GO:0010467,GO:0016070,GO:0034470,GO:0034641,GO:0034660,GO:0043170,GO:0043412,GO:0044237,GO:0044238,GO:0046483,GO:0070525,GO:0071704,GO:0090304,GO:1901360	-	ko:K06925	-	-	-	-	ko00000,ko03016	-	-	-	TsaE	-	-	-
MBU5978680	325	phosphate acetyltransferase [Lacticaseibacillus rhamnosus].	C	phosphate acetyltransferase	pta	-	2.3.1.8,3.6.3.21	ko:K00625,ko:K02028	ko00430,ko00620,ko00640,ko00680,ko00720,ko01100,ko01120,ko01200,map00430,map00620,map00640,map00680,map00720,map01100,map01120,map01200	M00236,M00357,M00579	R00230,R00921	RC00004,RC02746,RC02816	ko00000,ko00001,ko00002,ko01000,ko02000	3.A.1.3	-	iSB619.SA_RS03155	PTA_PTB	-	-	-
MBU5978681	229	uracil-DNA glycosylase [Lacticaseibacillus rhamnosus].	L	Excises uracil residues from the DNA which can arise as a result of misincorporation of dUMP residues by DNA polymerase or due to deamination of cytosine	ung	GO:0003674,GO:0003824,GO:0004844,GO:0006139,GO:0006259,GO:0006281,GO:0006284,GO:0006285,GO:0006725,GO:0006807,GO:0006950,GO:0006974,GO:0008150,GO:0008152,GO:0009987,GO:0016787,GO:0016798,GO:0016799,GO:0019104,GO:0033554,GO:0034641,GO:0043170,GO:0044237,GO:0044238,GO:0044260,GO:0046483,GO:0050896,GO:0051716,GO:0071704,GO:0090304,GO:0097506,GO:0097510,GO:0140097,GO:1901360	3.2.2.27	ko:K03648	ko03410,ko05340,map03410,map05340	-	-	-	ko00000,ko00001,ko01000,ko03400	-	-	-	UDG	-	-	PossiblySecreted
MBU5978682	297	Cof-type HAD-IIB family hydrolase [Lacticaseibacillus rhamnosus].	S	Sucrose-6F-phosphate phosphohydrolase	ycsE	-	-	-	-	-	-	-	-	-	-	-	Hydrolase_3	-	-	-
MBU5978683	168	hypothetical protein KQ233_07015 [Lacticaseibacillus rhamnosus].	-	-	-	-	-	-	-	-	-	-	-	-	-	-	LOR	-	-	-
MBU5978684	190	GNAT family N-acetyltransferase [Lacticaseibacillus rhamnosus].	K	Acetyltransferase (GNAT) domain	-	-	-	ko:K06977	-	-	-	-	ko00000	-	-	-	Acetyltransf_1	-	-	-
MBU5978685	353	ABC transporter ATP-binding protein [Lacticaseibacillus rhamnosus].	P	ATPases associated with a variety of cellular activities	malK	-	-	ko:K10112,ko:K17240	ko02010,map02010	M00194,M00196,M00197,M00200,M00201,M00206,M00207,M00491,M00599,M00602,M00605,M00606	-	-	ko00000,ko00001,ko00002,ko02000	3.A.1.1,3.A.1.1.38	-	-	ABC_tran,TOBE_2	-	-	-
MBU5978686	273	carbohydrate ABC transporter permease [Lacticaseibacillus rhamnosus].	G	Binding-protein-dependent transport system inner membrane component	malF	-	-	ko:K02026	-	M00207	-	-	ko00000,ko00002,ko02000	3.A.1.1	-	-	BPD_transp_1	-	-	PossiblySecreted
MBU5978687	437	ABC transporter substrate-binding protein [Lacticaseibacillus rhamnosus].	G	Bacterial extracellular solute-binding protein	-	-	-	ko:K02027	-	M00207	-	-	ko00000,ko00002,ko02000	3.A.1.1	-	-	SBP_bac_8	lipoprotein_signal_peptide	1_24	PossiblySecreted
MBU5978688	414	MBL fold metallo-hydrolase [Lacticaseibacillus rhamnosus].	S	Metallo-beta-lactamase superfamily	YSH1	-	-	ko:K12574	ko03018,map03018	-	-	-	ko00000,ko00001,ko01000,ko03019	-	-	-	Lactamase_B,Lactamase_B_2	-	-	-
MBU5978689	62	helix-turn-helix transcriptional regulator [Lacticaseibacillus rhamnosus].	K	Transcriptional	-	-	-	ko:K07729	-	-	-	-	ko00000,ko03000	-	-	-	HTH_3	-	-	PossiblySecreted
MBU5978690	100	hypothetical protein KQ233_07055 [Lacticaseibacillus rhamnosus].	-	-	-	-	-	-	-	-	-	-	-	-	-	-	-	-	-	PossiblySecreted
MBU5978691	100	hypothetical protein KQ233_07060 [Lacticaseibacillus rhamnosus].	-	-	-	-	-	-	-	-	-	-	-	-	-	-	-	-	-	PossiblySecreted
MBU5978692	223	beta-phosphoglucomutase [Lacticaseibacillus rhamnosus].	S	Haloacid dehalogenase-like hydrolase	-	-	5.4.2.6	ko:K01838	ko00500,map00500	-	R02728,R11310	RC00408	ko00000,ko00001,ko01000	-	-	-	HAD_2	-	-	-
MBU5978693	753	glycoside hydrolase family 65 protein [Lacticaseibacillus rhamnosus].	G	hydrolase, family 65, central catalytic	mapA	-	2.4.1.8	ko:K00691	ko00500,ko01100,map00500,map01100	-	R01555	RC00049	ko00000,ko00001,ko01000	-	GH65	-	Glyco_hydro_65C,Glyco_hydro_65N,Glyco_hydro_65m	-	-	-
MBU5978694	583	glycoside hydrolase family 13 protein [Lacticaseibacillus rhamnosus].	G	Belongs to the glycosyl hydrolase 13 family	nplT	-	3.2.1.133,3.2.1.135,3.2.1.54	ko:K01208	ko00500,ko01100,map00500,map01100	-	R02112,R03122,R11262	-	ko00000,ko00001,ko01000	-	GH13	-	Alpha-amylase,Alpha-amylase_N,Malt_amylase_C	-	-	-
MBU5978695	157	SsrA-binding protein SmpB [Lacticaseibacillus rhamnosus].	J	the 2 termini fold to resemble tRNA(Ala) and it encodes a tag peptide , a short internal open reading frame. During trans-translation Ala- aminoacylated tmRNA acts like a tRNA, entering the A-site of stalled ribosomes, displacing the stalled mRNA. The ribosome then switches to translate the ORF on the tmRNA	smpB	GO:0006464,GO:0006807,GO:0008150,GO:0008152,GO:0009987,GO:0019538,GO:0036211,GO:0043170,GO:0043412,GO:0044237,GO:0044238,GO:0044260,GO:0044267,GO:0070930,GO:0071704,GO:1901564	-	ko:K03664	-	-	-	-	ko00000	-	-	-	SmpB	-	-	PossiblySecreted
MBU5978696	789	ribonuclease R [Lacticaseibacillus rhamnosus].	J	3'-5' exoribonuclease that releases 5'-nucleoside monophosphates and is involved in maturation of structured RNAs	rnr	-	-	ko:K12573	ko03018,map03018	-	-	-	ko00000,ko00001,ko01000,ko03016,ko03019	-	-	-	OB_RNB,RNB,S1	-	-	-
MBU5978697	244	alpha/beta fold hydrolase [Lacticaseibacillus rhamnosus].	S	Serine aminopeptidase, S33	est	GO:0003674,GO:0003824,GO:0005575,GO:0006629,GO:0008150,GO:0008152,GO:0016020,GO:0016298,GO:0016787,GO:0016788,GO:0044238,GO:0071704	3.1.1.1	ko:K03928	-	-	-	-	ko00000,ko01000	-	-	-	Hydrolase_4	-	-	-
MBU5978698	78	preprotein translocase subunit SecG [Lacticaseibacillus rhamnosus].	U	Preprotein translocase	secG	GO:0005575,GO:0005623,GO:0005886,GO:0006810,GO:0006886,GO:0008104,GO:0008150,GO:0015031,GO:0015833,GO:0016020,GO:0033036,GO:0034613,GO:0042886,GO:0043952,GO:0044464,GO:0045184,GO:0046907,GO:0051179,GO:0051234,GO:0051641,GO:0051649,GO:0055085,GO:0065002,GO:0070727,GO:0071702,GO:0071705,GO:0071806,GO:0071944	-	ko:K03075	ko02024,ko03060,ko03070,map02024,map03060,map03070	M00335	-	-	ko00000,ko00001,ko00002,ko02044	3.A.5.1,3.A.5.2	-	-	SecG	-	-	PossiblySecreted
MBU5978699	122	hypothetical protein KQ233_07100 [Lacticaseibacillus rhamnosus].	-	-	-	-	-	-	-	-	-	-	-	-	-	-	-	-	-	PossiblySecreted
MBU5978700	526	ClC family H(+)/Cl(-) exchange transporter [Lacticaseibacillus rhamnosus].	P	chloride	eriC	-	-	ko:K03281	-	-	-	-	ko00000	2.A.49	-	-	TrkA_C,Voltage_CLC	-	-	PossiblySecreted
MBU5978701	124	hypothetical protein KQ233_07110 [Lacticaseibacillus rhamnosus].	-	-	-	-	-	-	-	-	-	-	-	-	-	-	-	-	-	PossiblySecreted
[truncated: 1,243 more rows]

## Sheet: NCBI
ProteinID	Length	NCBI
[truncated: 2,607 more rows]

## Sheet: EggNOG
ProteinID	COG_category	Description	Preferred_name	GOs	EC	KEGG_ko	KEGG_Pathway	KEGG_Module	KEGG_Reaction	KEGG_rclass	BRITE	KEGG_TC	CAZy	BiGG_Reaction	PFAMs
[truncated: 2,475 more rows]

[truncated: 2 more sheets: SignalP, SecretomeP]
